# Supplementary material for: Construction of a prognostic prediction model for concurrent radiotherapy in cervical cancer using GEO and TCGA databases with preliminary validation analysis
Source: PLoS One. 2025 Oct 31;20(10):e0334281. doi: 10.1371/journal.pone.0334281 (PMC12578209; doi:10.1371/journal.pone.0334281)
Supplement: S1 Data — Gene expression profiles and corresponding clinical data of TCGA patients were obtained from https://portal.gdc.cancer.gov/. Original dataset GSE236738. The original data supporting the findings of this study can be accessed at https://www.ncbi.nlm.nih.gov/geo/query/acc.cgi?acc=GSE236738. Additional GEO dataset. Additional raw data are available at https://www.ncbi.nlm.nih.gov/geo/query/acc.cgi. (ZIP) [file pone.0334281.s001.zip]

Archive with 15 entries (13 files):
- support/
- support/MOD.xlsx
- support/source code.docx
- support/table/
- support/table/1D.csv
- support/table/1E.csv
- support/table/1F.csv
- support/table/2D.csv
- support/table/3AB.csv
- support/table/4A .csv
- support/table/4D .csv
- support/table/4EF.csv
- support/table/GOTPE.csv
- support/table/cox.csv
- support/table/drug.csv
