# Supplementary material for: Construction of a prognostic prediction model for concurrent radiotherapy in cervical cancer using GEO and TCGA databases with preliminary validation analysis
Source: PLoS One. 2025 Oct 31;20(10):e0334281. doi: 10.1371/journal.pone.0334281 (PMC12578209; doi:10.1371/journal.pone.0334281)
Supplement: S1 Data — Gene expression profiles and corresponding clinical data of TCGA patients were obtained from https://portal.gdc.cancer.gov/. Original dataset GSE236738. The original data supporting the findings of this study can be accessed at https://www.ncbi.nlm.nih.gov/geo/query/acc.cgi?acc=GSE236738. Additional GEO dataset. Additional raw data are available at https://www.ncbi.nlm.nih.gov/geo/query/acc.cgi. (ZIP) [file pone.0334281.s001.zip › support/MOD.xlsx]

## Sheet: Sheet1
GALNT3			LSM12			MPP5			SNX7
Resistance	Control		Resistance	Control		Resistance	Control		Resistant	Sensitive
0.262283	0.15692		0.271372	0.155712		0.219628	0.149485		0.245284	0.163612
0.230142	0.155329		0.231764	0.155001		0.18509	0.154584		0.218104	0.181936
0.222596	0.15329		0.213219	0.209503		0.157432	0.180593		0.180076	0.210666
0.20979	0.148429		0.140709	0.140465		0.164143	0.145343		0.206576	0.168031
0.197779	0.147177		0.193886	0.138276		0.188064	0.164499		0.191238	0.180703
0.186369	0.142837		0.205935	0.134404		0.163201	0.138664		0.196804	0.147713
0.183454	0.141358		0.217277	0.119727		0.181874	0.132336		0.208399	0.153096
0.180057	0.140882		0.206953	0.15226		0.181196	0.151685		0.204606	0.175906
0.166069	0.138451		0.144172	0.118236		0.181854	0.117771		0.189107	0.135094
0.164578	0.137482		0.160994	0.152226		0.161458	0.152324		0.159071	0.15724
0.157232	0.136849		0.173623	0.142635		0.165669	0.141478		0.166491	0.144949
0.157088	0.131185		0.138675	0.131434		0.144041	0.123893		0.160868	0.145141
	0.131066			0.122882			0.120376			0.139337
	0.130547			0.137171			0.140294			0.155979
	0.130375			0.132551			0.13635			0.141714
	0.128319			0.125393			0.127697			0.137255
	0.125746			0.116551			0.121474			0.152844
	0.125715			0.143914			0.128848			0.155498
	0.124849			0.138939			0.151487			0.161763
	0.121406			0.124598			0.122714			0.134235
	0.116784			0.113633			0.119687			0.131887
	0.116619			0.108228			0.116068			0.126414
	0.115702			0.108885			0.113654			0.1235
	0.11441			0.109896			0.135867			0.148597
	0.113209			0.125849			0.113246			0.127798
	0.112792			0.114304			0.112723			0.127157
	0.112233			0.111241			0.111993			0.126805
	0.105283			0.075358			0.10569			0.120361
	0.096739			0.115612			0.107934			0.122912
