# Supplementary material for: Construction of a prognostic prediction model for concurrent radiotherapy in cervical cancer using GEO and TCGA databases with preliminary validation analysis
Source: PLoS One. 2025 Oct 31;20(10):e0334281. doi: 10.1371/journal.pone.0334281 (PMC12578209; doi:10.1371/journal.pone.0334281)
Supplement: S1 Data — Gene expression profiles and corresponding clinical data of TCGA patients were obtained from https://portal.gdc.cancer.gov/. Original dataset GSE236738. The original data supporting the findings of this study can be accessed at https://www.ncbi.nlm.nih.gov/geo/query/acc.cgi?acc=GSE236738. Additional GEO dataset. Additional raw data are available at https://www.ncbi.nlm.nih.gov/geo/query/acc.cgi. (ZIP) [file pone.0334281.s001.zip › support/table/1D.csv]

p_val	avg_log2FC	pct.1	pct.2	p_val_adj	cluster	gene
0	1.61895672046016	0.766	0.074	0	TN	KRT14
0	2.84725714979437	0.915	0.234	0	TN	FABP5
0	5.20799746164307	0.762	0.083	0	TN	IGHG4
0	5.10429230527571	0.842	0.165	0	TN	IGHG3
0	3.07044328074022	0.775	0.16	0	TN	IGHG1
0	2.12165539882675	0.916	0.314	0	TN	KRT6A
0	5.06931695676477	0.833	0.24	0	TN	IGLC2
0	2.52242050918001	0.898	0.311	0	TN	KRT5
0	3.14834846352845	0.919	0.431	0	TN	IGKC
1.47921139064308e-301	2.93957782133094	0.789	0.2	3.12143187653503e-297	TN	SPRR3
5.26040525206186e-301	4.48863289318914	0.697	0.143	1.11005071629009e-296	TN	CCL4
8.18860458033312e-279	1.70206669070023	0.739	0.214	1.72795933854189e-274	TN	IGHA1
9.25116164297695e-275	2.29426365979387	0.706	0.106	1.952180129901e-270	TN	SPRR2A
1.74504628655504e-268	4.50099976927048	0.613	0.069	3.68239667388844e-264	TN	CCL4L2
1.89929108820606e-263	1.52043026409979	0.902	0.359	4.00788405433243e-259	TN	KRT13
1.7335225259971e-262	2.38608044751069	0.662	0.082	3.65807923435909e-258	TN	SPRR2D
1.25134313252489e-259	4.43996238226454	0.61	0.08	2.64058427825402e-255	TN	SPP1
1.15599128443804e-251	1.53596498906022	0.744	0.269	2.43937280842116e-247	TN	IGLC3
3.16865173210168e-248	3.85264014426237	0.613	0.077	6.68648888508096e-244	TN	ECM1
8.10491252760501e-244	4.79639893300098	0.56	0.048	1.71029864157521e-239	TN	RGS1
2.31642766844794e-243	2.95743649608241	0.643	0.124	4.88812566595885e-239	TN	C15orf48
5.90562847356722e-242	2.15605363859604	0.778	0.259	1.24620572049215e-237	TN	KRT15
3.25641028451308e-221	1.3508480688928	0.959	0.811	6.87167698237951e-217	TN	CSTB
9.59365355270697e-215	1.58798124519108	0.881	0.572	2.02445277269222e-210	TN	JUNB
1.50832315583723e-206	2.22770965540909	0.503	0.028	3.18286352344771e-202	TN	KRT6C
7.64502161767389e-202	2.60603874545291	0.628	0.158	1.61325246176154e-197	TN	CSTA
3.877490557089e-200	0.870514769766879	0.914	0.538	8.18228057356921e-196	TN	S100A2
1.89601159962187e-197	0.824391537210085	0.991	0.954	4.00096367752207e-193	TN	B2M
3.43814487410497e-196	3.90789976650535	0.523	0.078	7.25517331333631e-192	TN	CCL3
1.26221106586132e-193	1.61495439267343	0.829	0.476	2.66351779118055e-189	TN	ZFP36
7.13193101866746e-188	2.96584365971957	0.573	0.149	1.50498008355921e-183	TN	LYZ
4.57320730382144e-186	4.61047805150151	0.436	0.017	9.650382052524e-182	TN	IGHM
2.67279801200056e-182	3.57334066368107	0.463	0.035	5.64013836492358e-178	TN	CXCL10
2.76379816673418e-179	4.28948968149812	0.472	0.056	5.83216689144247e-175	TN	GNLY
2.86004686299781e-176	2.45740272896006	0.647	0.252	6.03527089029797e-172	TN	SRGN
2.65200823479188e-175	7.28960981802756	0.403	0.006	5.59626777705782e-171	TN	FABP4
4.11515981075423e-167	1.70318465509248	0.76	0.423	8.68381023265359e-163	TN	CXCL8
2.6248222340806e-163	1.54137683769173	0.563	0.12	5.53889987835689e-159	TN	SPRR1B
1.41472949986374e-162	6.37898522659577	0.396	0.019	2.98536219061247e-158	TN	HLA-DRB5
4.00669973947821e-162	0.461468696780748	0.555	0.112	8.45493779024692e-158	TN	S100A7
1.04199444109309e-159	2.73176491597792	0.42	0.03	2.19881666959464e-155	TN	SPRR2E
5.80039075257754e-159	0.923591064066652	0.946	0.818	1.22399845660891e-154	TN	HLA-B
6.30442318133587e-158	2.53679943807269	0.576	0.177	1.33035937972549e-153	TN	IL1RN
1.4300346598904e-154	4.24281834991568	0.432	0.055	3.01765913930072e-150	TN	TMPRSS11E
1.99113740534117e-152	2.92915324857506	0.481	0.093	4.20169815275093e-148	TN	CXCR4
8.34323843066932e-150	4.3159290880765	0.397	0.033	1.76059017363984e-145	TN	GZMB
1.67383485123027e-149	2.93462887932371	0.496	0.115	3.53212630306611e-145	TN	FCER1G
3.13982921798388e-147	1.74331929161021	0.718	0.391	6.62566761578958e-143	TN	NAMPT
4.48225439542352e-146	4.44221196045978	0.391	0.035	9.45845322522272e-142	TN	CCL3L3
2.12097995008188e-144	3.22199256840344	0.484	0.105	4.47569189066279e-140	TN	RHCG
2.82224952455404e-139	0.949063877782552	0.817	0.463	5.95551094671393e-135	TN	KRT17
2.68631783403344e-136	2.44442264848634	0.481	0.107	5.66866789337735e-132	TN	SERPINB13
6.47769170059246e-136	4.96176890576939	0.344	0.013	1.36692250265902e-131	TN	IL36G
8.37033468270719e-135	3.24652468868281	0.402	0.05	1.76630802474487e-130	TN	NDUFA4L2
2.20116867228442e-134	0.762067508937634	0.953	0.919	4.64490613225459e-130	TN	MT-CO3
4.5625354951575e-134	2.05865808692287	0.579	0.232	9.62786240188136e-130	TN	APOE
1.33966325659877e-131	2.70500532133417	0.45	0.094	2.82695740407473e-127	TN	DSG3
3.80094127923144e-130	3.47030471234982	0.404	0.066	8.02074628743419e-126	TN	CD69
1.14858816572638e-129	2.89805443780473	0.45	0.106	2.42375074731581e-125	TN	C1QB
2.47142490721687e-129	2.65159386683047	0.311	0.002	5.21520083920904e-125	TN	FDCSP
2.15950310495328e-127	0.668336121444578	0.785	0.404	4.55698345207242e-123	TN	LY6D
8.35792419000189e-125	3.48726381034123	0.375	0.048	1.7636891625742e-120	TN	CCL5
1.69723708895736e-124	0.438588398129129	0.681	0.269	3.58150970511781e-120	TN	KRT16
1.99779691594615e-124	1.32723789337021	0.749	0.487	4.21575105202956e-120	TN	BTG1
6.83065850484843e-122	4.02514349965196	0.392	0.072	1.44140555769311e-117	TN	GJB2
6.00131299295191e-118	2.12188143111331	0.481	0.14	1.26639706777271e-113	TN	IL1B
3.21286293734382e-117	1.01359871745679	0.882	0.706	6.77978337038292e-113	TN	ALDOA
1.39099125166325e-115	0.514959926399973	0.96	0.925	2.9352697392598e-111	TN	FTL
2.4687619083191e-114	0.422294215774338	0.464	0.117	5.20958137893497e-110	TN	KRT6B
2.7666615818763e-114	3.74777344158817	0.338	0.037	5.83820927007537e-110	TN	GZMA
9.79000441871796e-112	1.91314462012174	0.54	0.216	2.06588673243786e-107	TN	TNFAIP3
3.31299123647161e-111	2.56329879692258	0.538	0.247	6.99107410720239e-107	TN	EMP1
1.11253715997962e-109	1.12816519893918	0.771	0.489	2.347675914989e-105	TN	NFKBIA
1.2663024773816e-109	1.2342652665255	0.745	0.529	2.67215148777066e-105	TN	PGK1
7.84192341064469e-107	2.32762087857309	0.601	0.358	1.65480267811424e-102	TN	ERO1A
2.65326254032865e-106	3.32120861535082	0.331	0.042	5.59891461260152e-102	TN	TRAC
1.82722812230465e-105	3.91235202689549	0.313	0.033	3.85581678368727e-101	TN	GPR183
1.87030207050641e-104	2.36767715886688	0.545	0.247	3.94671142918263e-100	TN	NDRG1
1.88761403264006e-103	3.28277287550129	0.328	0.044	3.98324313167706e-99	TN	CCL2
1.49699903641732e-102	2.11900934923841	0.449	0.137	3.15896736664782e-98	TN	CLEC2B
5.60874346838594e-102	3.67584604665607	0.273	0.011	1.1835570466988e-97	TN	CRCT1
8.09149774982614e-100	0.77128985152328	0.781	0.453	1.70746785516831e-95	TN	SFN
1.07580311809988e-97	0.947236328367031	0.693	0.303	2.27015973981436e-93	TN	CDKN2A
1.98476286740581e-97	1.30612448321671	0.581	0.269	4.18824660279974e-93	TN	IL32
1.60194889990839e-96	5.61822414714076	0.261	0.012	3.38043256858669e-92	TN	GJB6
2.62720470364203e-96	1.02828401373979	0.894	0.748	5.54392736562542e-92	TN	HSPB1
2.98464594652167e-96	2.01414859871006	0.434	0.131	6.29819987635004e-92	TN	TMPRSS11D
2.26714053998482e-95	6.13200881468494	0.253	0.009	4.78411996747596e-91	TN	NTS
3.66770981908063e-95	1.79550997500772	0.536	0.243	7.73960126022394e-91	TN	MXD1
1.71429980825298e-94	3.44430759047711	0.316	0.051	3.61751545537543e-90	TN	TRBC2
2.40610669919774e-94	2.28623623539009	0.402	0.115	5.07736635664707e-90	TN	PTPRC
1.05899812037478e-93	1.76113161612701	0.399	0.113	2.23469783361487e-89	TN	APOC1
1.43703210749886e-93	3.9368018170526	0.284	0.03	3.0324251532441e-89	TN	TRBC1
2.55539402396305e-93	1.65383920658567	0.627	0.397	5.39239246936682e-89	TN	CTSC
8.85361592587499e-92	3.81619168481329	0.259	0.015	1.86829003267814e-87	TN	CALB1
2.53610343694153e-91	2.12264510846583	0.306	0.044	5.35168547263401e-87	TN	JCHAIN
6.23969232074516e-90	2.13815656658787	0.412	0.131	1.31669987352364e-85	TN	C1QA
2.61873379307678e-88	2.03980872495903	0.448	0.171	5.52605205015063e-84	TN	DUSP2
1.04409173369433e-87	4.87757880607548	0.233	0.006	2.20324237644178e-83	TN	GZMK
1.80496005972375e-87	3.25698051455684	0.302	0.052	3.80882671802905e-83	TN	NKG7
2.99162133841338e-87	5.53183772403601	0.23	0.006	6.31291934831992e-83	TN	SPRR2F
1.43097906342396e-86	1.76626419609431	0.514	0.237	3.01965201963724e-82	TN	G0S2
2.68769217495456e-86	1.90501555473982	0.367	0.095	5.67156802758912e-82	TN	DSC3
4.91545493973427e-86	3.18324187146253	0.422	0.167	1.03725930138273e-81	TN	CNFN
7.33554648159364e-86	0.972312387741673	0.78	0.595	1.54794701854589e-81	TN	HLA-E
8.86947893841832e-86	1.17554697991048	0.781	0.657	1.87163744558503e-81	TN	HLA-DRA
1.87168351680182e-85	2.23998899340762	0.396	0.127	3.9496265571552e-81	TN	RGS2
2.72681548263864e-84	2.17100266016216	0.369	0.099	5.75412603146405e-80	TN	GPNMB
1.87020372918101e-83	3.32108282536635	0.269	0.033	3.94650390931777e-79	TN	C1QC
3.66199939613154e-83	0.450107789427667	0.925	0.781	7.72755112571679e-79	TN	HLA-A
4.28252896974698e-83	1.93310849038396	0.48	0.222	9.03699263196007e-79	TN	BHLHE40
1.14787773474147e-82	0.533882332349988	0.941	0.829	2.42225159585145e-78	TN	H3F3B
1.09677961372804e-81	2.47621125735153	0.379	0.12	2.31442434088892e-77	TN	CKS2
4.21012778240375e-80	2.78162139953126	0.38	0.126	8.8842116464284e-76	TN	ADM
8.8805067563615e-80	5.01282130437133	0.217	0.008	1.8739645357274e-75	TN	CCL8
1.87957747618476e-79	1.86736266193759	0.449	0.173	3.96628439024508e-75	TN	TM4SF1
2.13233901238948e-78	2.60089866591854	0.255	0.03	4.49966178394429e-74	TN	LYPD2
1.93468034796148e-76	2.15841799848258	0.351	0.106	4.0825624702683e-72	TN	TPSB2
2.88170751494724e-75	1.30562056756273	0.619	0.41	6.08097919804167e-71	TN	MCL1
1.11159450487689e-74	2.71404846348684	0.467	0.252	2.34568672419121e-70	TN	SLC2A1
2.00962998217007e-74	1.80772247022032	0.406	0.151	4.24072118837528e-70	TN	TYROBP
2.13873125397367e-74	3.4224123284104	0.266	0.046	4.51315069213523e-70	TN	CD48
3.12336987330416e-74	0.831359596922141	0.749	0.585	6.59093510664645e-70	TN	TPI1
3.2516805603559e-74	2.42369195708775	0.294	0.062	6.86169631846301e-70	TN	TMPRSS11A
6.05058414871701e-74	0.886491362989447	0.719	0.538	1.27679426706226e-69	TN	H2AFZ
7.85692734447761e-73	0.66670059441966	0.924	0.838	1.65796880823166e-68	TN	SAT1
1.71674996619515e-72	2.01704814469705	0.332	0.091	3.622685778665e-68	TN	PKP1
5.04612747120658e-72	2.8440517994078	0.266	0.047	1.06483381897401e-67	TN	CD3D
5.98035046651539e-72	0.630282336037484	0.935	0.809	1.26197355544408e-67	TN	GAPDH
7.49600143379105e-72	1.05384746921358	0.749	0.594	1.58180622255859e-67	TN	LDHA
4.85842160482411e-71	2.84991820155474	0.239	0.029	1.02522412704998e-66	TN	MMP12
1.91220676843373e-70	1.79386147923538	0.411	0.167	4.03513872274885e-66	TN	HMGB2
3.06592115331388e-70	0.616291574492282	0.865	0.648	6.46970681772295e-66	TN	FOS
5.03847586003069e-70	3.00032768508462	0.244	0.035	1.06321917598368e-65	TN	CD2
1.57624697207808e-69	1.84437784634925	0.506	0.295	3.32619636047917e-65	TN	ATP1B3
3.51105266468102e-69	1.18968342078152	0.504	0.228	7.40902333300989e-65	TN	PITX1
9.9348756669107e-69	2.85199055738689	0.274	0.06	2.0964574632315e-64	TN	CD83
1.16021792395422e-68	2.10858875170858	0.317	0.088	2.4482918631282e-64	TN	RAC2
2.60151183573624e-68	0.774528381873453	0.792	0.563	5.48971027577062e-64	TN	DUSP1
4.94549190487708e-68	1.62959183039794	0.441	0.2	1.04359770176716e-63	TN	NR4A2
1.01280770822983e-67	1.48721646455857	0.487	0.254	2.13722682590659e-63	TN	AQP3
5.16997868677109e-67	2.31470221723665	0.387	0.158	1.09096890248244e-62	TN	MT1X
1.35867605932988e-66	0.8341717370482	0.819	0.645	2.86707822039791e-62	TN	CTSB
2.64346843984413e-66	0.384393352425194	0.987	0.936	5.57824710175909e-62	TN	TMSB10
3.06480603000217e-66	2.70345427797379	0.277	0.066	6.46735368451058e-62	TN	CD53
6.37113817678242e-66	0.537964090333914	0.793	0.555	1.34443757806463e-61	TN	TYMP
6.99318134662056e-65	2.04949227768226	0.321	0.1	1.47570112776387e-60	TN	CORO1A
9.15937318803227e-65	1.06734121681164	0.711	0.539	1.93281093013857e-60	TN	PSAP
1.27828365491362e-64	2.53215630634599	0.28	0.07	2.69743416859872e-60	TN	CD52
5.33845234863918e-64	1.92213355965676	0.374	0.156	1.12652021460984e-59	TN	HLA-DQA1
1.28074600686891e-63	1.33196033843608	0.576	0.379	2.70263022369478e-59	TN	PNRC1
7.65968621298298e-63	0.962293323737332	0.6	0.385	1.61634698466367e-58	TN	KLF6
1.08095278564542e-62	0.509998114168654	0.875	0.708	2.28102656826896e-58	TN	S100A10
2.64248745798658e-62	2.66418077347439	0.359	0.151	5.57617703384328e-58	TN	TMPRSS2
4.65396678086421e-62	2.11139468375012	0.223	0.032	9.82080070097966e-58	TN	IVL
5.24069551072e-62	1.79959750885383	0.424	0.203	1.10589156667214e-57	TN	SGK1
5.65419847921738e-62	0.912266566790379	0.895	0.784	1.19314896308445e-57	TN	ANXA1
1.95478925769922e-60	2.23756484055502	0.268	0.066	4.12499629159689e-56	TN	FYB1
2.5180530544698e-60	1.50181410213814	0.495	0.282	5.31359555554217e-56	TN	DDIT4
1.54095854462444e-59	1.59123763284807	0.372	0.152	3.25173072086649e-55	TN	LDHB
1.7485359191155e-59	0.693891265480466	0.712	0.549	3.68976049651752e-55	TN	TUBA1B
2.20628646982981e-59	0.537073326683517	0.864	0.734	4.65570570863486e-55	TN	PPIA
3.39772068106801e-59	0.778473918140166	0.736	0.606	7.16987018118972e-55	TN	PABPC1
7.77824727505361e-59	2.73529581446936	0.254	0.062	1.64136573998181e-54	TN	SAMSN1
1.82288696423837e-58	1.57315503909917	0.496	0.316	3.84665607193581e-54	TN	PLP2
9.25041558342944e-58	2.92710911664247	0.201	0.026	1.95202269641528e-53	TN	IGHG2
1.74301656548302e-57	0.332183565319931	0.736	0.504	3.67811355648226e-53	TN	ISG15
1.79275439785329e-57	2.37067728899847	0.28	0.083	3.78307033035001e-53	TN	IL2RG
3.37487832345432e-56	2.36010029474289	0.264	0.071	7.12166823815331e-52	TN	LIMD2
1.11024632277036e-55	5.17658522180701	0.152	0.003	2.34284179031001e-51	TN	ADH7
1.32517245541898e-55	1.34297192863597	0.569	0.402	2.79637891542514e-51	TN	SRSF2
1.70961441161743e-55	0.941467567886549	0.656	0.529	3.6076283313951e-51	TN	PCBP1
2.84407474317987e-55	2.41685062714655	0.387	0.206	6.00156652305815e-51	TN	CTSL
4.31328886981731e-55	2.85569378595036	0.266	0.078	9.10190217308848e-51	TN	PIM1
1.77283012772577e-54	2.63690919943568	0.207	0.035	3.74102613552693e-50	TN	CXCL9
2.35402015401287e-54	3.46523888146801	0.189	0.025	4.96745332899796e-50	TN	CD3E
8.23163173697306e-54	0.955588239566708	0.671	0.515	1.73703892913606e-49	TN	VMP1
8.06827505150404e-53	1.8319094219639	0.352	0.155	1.70256740136838e-48	TN	CLDND1
2.27164768481699e-52	1.74214513233689	0.229	0.051	4.79363094450081e-48	TN	NMU
2.69573801506585e-52	2.05002054386935	0.292	0.101	5.68854635939197e-48	TN	PRDM1
2.91022057837471e-52	2.90158714199893	0.188	0.026	6.14114746448632e-48	TN	IL20RB
4.04781941732945e-52	2.02720156404496	0.29	0.098	8.5417085344486e-48	TN	MAF
4.88044364937375e-52	1.94188149992573	0.329	0.133	1.02987121889085e-47	TN	UPP1
4.9780383477534e-52	3.33170656114131	0.17	0.017	1.05046565214292e-47	TN	IL36RN
1.74849542818944e-51	1.75712837821272	0.281	0.091	3.68967505256536e-47	TN	ALOX5AP
2.71593105186336e-51	3.35136794188488	0.199	0.037	5.73115770564206e-47	TN	CD7
5.79857943196431e-51	0.765433240249313	0.729	0.605	1.22361623173311e-46	TN	PERP
8.30182665854869e-51	0.526724180308395	0.825	0.711	1.75185146148694e-46	TN	OAZ1
8.31945114906881e-51	2.74577287881578	0.151	0.009	1.7555705814765e-46	TN	AMTN
1.04935546512662e-50	3.87223069746659	0.162	0.015	2.2143499025102e-46	TN	ACKR3
1.40475742489787e-50	1.11624544323465	0.563	0.386	2.96431911801948e-46	TN	HLA-DPA1
1.67136947211724e-50	1.92843152832876	0.215	0.044	3.52692386006181e-46	TN	CLCA2
1.89748769130752e-50	2.17796082234186	0.287	0.102	4.00407852619713e-46	TN	ARL4C
2.54887276161337e-50	2.87274559689726	0.192	0.033	5.37863130155654e-46	TN	CYTIP
3.41743011660739e-50	2.97677260212902	0.157	0.012	7.2114610320649e-46	TN	PTHLH
1.23150408502429e-49	2.51357136611165	0.21	0.044	2.59871992021825e-45	TN	FCGR3A
2.45679682120068e-49	2.35571757678228	0.345	0.165	5.18433265209767e-45	TN	EGLN3
2.57524914825075e-49	1.652279319603	0.351	0.16	5.43429075263873e-45	TN	PTGS2
2.90940610896534e-49	0.978438332795536	0.394	0.18	6.13942877113867e-45	TN	PI3
6.01415261083736e-49	2.74665430853008	0.204	0.043	1.2691064839389e-44	TN	TNFRSF4
7.64461744654887e-49	0.954876585378061	0.345	0.14	1.61316717357074e-44	TN	PLAU
9.46414260765657e-49	0.313154988301021	0.97	0.901	1.99712337306769e-44	TN	ACTB
9.87221385404509e-49	1.92889796110934	0.4	0.216	2.08323456748059e-44	TN	VEGFA
1.2505636028128e-48	4.04087138845267	0.141	0.006	2.63893931465558e-44	TN	IFNG
1.44124268410911e-48	2.79056181795979	0.203	0.043	3.04131031200704e-44	TN	LCP2
1.75771973860572e-48	1.20020538284822	0.299	0.108	3.70914019240579e-44	TN	COL3A1
3.38366045452673e-48	0.509176183162048	0.387	0.166	7.14020029114231e-44	TN	STMN1
4.4610954078432e-48	4.35761936323128	0.16	0.017	9.41380352963072e-44	TN	AKR1C2
4.6216823700589e-48	4.37342499088008	0.145	0.009	9.7526741372983e-44	TN	CXCL11
6.76728658415004e-48	1.06009219651705	0.367	0.155	1.42803281498734e-43	TN	DUOX2
8.84376200666325e-48	1.40452855961953	0.41	0.221	1.86621065864608e-43	TN	ARHGDIB
1.93046672537381e-47	4.92983797550175	0.136	0.005	4.07367088388381e-43	TN	CRNN
6.5400225266041e-47	0.602206294152514	0.633	0.498	1.380075553564e-42	TN	VIM
1.16293202126656e-46	3.73160907532423	0.155	0.017	2.4540191512767e-42	TN	TNF
1.16597922004875e-46	3.36743699498357	0.156	0.017	2.46044935014688e-42	TN	GIMAP4
1.19253404364817e-46	0.986410266086432	0.656	0.518	2.51648533890637e-42	TN	ATP5G3
1.52807932747371e-46	3.04590176683625	0.189	0.037	3.22455299683502e-42	TN	INSIG1
2.24735811131414e-46	2.26561735430848	0.181	0.03	4.74237508649509e-42	TN	TP63
4.58707631008742e-46	0.497475260939645	0.817	0.687	9.67964842954647e-42	TN	CFL1
1.20659588315226e-45	2.01563425847117	0.265	0.093	2.5461586326279e-41	TN	LCP1
1.54146428169974e-45	4.00842587950673	0.153	0.017	3.25279792724279e-41	TN	LCK
1.72829580497411e-45	2.73167594175129	0.176	0.03	3.64704980765636e-41	TN	MS4A6A
2.04590904863546e-45	4.69955791642487	0.141	0.011	4.31727727443054e-41	TN	PRF1
2.31996909766503e-45	2.52345899595104	0.188	0.037	4.89559878989275e-41	TN	FN1
2.84546705743799e-45	2.64624970769471	0.139	0.009	6.00450458460565e-41	TN	SPINK7
5.13052430620884e-45	1.10116134264836	0.523	0.361	1.08264323909619e-40	TN	MARCKS
1.08269601307013e-44	1.43171946143279	0.366	0.182	2.2847051267806e-40	TN	COTL1
2.99374439946987e-44	1.94853480623465	0.226	0.062	6.31739943176131e-40	TN	CLCA4
3.24206380076312e-44	2.39897654146191	0.221	0.062	6.84140303237034e-40	TN	MTSS1
3.5246533535705e-44	2.94231670678897	0.171	0.029	7.43772350670447e-40	TN	CST7
3.98592559016762e-44	0.30314610027416	0.816	0.648	8.41110018037171e-40	TN	SH3BGRL3
5.65815437195226e-44	1.42930230686548	0.229	0.062	1.19398373556937e-39	TN	PTTG1
8.8931064008113e-44	2.84507475693492	0.199	0.047	1.8766233126992e-39	TN	ABCC5
1.17150233845967e-43	1.45343366020007	0.331	0.151	2.4721042346176e-39	TN	SNHG25
1.38375030898325e-43	3.69966159944317	0.158	0.023	2.91998990201646e-39	TN	C10orf99
1.52130357415317e-43	0.439552208817656	0.927	0.851	3.21025480217801e-39	TN	UBC
2.14916452207771e-43	1.62276280393719	0.396	0.223	4.53516697448839e-39	TN	PHLDA1
4.60086387783507e-43	3.26878446886144	0.206	0.055	9.70874295500757e-39	TN	BMP2
5.04452487774458e-43	0.682515840328907	0.703	0.567	1.06449563970166e-38	TN	SLC25A5
9.201154060722e-43	1.55942719691327	0.297	0.122	1.94162752989356e-38	TN	LAPTM5
1.95381943289183e-42	10.1750157401259	0.112	0	4.12294976728835e-38	TN	VCX
2.21494777712952e-42	1.85159860080925	0.26	0.088	4.67398279929872e-38	TN	SPINK5
2.28971621448587e-42	2.12596631452167	0.284	0.119	4.83175915580808e-38	TN	SOCS1
2.40051646864236e-42	1.12729023795826	0.291	0.111	5.0655698521291e-38	TN	CCL20
2.68311382221107e-42	1.55201294131824	0.371	0.201	5.6619067876298e-38	TN	GBP1
3.43741110548299e-42	1.15383768394443	0.544	0.421	7.25362491479021e-38	TN	PGAM1
6.82156625021581e-42	0.756691237657438	0.662	0.492	1.43948691012054e-37	TN	ID1
9.38069398615502e-42	1.05356152946695	0.577	0.452	1.97951404495843e-37	TN	DBI
1.05150528528999e-41	3.60230653900064	0.137	0.014	2.21888645301894e-37	TN	CTLA4
2.74435151196038e-41	2.13456853844581	0.182	0.039	5.79113056053879e-37	TN	IL7R
5.14173721426684e-41	3.8884185470163	0.179	0.041	1.08500938695459e-36	TN	LOX
6.46657329424432e-41	0.681349266697182	0.524	0.353	1.36457629655144e-36	TN	MT2A
9.98499731788145e-41	1.38614691988539	0.28	0.108	2.10703413401934e-36	TN	HOPX
2.08637892467722e-40	2.17393037303232	0.202	0.055	4.40267680685386e-36	TN	HCST
2.33188158056695e-40	1.84048838745912	0.251	0.091	4.92073651131239e-36	TN	FAM83A
2.46120870835212e-40	4.46427868860426	0.116	0.005	5.19364261636464e-36	TN	FLG
6.51533678382149e-40	0.493529340880745	0.81	0.68	1.37486636812201e-35	TN	CD74
1.70475225574292e-39	2.40553114104418	0.206	0.061	3.59736821006872e-35	TN	PLEK
2.17810228606341e-39	1.94001813448777	0.282	0.122	4.596231444051e-35	TN	SMC4
2.81230813035453e-39	1.3528399973791	0.318	0.147	5.93453261667414e-35	TN	LSP1
4.2919499987193e-39	1.88567077416867	0.202	0.056	9.05687288729748e-35	TN	CLEC7A
5.69926627399061e-39	0.614897847598618	0.742	0.618	1.2026591691375e-34	TN	SOD2
6.23091519278767e-39	3.48131923149488	0.133	0.015	1.31484772398206e-34	TN	CPA3
1.16193846250976e-38	1.6020275084749	0.261	0.101	2.45192254358809e-34	TN	APOBEC3A
1.32878759207125e-38	1.77503290551294	0.344	0.184	2.80400757678875e-34	TN	TFRC
1.79808810630642e-38	1.67476704420723	0.247	0.093	3.79432552192781e-34	TN	BCL2A1
2.58837895243389e-38	3.88440491283788	0.154	0.028	5.461997265426e-34	TN	GRHL3
4.01429850256247e-38	2.08735008245261	0.2	0.057	8.47097270010732e-34	TN	SOWAHC
6.38067820228108e-38	1.16125215961389	0.292	0.122	1.34645071424535e-33	TN	LYPD3
7.24179448084694e-38	5.14824587629517	0.106	0.003	1.52816347134832e-33	TN	KRT24
8.52553716706028e-38	0.309188765831341	0.408	0.199	1.79905885299306e-33	TN	FXYD5
8.80693245876924e-38	1.53857862806528	0.222	0.071	1.85843888744949e-33	TN	FSCN1
1.29866266932365e-37	2.37864957815461	0.184	0.048	2.74043796480676e-33	TN	CALHM6
1.35551533880872e-37	1.50073737607685	0.189	0.047	2.86040846795415e-33	TN	PCLAF
2.1490917664839e-37	1.72567051518617	0.19	0.051	4.53501344563433e-33	TN	FRMD6
2.17454703291569e-37	1.43830336102611	0.418	0.267	4.58872914885869e-33	TN	TSC22D3
3.13513907970329e-37	3.71264530932103	0.129	0.015	6.61577048598988e-33	TN	TIGIT
3.98935604666205e-37	1.91888977785842	0.145	0.023	8.41833912966626e-33	TN	GIMAP7
6.76468959568987e-37	0.750056304549847	0.322	0.142	1.42748479848248e-32	TN	CALML5
7.82390630407626e-37	3.07099021316988	0.134	0.018	1.65100070828617e-32	TN	MS4A7
8.82155249117748e-37	3.49077745725297	0.172	0.043	1.86152400668827e-32	TN	C3orf58
1.0088218167137e-36	2.34764004111078	0.145	0.024	2.12881579762924e-32	TN	KLK12
1.03358334497892e-36	3.41367687614757	0.129	0.016	2.18106757457452e-32	TN	IL2RB
1.18905689473297e-36	1.94406467135686	0.272	0.118	2.50914785926552e-32	TN	PFKFB3
1.59579903741779e-36	3.13459949852963	0.157	0.033	3.36745512875902e-32	TN	TAGAP
2.98264181848813e-36	0.452483411974774	0.952	0.863	6.29397076537366e-32	TN	ACTG1
3.50976140849686e-36	1.5654657605127	0.379	0.232	7.40629852421007e-32	TN	RAP2B
7.31457803268415e-36	2.61494218828391	0.155	0.032	1.54352225645701e-31	TN	MCM5
1.8476266418469e-35	0.565890378018476	0.729	0.644	3.89886173962533e-31	TN	ENO1
2.23680693103729e-35	2.28115446886004	0.173	0.044	4.72010998587489e-31	TN	ANGPTL4
3.63335300471559e-35	0.625739887201927	0.728	0.583	7.66710151055083e-31	TN	CD9
4.03804663391434e-35	3.37345999930187	0.133	0.02	8.52108600688604e-31	TN	P2RY1
4.75203906325721e-35	1.40897111106174	0.418	0.271	1.00277528312854e-30	TN	STAT1
7.30459531137283e-35	3.22573873413959	0.127	0.017	1.54141570260589e-30	TN	HEPHL1
9.30565262406248e-35	2.58505106766703	0.155	0.033	1.96367881672966e-30	TN	MYC
1.17994493138839e-34	3.3118967452963	0.121	0.014	2.48991979421579e-30	TN	LAG3
1.50270306269836e-34	0.570581537871619	0.762	0.677	3.17100400290608e-30	TN	PFN1
1.53537387650752e-34	4.12417691394387	0.115	0.012	3.23994595420617e-30	TN	CD8A
2.54379195903421e-34	3.92281099562736	0.114	0.012	5.36790979195399e-30	TN	MMP9
2.69007170941792e-34	1.44814409918954	0.282	0.131	5.67658932121369e-30	TN	ICAM1
6.09610128523823e-34	1.45333641107797	0.373	0.225	1.28639929321097e-29	TN	SOCS3
6.67391710579475e-34	1.58173145149077	0.354	0.202	1.40832998766481e-29	TN	DUSP5
6.86664188880634e-34	1.7459320249359	0.34	0.195	1.44899877137591e-29	TN	ANKRD37
7.21749917536936e-34	0.342835695538421	0.952	0.92	1.52303667598644e-29	TN	MT-CO1
1.20957086813226e-33	1.95388755655049	0.282	0.138	2.55243644593269e-29	TN	PLS3
1.85817750390467e-33	1.32433142332838	0.256	0.109	3.92112616873963e-29	TN	COL1A1
1.94414463656026e-33	3.68293774009189	0.124	0.018	4.10253401206945e-29	TN	HPSE
2.21261938863425e-33	1.92893496686096	0.2	0.068	4.66906943389599e-29	TN	SLC2A3
2.44851880655274e-33	2.51756661566287	0.219	0.083	5.1668643855876e-29	TN	SQLE
2.99875086414024e-33	1.463448651915	0.303	0.154	6.32796407350873e-29	TN	SERPINB5
5.17620491259674e-33	3.08956555280952	0.115	0.014	1.09228276065616e-28	TN	CHI3L1
6.06888980094156e-33	2.79112745634212	0.159	0.041	1.28065712579469e-28	TN	CLEC2D
6.31332935365908e-33	1.92077818533705	0.21	0.075	1.33223876020914e-28	TN	PRSS27
8.15896226497315e-33	0.486108522975656	0.723	0.627	1.72170421715463e-28	TN	ARPC2
8.26792287529868e-33	3.31266023466406	0.129	0.022	1.74469708514553e-28	TN	CD247
1.67782512664496e-32	2.26391460661746	0.243	0.109	3.5405465822462e-28	TN	SERPINB9
1.85834718035174e-32	3.01645913759105	0.116	0.015	3.92148421997825e-28	TN	PAX9
2.88537956868569e-32	1.96701223476714	0.222	0.086	6.08872796584053e-28	TN	REEP4
4.28393483644106e-32	1.6419783738305	0.344	0.201	9.03995929185792e-28	TN	IRF7
4.91082607655671e-32	1.0443302559189	0.507	0.393	1.036282518675e-27	TN	PLSCR1
8.49361650891726e-32	2.29624065332902	0.152	0.037	1.79232295571172e-27	TN	SLAMF7
9.62006884671305e-32	1.80906418795251	0.227	0.092	2.03002692803339e-27	TN	HBEGF
2.36901486667584e-31	1.91393118959116	0.263	0.127	4.99909517165935e-27	TN	EVL
2.46560979366673e-31	1.14839995993188	0.273	0.127	5.20292978659554e-27	TN	AIF1
2.51596934578734e-31	1.53999490604231	0.349	0.211	5.30919851348045e-27	TN	C9orf3
4.27133087954702e-31	2.040193059896	0.179	0.057	9.01336242202012e-27	TN	CD37
6.21736282516077e-31	3.4483039210688	0.128	0.024	1.31198790336543e-26	TN	SPOCK2
6.32775155007271e-31	1.82507180339372	0.187	0.062	1.33528213209634e-26	TN	FCGR2A
6.33956934662818e-31	1.44718824164949	0.347	0.203	1.33777592352548e-26	TN	CLK1
6.74219554238807e-31	2.06391800754686	0.199	0.072	1.42273810335473e-26	TN	PPP1R18
7.50555587111964e-31	2.5564969644826	0.108	0.012	1.58382239992367e-26	TN	MCM2
1.08189948112686e-30	0.976282213862681	0.534	0.429	2.28302428507391e-26	TN	NFE2L2
1.0943217839076e-30	1.20622717796994	0.382	0.238	2.30923782840183e-26	TN	PMAIP1
1.42627209488324e-30	2.27721190011047	0.187	0.064	3.00971937462261e-26	TN	CA2
3.30921916106441e-30	1.51699099403691	0.375	0.238	6.98311427367811e-26	TN	FAM49B
3.70862244348847e-30	1.25496912792815	0.229	0.093	7.82593508024936e-26	TN	GMFG
5.37617519392254e-30	2.96946260187519	0.105	0.012	1.13448048942153e-25	TN	GZMH
8.46561635593488e-30	3.053043379732	0.118	0.02	1.78641436342938e-25	TN	P3H2
9.63053902510623e-30	2.21921046380438	0.123	0.023	2.03223634507792e-25	TN	CENPF
1.109104631804e-29	0.993659060168043	0.449	0.335	2.3404325940328e-25	TN	SDC1
1.45538768650276e-29	2.09493009340993	0.213	0.087	3.07115909605813e-25	TN	RSAD2
1.64094424919581e-29	1.67915204913257	0.26	0.125	3.46272055465299e-25	TN	GRHL1
2.09416587128101e-29	1.9324878795835	0.187	0.066	4.41910882157719e-25	TN	MCM7
2.19060444995459e-29	2.52807329393636	0.121	0.022	4.62261351029419e-25	TN	CD3G
2.44991351773548e-29	2.81308674703703	0.107	0.014	5.16980750512542e-25	TN	NDRG4
4.00882376016229e-29	1.57321696169144	0.291	0.154	8.45941989869447e-25	TN	RHOG
4.34861535398302e-29	2.5366091873364	0.189	0.071	9.17644811997496e-25	TN	ACP5
7.60113108930414e-29	3.16731317914637	0.101	0.012	1.60399068246496e-24	TN	TMPRSS11F
9.959456442303e-29	0.550707721167007	0.744	0.641	2.10164449845478e-24	TN	HNRNPA2B1
1.06261237227661e-28	1.45064519745092	0.186	0.066	2.2423246279781e-24	TN	MNDA
1.2802981008453e-28	2.02434967385851	0.175	0.059	2.70168505240376e-24	TN	SERPINB2
1.6940289442771e-28	2.13801336770218	0.135	0.032	3.57473987821354e-24	TN	GGH
1.85130411467121e-28	0.729095374460661	0.592	0.506	3.9066219427792e-24	TN	UBE2D3
3.37908258586957e-28	1.70974560580818	0.305	0.175	7.13054007270196e-24	TN	DSC2
3.66749171349903e-28	0.91214361982505	0.446	0.309	7.73914101382565e-24	TN	ISG20
4.62049142517274e-28	1.84362489945981	0.216	0.093	9.75016100539951e-24	TN	SLCO4A1
5.93864729626523e-28	1.09528208978784	0.422	0.292	1.25317335245789e-23	TN	TAP1
6.38803958007635e-28	2.32651568512333	0.16	0.051	1.34800411218771e-23	TN	CYBB
7.60089398133318e-28	0.975559368061584	0.308	0.162	1.60394064794093e-23	TN	CLDN1
8.68625677233158e-28	1.27619817416574	0.283	0.152	1.83297390409741e-23	TN	MAFB
1.12105258628642e-27	0.385131578458779	0.738	0.622	2.3656451675816e-23	TN	TACSTD2
1.32168147353559e-27	1.0437204150753	0.436	0.312	2.78901224545481e-23	TN	FOSL2
1.61738227163137e-27	1.53812618409739	0.337	0.208	3.41300006959653e-23	TN	CREM
2.67702053034607e-27	1.39910516953849	0.315	0.182	5.64904872313628e-23	TN	IRF6
2.74139164129532e-27	2.00598538029714	0.185	0.07	5.78488464146138e-23	TN	GBP5
4.62230149502945e-27	3.292717976785	0.109	0.019	9.75398061481115e-23	TN	TBC1D10C
7.78673839072472e-27	1.36331744831851	0.231	0.104	1.64315753521073e-22	TN	AHNAK2
9.25913176428788e-27	1.59083679930979	0.209	0.089	1.95386198490003e-22	TN	IL1RAP
1.14166835224939e-26	1.96219307765148	0.165	0.055	2.40914855691667e-22	TN	ARID5A
1.62009817132828e-26	2.88391454026248	0.201	0.086	3.41873116113693e-22	TN	HILPDA
1.64489839671552e-26	1.59397510148749	0.193	0.075	3.47106459674909e-22	TN	PIEZO1
2.46397703098681e-26	1.66954660867008	0.207	0.088	5.19948433078838e-22	TN	RASSF5
2.50474606772903e-26	3.18326312938675	0.111	0.021	5.28551515212179e-22	TN	RASGRP1
2.70713773074093e-26	1.50876114610488	0.197	0.078	5.71260203940951e-22	TN	A2ML1
2.8793695536879e-26	1.32835548672312	0.242	0.118	6.0760456321922e-22	TN	EMP3
3.49712142084778e-26	0.858666894532787	0.494	0.394	7.37962562227298e-22	TN	UBE2B
4.50424041604508e-26	2.5123598221478	0.122	0.028	9.50484812593833e-22	TN	FGFR3
5.16136773120764e-26	0.473022620331544	0.718	0.625	1.08915181863944e-21	TN	COX7B
5.3097601322309e-26	2.59799350706584	0.122	0.028	1.12046558310336e-21	TN	DAPL1
6.10249973433622e-26	0.876701783877792	0.478	0.377	1.28774949393963e-21	TN	HLA-DPB1
6.89315843590077e-26	1.5790945263727	0.278	0.153	1.45459429314378e-21	TN	SLC6A8
7.01337337236707e-26	1.44842050028288	0.405	0.296	1.4799620490369e-21	TN	LGMN
8.98321494231657e-26	1.96727653281906	0.124	0.029	1.89563801712764e-21	TN	SOX15
8.98428340002759e-26	3.09585246409727	0.112	0.023	1.89586348307382e-21	TN	CD4
9.8005057826937e-26	0.56665404372749	0.497	0.37	2.06810273026403e-21	TN	IRF1
1.05027669282975e-25	1.65631404453241	0.228	0.108	2.21629387720933e-21	TN	SLC12A6
1.06223694052394e-25	0.967389124137026	0.413	0.283	2.24153239189362e-21	TN	HLA-F
1.63322708779262e-25	2.10631843457779	0.201	0.09	3.44643580065998e-21	TN	IFIT2
1.95956318468552e-25	0.846138747513892	0.529	0.431	4.13507023232339e-21	TN	SRSF7
3.23342923358065e-25	2.2530096929319	0.124	0.031	6.82318236870189e-21	TN	HCAR3
4.20166271513258e-25	1.6693653516178	0.138	0.039	8.86634866147277e-21	TN	ATAD2
5.91643698709119e-25	3.19350034335016	0.116	0.027	1.24848653301598e-20	TN	IL10RA
1.3780630817663e-24	0.827731593155947	0.415	0.292	2.90798871514324e-20	TN	NFKBIZ
1.43857397958489e-24	2.77451552906877	0.123	0.032	3.03567881172004e-20	TN	WDR72
1.87431925361079e-24	0.405938452265974	0.736	0.684	3.95518848896948e-20	TN	RAC1
2.42371139712708e-24	1.7369710294138	0.113	0.025	5.11451579021756e-20	TN	PRC1
2.64518718748549e-24	4.18640960214971	0.101	0.019	5.58187400303189e-20	TN	KRT78
3.30598770161125e-24	2.76389225523219	0.109	0.024	6.97629524794007e-20	TN	LAT
4.03777401526766e-24	1.03036673198799	0.243	0.12	8.52051072701782e-20	TN	TGFB1
4.20321797432493e-24	2.02188227909303	0.217	0.105	8.86963056942047e-20	TN	SCEL
4.52586211566958e-24	1.34611951797785	0.366	0.251	9.55047423648594e-20	TN	CKLF
5.68619632157223e-24	1.38634896174142	0.221	0.103	1.19990114777817e-19	TN	DENND2C
5.7677857054777e-24	3.06490110765015	0.114	0.028	1.2171181395699e-19	TN	RHOH
5.91379262163793e-24	0.7179622255885	0.19	0.075	1.24792851901804e-19	TN	TK1
6.05214208532014e-24	0.629942166889294	0.438	0.301	1.27712302284426e-19	TN	MX1
6.22292346613316e-24	0.427816374958746	0.346	0.194	1.31316130982342e-19	TN	CALML3
8.00945295990519e-24	0.883581636541333	0.332	0.198	1.69015476359919e-19	TN	CD68
8.76518971583641e-24	2.71398666564188	0.121	0.032	1.8496303338358e-19	TN	ITGA5
1.16228814709571e-23	1.18226006594368	0.382	0.271	2.45266044800136e-19	TN	ID2
1.19290454176333e-23	3.07815454427147	0.115	0.028	2.51726716402897e-19	TN	IL1A
1.2426874148086e-23	1.80588326314777	0.227	0.114	2.6223189827291e-19	TN	TSC22D2
1.25079181173939e-23	2.79946433680332	0.122	0.033	2.63942088113246e-19	TN	SEPT1
1.44903291345499e-23	2.43959165504642	0.162	0.062	3.05774925397272e-19	TN	SCD
3.77925592169293e-23	0.79233792927876	0.52	0.446	7.97498584595643e-19	TN	ACTR3
4.02910319370726e-23	2.82845710777697	0.11	0.026	8.50221355936105e-19	TN	SH2D2A
4.75435278907259e-23	1.11287693375089	0.269	0.15	1.0032635255501e-18	TN	IDO1
5.31054177051369e-23	1.62740319977674	0.118	0.03	1.1206305244138e-18	TN	TOP2A
7.9852436530679e-23	1.97368015140909	0.123	0.034	1.68504611567039e-18	TN	HCAR2
1.04646358957972e-22	1.52326623658547	0.157	0.057	2.20824746673113e-18	TN	SPHK1
1.22457828284659e-22	1.66601568083344	0.319	0.212	2.58410509246288e-18	TN	GPI
1.26624036541564e-22	1.03484783384339	0.457	0.368	2.67202041910008e-18	TN	ZFAND5
1.30584888786769e-22	0.651345272843538	0.392	0.252	2.7556023231784e-18	TN	ETS2
1.40806072144578e-22	2.19524514975693	0.101	0.021	2.97128973439488e-18	TN	TRIM7
1.68173648468677e-22	2.81479702715998	0.102	0.023	3.54880032998603e-18	TN	GPR65
2.24479262382633e-22	1.99967136443125	0.135	0.044	4.73696139479832e-18	TN	FGL2
2.32215243132678e-22	2.78131785403568	0.115	0.031	4.90020606058577e-18	TN	TGM1
2.66621340472857e-22	1.7240124542358	0.142	0.048	5.62624352665822e-18	TN	KLHDC7B
2.83983236526328e-22	0.715210499967388	0.586	0.525	5.99261425717858e-18	TN	RAN
3.88381820916502e-22	2.18055677844338	0.131	0.042	8.19563318498002e-18	TN	SNX10
4.05616986412121e-22	2.27283054379977	0.145	0.053	8.55932964726858e-18	TN	TNFSF13B
4.61435801573117e-22	1.03307449875577	0.266	0.149	9.73721828479592e-18	TN	EIF4EBP1
4.68299993555531e-22	1.31508726822726	0.128	0.038	9.88206646400881e-18	TN	GJA1
5.36132959152871e-22	0.913711047071927	0.512	0.428	1.13134777040439e-17	TN	SDCBP
7.30728999029693e-22	1.01356508082284	0.434	0.336	1.54198433375246e-17	TN	ARF6
9.28161966731377e-22	0.283249773771591	0.93	0.851	1.95860738219655e-17	TN	MT-ND4
1.05781845143866e-21	1.45771329608852	0.285	0.176	2.23220849622585e-17	TN	EPSTI1
1.48484837380114e-21	1.32815334347321	0.391	0.303	3.13332703839516e-17	TN	EPHA2
2.10704901333679e-21	1.47459202666763	0.156	0.059	4.4462948279433e-17	TN	GABRP
2.24427869310283e-21	2.62260449492374	0.105	0.026	4.73587689818559e-17	TN	SOX2
2.31004668774128e-21	1.38299883755781	0.222	0.112	4.87466052047166e-17	TN	B3GNT5
3.43498373843127e-21	0.814621653388051	0.35	0.23	7.24850268483767e-17	TN	SAMD9
3.9329616171404e-21	1.68071692142297	0.224	0.118	8.29933560448968e-17	TN	NRARP
3.94417554972459e-21	1.07861577729993	0.183	0.079	8.32299924502884e-17	TN	C5orf66-AS1
4.41453821093001e-21	1.77727056127286	0.177	0.079	9.3155585327045e-17	TN	HMOX1
4.76404374265154e-21	0.849178413669283	0.433	0.337	1.00530851057433e-16	TN	CAPG
5.24446792971386e-21	1.45102055208735	0.18	0.08	1.10668762252822e-16	TN	KDM3A
6.56234928620027e-21	1.30626475501217	0.213	0.106	1.38478694637398e-16	TN	FBXO32
6.95771949505966e-21	1.500052736334	0.355	0.267	1.46821796784749e-16	TN	HLA-DQB1
7.46473026041918e-21	2.23946032033437	0.172	0.078	1.57520737955366e-16	TN	MZB1
8.27635511097312e-21	1.82313325371514	0.112	0.031	1.74647645551755e-16	TN	PDK1
8.72803126166212e-21	1.99268947757245	0.123	0.039	1.84178915683594e-16	TN	KCTD12
1.65061297322314e-20	1.47011002091683	0.127	0.041	3.48312349609546e-16	TN	KLK6
1.73474334312291e-20	1.1635385028201	0.388	0.285	3.66065540265797e-16	TN	RNF149
1.8640315632243e-20	1.30952773289549	0.25	0.14	3.93347940471591e-16	TN	NECTIN1
1.9341874718317e-20	1.84270939439145	0.177	0.079	4.08152240305924e-16	TN	CTSV
3.21579661856401e-20	1.85860064739082	0.166	0.071	6.78597402449377e-16	TN	KCTD11
3.6799292866633e-20	2.45774959614666	0.158	0.066	7.7653867807169e-16	TN	ENO2
3.94613252659915e-20	1.91154761527758	0.127	0.042	8.32712885762952e-16	TN	MDFIC
4.59395792582141e-20	1.8363598152912	0.244	0.143	9.69417001506833e-16	TN	HS3ST1
5.52903536022667e-20	0.492568158699461	0.49	0.402	1.16673704171503e-15	TN	CCNL1
5.61655271696269e-20	0.73675925152518	0.185	0.083	1.18520495433347e-15	TN	TMEM40
5.69528393809143e-20	2.617247717959	0.103	0.028	1.20181881661605e-15	TN	FERMT3
6.00454745848414e-20	1.92765567245258	0.128	0.044	1.26707960468932e-15	TN	PDE4B
7.04978937312486e-20	1.21845357655827	0.402	0.314	1.48764655351681e-15	TN	SPTSSA
7.68051986851002e-20	1.8399224948882	0.226	0.124	1.62074330265299e-15	TN	CDKN1B
8.21388569821956e-20	0.593339725116051	0.525	0.426	1.73329416003829e-15	TN	ZFP36L2
8.41474684849825e-20	0.857894224368063	0.268	0.155	1.7756798799701e-15	TN	EHBP1L1
8.99104478308474e-20	2.76379738974995	0.104	0.028	1.89729027012654e-15	TN	CHST11
9.03181834933548e-20	2.26937821437314	0.131	0.047	1.90589430807677e-15	TN	DCK
1.1312017656256e-19	0.979678990302345	0.453	0.384	2.38706196582314e-15	TN	RAB7A
1.26765572501487e-19	1.78946772647182	0.117	0.037	2.67500711092637e-15	TN	JAK3
1.53480562522677e-19	0.683798985627333	0.138	0.048	3.23874683035353e-15	TN	UBE2C
1.54182087205815e-19	2.28249215953719	0.129	0.046	3.25355040421711e-15	TN	GLIPR1
1.72296305543542e-19	2.31372878052422	0.101	0.027	3.63579663957983e-15	TN	NPL
2.27994516026084e-19	0.355517156510843	0.769	0.683	4.81114027718242e-15	TN	MYL12A
2.29966364942556e-19	1.81159561359588	0.113	0.034	4.85275023301782e-15	TN	LINC01001
2.84397590688663e-19	1.74670878682593	0.11	0.033	6.00135795871217e-15	TN	EZH2
3.60925313912636e-19	0.86080845578036	0.287	0.177	7.61624597418444e-15	TN	ID3
3.6178493370932e-19	2.24412527726957	0.165	0.075	7.63438567113407e-15	TN	GCH1
4.98493228537098e-19	0.928076706407967	0.19	0.091	1.05192041085898e-14	TN	LTB
6.64736750542552e-19	1.14467939603341	0.241	0.135	1.40272749099489e-14	TN	ATP6V1B2
6.72233798379388e-19	0.948325304056837	0.164	0.069	1.41854776134018e-14	TN	SPARC
1.03937383679484e-18	1.61637418761523	0.239	0.139	2.19328667040448e-14	TN	CSRNP1
1.61757120140134e-18	0.862117718444932	0.49	0.421	3.4133987491971e-14	TN	CNBP
1.64483173716398e-18	1.98026215943575	0.113	0.036	3.47092393176343e-14	TN	ABLIM3
1.7848703552652e-18	1.2896299029953	0.398	0.33	3.76643342368063e-14	TN	CTSZ
1.80578700778562e-18	2.25861470626506	0.114	0.038	3.81057174382922e-14	TN	PTGER4
1.82217991859421e-18	1.98718554475071	0.116	0.039	3.8451640642175e-14	TN	OSM
1.85391935765226e-18	0.662584547513976	0.467	0.368	3.9121406285178e-14	TN	CTSS
2.18489989574174e-18	0.776049455493075	0.113	0.034	4.61057575999422e-14	TN	NUSAP1
2.81122162676997e-18	1.20506929039035	0.124	0.044	5.93223987680999e-14	TN	GJB5
2.95341685818368e-18	1.34970288601013	0.14	0.055	6.23230025413921e-14	TN	A2M
2.97833854578956e-18	2.43610521113159	0.108	0.035	6.28488999932512e-14	TN	FYN
4.30846342902479e-18	0.926803446162693	0.379	0.283	9.09171952792811e-14	TN	METRNL
4.97808983301286e-18	1.76790734333915	0.156	0.071	1.05047651656237e-13	TN	WIPF1
5.54181306282424e-18	2.28706041390296	0.108	0.035	1.16943339251717e-13	TN	ACAP1
5.9290895916392e-18	1.17685147441568	0.256	0.156	1.2511564856277e-13	TN	RNF19B
6.50245875272467e-18	1.04859612574756	0.297	0.194	1.37214884599996e-13	TN	AC020916.1
1.02538824092314e-17	1.94305264062094	0.113	0.038	2.16377426599601e-13	TN	EGR2
1.08082133305305e-17	0.714689210254554	0.196	0.097	2.28074917700854e-13	TN	LUM
1.08498763232296e-17	1.69486064485831	0.136	0.054	2.28954090172792e-13	TN	ARHGAP4
1.09172886462966e-17	1.53821336821043	0.133	0.051	2.30376625014151e-13	TN	MIR210HG
1.11578474425114e-17	0.31503365534394	0.25	0.143	2.35452896731876e-13	TN	AREG
1.38270464447765e-17	1.79083679136178	0.11	0.037	2.91778334077674e-13	TN	GNB4
1.38918572008484e-17	0.993324836730704	0.477	0.441	2.93145970652303e-13	TN	JUP
1.51201030481506e-17	1.59053610028732	0.103	0.031	3.19064414522074e-13	TN	C2orf54
1.5778059606527e-17	1.84963951878877	0.22	0.127	3.32948613816932e-13	TN	HK2
1.60967286055407e-17	1.66624592644837	0.17	0.081	3.3967316703412e-13	TN	PTK2B
1.82444228460982e-17	1.46207815224472	0.162	0.075	3.84993810898364e-13	TN	FERMT1
1.8844728856859e-17	1.49348715133094	0.257	0.162	3.97661468337439e-13	TN	TNFAIP8
1.97876889349309e-17	0.260420093221195	0.743	0.668	4.17559811904911e-13	TN	ARPC3
2.03068864224016e-17	2.31515539303762	0.124	0.047	4.28515917285518e-13	TN	EDN2
2.90008559627619e-17	1.40081671585267	0.228	0.134	6.11976062526201e-13	TN	ITPKC
3.43375883682646e-17	1.34561624161777	0.245	0.146	7.2459178974712e-13	TN	FRMD8
4.00040934830075e-17	1.36471649203692	0.244	0.147	8.44166380678425e-13	TN	MAP3K8
4.09329248324537e-17	1.81697212494561	0.152	0.068	8.63766579814438e-13	TN	MCUB
4.47575321108506e-17	1.36966702331046	0.159	0.073	9.44473442603168e-13	TN	ETS1
4.79471585522531e-17	1.08874628920158	0.201	0.106	1.01178093976965e-12	TN	GRB7
4.9059954016842e-17	1.79497610228045	0.204	0.116	1.0352631496634e-12	TN	APOBEC3G
5.71544684825143e-17	0.860792879418133	0.176	0.084	1.20607359391802e-12	TN	LBH
6.40411017070306e-17	0.342872118856456	0.561	0.461	1.35139532822176e-12	TN	BTG2
8.47628859096717e-17	1.43976608934739	0.148	0.066	1.78866641846589e-12	TN	GTPBP2
1.03661531026522e-16	1.4569830386783	0.184	0.095	2.18746562772166e-12	TN	PELI1
1.06261179140979e-16	1.63066396198867	0.13	0.053	2.24232340223293e-12	TN	FCGR3B
1.12466848735215e-16	1.88593460771073	0.119	0.044	2.37327544201051e-12	TN	TIFA
1.17111718755959e-16	0.696638635669652	0.407	0.305	2.47129148918825e-12	TN	GADD45B
1.24270097365196e-16	0.938314080301601	0.299	0.197	2.62234759460036e-12	TN	UBE2S
1.39780028034856e-16	1.42087879691995	0.258	0.164	2.94963815159154e-12	TN	CYTH1
1.77234932110054e-16	1.03528165763799	0.198	0.107	3.74001153738635e-12	TN	EPHX3
1.80272678733532e-16	1.33016831382304	0.223	0.129	3.80411406663498e-12	TN	RAB27B
1.82386172886975e-16	0.690023877232103	0.318	0.212	3.84871302026095e-12	TN	RHOV
1.84026777548224e-16	0.695769585970248	0.447	0.381	3.88333305982263e-12	TN	DNAJB6
1.99130965163438e-16	0.809987079141442	0.439	0.359	4.20206162687887e-12	TN	CFLAR
2.13663291935949e-16	2.11320640264003	0.109	0.039	4.50872278643239e-12	TN	STX11
2.50338510515261e-16	1.6186017525458	0.226	0.138	5.28264324889304e-12	TN	CCNG2
2.73939203277235e-16	0.414505663246968	0.197	0.1	5.78066506755621e-12	TN	GPX2
2.80498707988291e-16	1.82334112405984	0.138	0.061	5.91908373596893e-12	TN	EGR3
3.06213825580069e-16	0.283820619815749	0.809	0.676	6.46172414739061e-12	TN	JUND
3.21394583508482e-16	1.62524042638336	0.162	0.079	6.78206850119599e-12	TN	OVOL1
3.86868620646199e-16	1.03845938607564	0.368	0.288	8.16370163287609e-12	TN	PDCD10
4.40636778327655e-16	1.27124003641085	0.269	0.18	9.29831729627017e-12	TN	SEMA4B
4.4570923530931e-16	1.39514456067524	0.12	0.046	9.40535628349705e-12	TN	RFC4
4.53013087795674e-16	0.854169510625318	0.145	0.064	9.5594821786643e-12	TN	SMC2
4.61917515251747e-16	1.80197747746296	0.114	0.043	9.74738340684236e-12	TN	FMNL1
4.86073645939144e-16	1.13764218740681	0.346	0.265	1.02571260766078e-11	TN	BNIP3L
5.16568050966574e-16	1.5217007468399	0.148	0.068	1.09006190114966e-11	TN	RNASE7
6.7002780530277e-16	1.11651664732769	0.343	0.256	1.4138926747499e-11	TN	H1FX
7.47910393171792e-16	1.93402856400336	0.126	0.052	1.57824051167111e-11	TN	CA12
9.00886237212042e-16	0.449302620482953	0.674	0.613	1.90105013776485e-11	TN	COX6C
9.38038075829053e-16	1.43799000373955	0.227	0.141	1.97944794761447e-11	TN	SAMD9L
1.08374712596384e-15	0.449562795782127	0.299	0.19	2.28692318520889e-11	TN	CENPW
1.28643697468424e-15	0.369063052601684	0.63	0.587	2.71463930397868e-11	TN	YWHAZ
1.29661557994153e-15	0.777877187817949	0.48	0.433	2.73611819679261e-11	TN	BZW1
1.35266613071884e-15	1.18649278425625	0.13	0.054	2.85439606904289e-11	TN	NEURL1B
1.39488378533398e-15	0.409421716367061	0.29	0.178	2.94348376381176e-11	TN	MX2
1.60584091614856e-15	1.28495297907827	0.293	0.203	3.38864550125669e-11	TN	PICALM
1.73321114353671e-15	1.0148725434351	0.293	0.198	3.65742215509116e-11	TN	RNF145
2.38289547721351e-15	2.22308944187078	0.1	0.034	5.02838603601594e-11	TN	NIPA1
2.57981831654746e-15	1.52169806099804	0.111	0.042	5.44393261157845e-11	TN	CDKN2C
2.8843120632003e-15	0.692625183833686	0.213	0.118	6.08647531576528e-11	TN	DUOXA2
3.0918198510278e-15	0.785036374661247	0.329	0.234	6.52435824963886e-11	TN	KLF2
3.43015428114102e-15	0.564724209104952	0.115	0.042	7.23831156406379e-11	TN	CDK1
3.50687553821137e-15	1.06879555834209	0.356	0.272	7.40020876073363e-11	TN	RAD21
3.73627388508481e-15	2.13903780931276	0.124	0.052	7.88428515230597e-11	TN	NR1D1
3.83145381407885e-15	1.12816238771061	0.223	0.132	8.08513383846918e-11	TN	NCCRP1
3.89013118550298e-15	1.86820329266794	0.105	0.039	8.20895482764839e-11	TN	SELL
4.57869340405875e-15	1.48141768501943	0.155	0.075	9.66195882124477e-11	TN	GJB3
4.68711386517335e-15	1.02403153520754	0.345	0.265	9.8907476782888e-11	TN	BIRC3
4.8994214643303e-15	1.02055686285517	0.102	0.035	1.03387591740298e-10	TN	ZWINT
5.66789864584348e-15	1.09674400890772	0.232	0.149	1.19603997224589e-10	TN	RNASE1
5.87889399228349e-15	0.628838680372145	0.476	0.405	1.24056421025166e-10	TN	MAP1LC3B
6.06998173793977e-15	1.047104716496	0.215	0.126	1.28088754634005e-10	TN	SH3BP2
6.35184525321365e-15	0.586836679246333	0.176	0.09	1.34036638533314e-10	TN	HSPA2
6.37832430123597e-15	1.16101223341277	0.159	0.079	1.34595399404682e-10	TN	PDLIM2
6.7917699197809e-15	1.03385356653305	0.282	0.189	1.43319928847217e-10	TN	TIPARP
7.18755311056178e-15	0.802064973949821	0.354	0.272	1.51671745739075e-10	TN	OSTF1
9.31636480780952e-15	1.18522260276646	0.287	0.201	1.96593930174396e-10	TN	RGS10
1.09031396392549e-14	1.2110369992212	0.149	0.071	2.30078052667556e-10	TN	ARHGAP30
1.47962052096232e-14	2.04222317966686	0.164	0.089	3.12229522333469e-10	TN	LIPA
1.60853845457724e-14	1.85124446319429	0.127	0.057	3.3943378468489e-10	TN	EVI2B
1.6267258636629e-14	1.86710481701463	0.139	0.065	3.43271691750145e-10	TN	RP2
1.82504675646678e-14	0.729482410909806	0.507	0.457	3.8512136654962e-10	TN	HNRNPF
1.99025830061961e-14	1.94381523431951	0.123	0.053	4.19984306596749e-10	TN	HAPLN3
2.14670617387315e-14	1.72875799744333	0.108	0.042	4.52997936810712e-10	TN	LMNB1
2.59214415557228e-14	1.09592280456176	0.293	0.211	5.46994259708862e-10	TN	SELENOP
3.01994126200189e-14	0.889552992708435	0.417	0.351	6.37268005107639e-10	TN	PSMB9
4.24080139397759e-14	0.67732953760902	0.197	0.111	8.94893910157152e-10	TN	NUDT1
4.51427209918291e-14	0.771279352735611	0.369	0.284	9.52601698369577e-10	TN	SLC38A2
4.79995082005297e-14	1.53345122925128	0.123	0.054	1.01288562204758e-09	TN	LY96
5.00384205038494e-14	1.68939906031289	0.116	0.049	1.05591074947223e-09	TN	B3GNT8
5.03420476892969e-14	1.31598547248975	0.249	0.165	1.06231789033954e-09	TN	KLF10
5.1673708097431e-14	1.66294165990403	0.188	0.108	1.09041858827199e-09	TN	ERRFI1
5.55300496550716e-14	0.292864154718861	0.684	0.641	1.17179510782132e-09	TN	SUMO2
7.39186192353946e-14	1.0306954982665	0.147	0.071	1.5598307031053e-09	TN	RTKN2
8.4377064038583e-14	0.337051088637904	0.699	0.632	1.78052480534218e-09	TN	COX4I1
1.25002863094027e-13	1.04579846559612	0.101	0.038	2.63781041701015e-09	TN	ARHGEF19
1.299702450059e-13	0.968187080694627	0.173	0.094	2.7426321101145e-09	TN	MAOA
1.3270307640032e-13	1.54082672380284	0.163	0.086	2.80030031819955e-09	TN	ZNF267
1.36798656713026e-13	1.57293436432725	0.202	0.124	2.88672525395827e-09	TN	ARHGAP27
1.6926303324378e-13	1.39579078315807	0.204	0.124	3.57178852751025e-09	TN	OTUD1
1.74163978439353e-13	1.8032996446549	0.149	0.079	3.67520827302724e-09	TN	BATF
1.74580564542739e-13	0.270803866962985	0.645	0.518	3.68399907298088e-09	TN	HLA-DRB1
1.82397981551074e-13	1.40309568841167	0.142	0.07	3.84896220669077e-09	TN	RAB38
1.88483675937997e-13	1.0130157547082	0.301	0.22	3.97738252964362e-09	TN	MAPK6
2.01093396303383e-13	1.52853970303702	0.11	0.046	4.24347284879398e-09	TN	ZEB2
2.37955232197669e-13	0.635286022476519	0.47	0.424	5.0213313098352e-09	TN	DSP
3.19081021114399e-13	2.02711332790339	0.151	0.08	6.73324770755604e-09	TN	YOD1
3.22903350903483e-13	1.74731797728797	0.15	0.079	6.8139065107653e-09	TN	ARL6IP6
3.23303912240745e-13	1.0308427643014	0.251	0.166	6.8223591561042e-09	TN	NCK2
3.27455397382629e-13	1.21293336924327	0.243	0.162	6.90996379556823e-09	TN	UBE2G1
3.62116298870297e-13	1.44100972110328	0.186	0.109	7.641378138761e-09	TN	GLS
3.64425061019468e-13	1.07749799397358	0.3	0.22	7.69009763763281e-09	TN	SQOR
3.69669873430437e-13	1.20206607068516	0.253	0.171	7.80077366912907e-09	TN	ARL5B
3.75638783714949e-13	0.560237820904772	0.432	0.339	7.92672961395285e-09	TN	IER5
4.02685286064366e-13	0.795879442215239	0.197	0.115	8.49746490653025e-09	TN	ELK3
4.14004913980649e-13	0.520663541351575	0.518	0.486	8.73633169481965e-09	TN	VDAC2
4.64993432631999e-13	0.973126378090187	0.276	0.193	9.81229141540044e-09	TN	ABI1
4.72579891400348e-13	1.53428731004435	0.116	0.05	9.97238086833014e-09	TN	KLF7
4.92868222599256e-13	1.47437382850582	0.15	0.08	1.04005052332895e-08	TN	GPSM3
5.14059577765987e-13	0.773428457426989	0.308	0.227	1.08476852100179e-08	TN	LIMS1
5.41441989873754e-13	1.56949887119814	0.107	0.045	1.1425508870316e-08	TN	SLA
5.46028889694915e-13	0.604020193205254	0.459	0.399	1.15223016303421e-08	TN	RAP1B
6.24842479738853e-13	2.07804325427848	0.138	0.071	1.31854260074493e-08	TN	SEPT6
6.24943583711064e-13	1.66927584927069	0.139	0.07	1.31875595034709e-08	TN	PPARD
6.57724837836886e-13	1.01774333661987	0.267	0.184	1.3879309528034e-08	TN	LY6K
7.5093344267562e-13	1.22867561247801	0.176	0.099	1.58461975073409e-08	TN	FAM129A
8.29992919096077e-13	0.99151382141641	0.257	0.174	1.75145105787654e-08	TN	NABP1
8.69104044000486e-13	1.0601867355462	0.125	0.058	1.83398335364983e-08	TN	BARD1
8.79544888043643e-13	2.1535919731736	0.171	0.101	1.8560156227497e-08	TN	TMEM14A
1.058077969562e-12	1.43014807958299	0.207	0.133	2.23275613136974e-08	TN	ZNF331
1.06690588739923e-12	1.01743146766718	0.156	0.082	2.25138480358985e-08	TN	HECA
1.07933945858142e-12	1.43404151807591	0.105	0.044	2.27762212549852e-08	TN	CCND2
1.18914448681285e-12	0.862206964027815	0.272	0.19	2.50933269607247e-08	TN	IFIT3
1.30894918687749e-12	1.50455237210596	0.158	0.085	2.76214457414888e-08	TN	LPCAT4
1.31909812234018e-12	1.71159404209914	0.107	0.046	2.78356085776226e-08	TN	TMC8
1.3396195292695e-12	1.84421146031869	0.119	0.055	2.82686513066449e-08	TN	CPOX
1.4877479898558e-12	1.19257965775699	0.211	0.132	3.1394458081937e-08	TN	PLBD1
1.52821563289164e-12	0.261881411173754	0.068	0.139	3.22484062852793e-08	TN	CMTM7
1.86650745768315e-12	1.35232236305557	0.26	0.184	3.93870403720299e-08	TN	ITGA2
1.89591685348495e-12	0.693310107119322	0.106	0.044	4.00076374422395e-08	TN	UBE2T
1.94362666623605e-12	1.20193702798452	0.276	0.198	4.10144099109131e-08	TN	STK4
2.241022662014e-12	0.698247676427206	0.337	0.256	4.72900602138193e-08	TN	NECTIN4
2.7759190557602e-12	0.813459348025939	0.326	0.254	5.85774439146518e-08	TN	MSN
2.94436216114815e-12	1.35555663202391	0.165	0.093	6.21319303245482e-08	TN	RIPK4
3.38450068969896e-12	1.27619631169842	0.29	0.223	7.14197335540275e-08	TN	LYN
3.53391587642195e-12	0.841918369340769	0.45	0.414	7.45726928242561e-08	TN	RAB10
3.59866635674584e-12	0.682570828182402	0.465	0.418	7.59390574600508e-08	TN	TUBB
3.75934345788309e-12	1.64799060989484	0.166	0.095	7.9329665648249e-08	TN	FAM210A
4.07332268004482e-12	1.35381664140306	0.217	0.142	8.59552551943059e-08	TN	ZYX
4.26879219258207e-12	1.42297644497926	0.209	0.133	9.00800528478669e-08	TN	NFIL3
4.44903547392068e-12	1.1647201626122	0.102	0.043	9.38835465706743e-08	TN	DHRS9
4.53522724836628e-12	1.12254946519449	0.105	0.044	9.57023653950252e-08	TN	HELLS
4.70035497728355e-12	1.94036094669834	0.129	0.065	9.91868907306374e-08	TN	CD40
4.84279159055453e-12	0.941174753679018	0.101	0.042	1.02192588143882e-07	TN	GYPC
4.97961684684777e-12	0.531530240936789	0.439	0.372	1.05079874702182e-07	TN	WSB1
5.00573019436444e-12	1.36410100928267	0.106	0.046	1.05630918561478e-07	TN	CCNB1
5.16040671018016e-12	0.626272834737799	0.316	0.229	1.08894902398222e-07	TN	SCPEP1
5.25395240607001e-12	1.13141106398541	0.295	0.223	1.10868903672889e-07	TN	N4BP1
5.75569391297504e-12	1.33942425417376	0.114	0.053	1.21456652951599e-07	TN	NFKBID
6.96383909448466e-12	1.24026104778965	0.203	0.13	1.46950932571815e-07	TN	GBP4
7.55672789559825e-12	1.33054984329924	0.108	0.048	1.59462072052914e-07	TN	TSPAN5
7.9786930687647e-12	0.828171293370457	0.336	0.259	1.68366381137073e-07	TN	IVNS1ABP
8.14653500013402e-12	0.713372995129189	0.107	0.047	1.71908181572828e-07	TN	ALG1L
8.38792183724031e-12	2.56861443056587	0.101	0.044	1.77001926609445e-07	TN	PIR
8.39833054504309e-12	0.774408349158115	0.417	0.364	1.77221571161499e-07	TN	ANP32B
1.16638397926411e-11	1.06915837894847	0.201	0.126	2.46130347304312e-07	TN	MTHFD2
1.33707834295684e-11	0.49434136406392	0.411	0.35	2.82150271930753e-07	TN	HMGA1
1.39208710109161e-11	0.81240929719514	0.186	0.113	2.93758220072352e-07	TN	CSRP2
1.72374879355603e-11	1.00316780111881	0.149	0.082	3.63745470416193e-07	TN	CSF3R
1.80818390718028e-11	0.688420801180834	0.408	0.339	3.81562968093182e-07	TN	CEBPD
2.66936771895433e-11	1.32970781729731	0.205	0.133	5.63289976053742e-07	TN	ZC3H12A
3.35433509358013e-11	1.139034529041	0.117	0.057	7.07831791447279e-07	TN	IGSF6
4.07928048515389e-11	0.569429586145959	0.101	0.044	8.60809767977174e-07	TN	CDCA4
4.18217010696958e-11	2.12318804335524	0.133	0.071	8.8252153597272e-07	TN	PSD4
4.38029570214003e-11	0.95680395099562	0.17	0.099	9.2432999906559e-07	TN	CYSRT1
4.43468716016477e-11	1.46649212213475	0.122	0.061	9.3580768453797e-07	TN	TNFRSF25
4.56552199038425e-11	1.27524935067143	0.229	0.16	9.63416450410885e-07	TN	ARNTL2
4.58486513906138e-11	1.14619954210217	0.17	0.101	9.67498241644732e-07	TN	RORA
4.58774097002271e-11	1.21130389953138	0.358	0.304	9.68105099494192e-07	TN	MKNK2
5.01094018466437e-11	0.395418369753383	0.596	0.558	1.05740859776788e-06	TN	SLC25A3
5.01736034883758e-11	0.429764161201456	0.564	0.524	1.05876338081171e-06	TN	HNRNPC
5.52074347578394e-11	0.409478811400428	0.118	0.057	1.16498728825993e-06	TN	CLIC2
5.97687713798557e-11	0.549451522263046	0.55	0.515	1.26124061365771e-06	TN	ATP5B
6.32060105392316e-11	0.830704374866718	0.132	0.068	1.33377323439886e-06	TN	RNASEH2A
6.77463641657204e-11	1.69455169753668	0.138	0.077	1.42958377662503e-06	TN	TNFRSF1B
7.58881418694743e-11	0.286748805853609	0.545	0.493	1.60139156972965e-06	TN	ARPC5
8.27879400372941e-11	0.987559840770863	0.331	0.269	1.74699111066698e-06	TN	LAP3
8.46340917860087e-11	1.38569260749566	0.2	0.136	1.78594860486836e-06	TN	CD14
1.11271607217062e-10	1.12045444617615	0.117	0.058	2.34805345549445e-06	TN	ITPRIP
1.13291947564816e-10	0.773469876889954	0.257	0.184	2.39068667751275e-06	TN	TMEM159
1.23613005333914e-10	1.55200837077976	0.25	0.188	2.60848163855626e-06	TN	ABHD17C
1.26159818985618e-10	1.64016785166086	0.131	0.07	2.66222450023451e-06	TN	FAT2
1.50200051407075e-10	1.12927044391718	0.133	0.071	3.16952148479209e-06	TN	DSE
1.51339837389173e-10	0.745740701070614	0.426	0.373	3.19357324858633e-06	TN	MOB1A
1.55358232776517e-10	0.699975357375895	0.455	0.419	3.27836942805006e-06	TN	AP2M1
1.58452508942223e-10	1.18699522006015	0.232	0.16	3.34366484369879e-06	TN	NR3C1
1.59474361415635e-10	1.42981929728232	0.17	0.108	3.36522797459273e-06	TN	HCLS1
1.60156074425972e-10	0.393710494001328	0.558	0.513	3.37961348253686e-06	TN	RHOA
1.83021858366309e-10	0.651533832827743	0.414	0.359	3.86212725524585e-06	TN	PLAUR
1.91464713621431e-10	1.14116568096991	0.145	0.082	4.04028838683943e-06	TN	KCTD9
2.19076407718048e-10	0.514167400780319	0.296	0.214	4.62295035566624e-06	TN	CDKN2B
2.39012695110455e-10	1.33518091088666	0.152	0.091	5.04364589222081e-06	TN	NR4A3
2.53107421077218e-10	0.846142196313216	0.203	0.13	5.34107279957146e-06	TN	BNIP2
2.67659590328332e-10	0.50463959432271	0.535	0.499	5.64815267510847e-06	TN	CYCS
3.05690369825098e-10	0.802695857722058	0.373	0.319	6.45067818404921e-06	TN	MBD2
3.55185002944955e-10	1.42459926541007	0.169	0.104	7.49511393214444e-06	TN	GNA13
3.65142136835071e-10	1.11044919848014	0.172	0.106	7.70522937149367e-06	TN	EVPL
3.7660098280282e-10	1.35434943558446	0.175	0.109	7.9470339391051e-06	TN	CDH3
3.96502728049713e-10	1.00963861579273	0.17	0.105	8.36700056730505e-06	TN	NPC1
4.24634171715617e-10	1.58035286529646	0.199	0.137	8.96063029154296e-06	TN	TNFRSF18
4.57991263469235e-10	1.4900189553237	0.131	0.072	9.6645316417278e-06	TN	RNF44
4.89569729156734e-10	0.85215056629595	0.224	0.153	1.03309004246654e-05	TN	MORC3
5.20113356495852e-10	1.07570683694193	0.258	0.191	1.09754320487755e-05	TN	C19orf66
5.76292635187873e-10	1.29662601759643	0.119	0.063	1.21609271877345e-05	TN	AP1S2
7.37601556454314e-10	1.01686060577877	0.196	0.129	1.55648680442989e-05	TN	ATP11B
8.61708544131393e-10	0.649775549511949	0.446	0.404	1.81837736982607e-05	TN	H2AFV
8.79176301098562e-10	1.09538100742042	0.223	0.156	1.85523783057819e-05	TN	OAS3
9.29100509214528e-10	0.286241651319141	0.104	0.174	1.9605878945445e-05	TN	SDHAF3
9.71899632207047e-10	1.14931841848634	0.137	0.077	2.05090260388331e-05	TN	MCM4
1.02466162335976e-09	0.975026344686478	0.118	0.062	2.16224095761376e-05	TN	NRIP3
1.05948984032989e-09	1.00551983514958	0.259	0.19	2.23573546106414e-05	TN	QKI
1.15811507077324e-09	1.1853349928399	0.112	0.058	2.44385442234569e-05	TN	LPAR6
1.16550046453426e-09	0.504810587507844	0.267	0.196	2.4594390802602e-05	TN	VAMP5
1.19477461377858e-09	0.540658508976275	0.335	0.262	2.52121338999557e-05	TN	REL
1.2043256304752e-09	0.451544231274562	0.404	0.336	2.54136794542877e-05	TN	HES4
1.27859306095722e-09	1.45881757638649	0.15	0.09	2.69808707723193e-05	TN	ARHGEF1
1.32387319723021e-09	0.639226587620136	0.18	0.113	2.79363722079519e-05	TN	BICD2
1.4391772338744e-09	1.46643921830699	0.245	0.185	3.03695179892175e-05	TN	TAP2
1.58479848867539e-09	0.717760809289419	0.335	0.283	3.3442417708028e-05	TN	RGCC
1.72732581552969e-09	0.94012596146782	0.384	0.348	3.64500293593076e-05	TN	CARHSP1
1.80642568307777e-09	1.03614749582289	0.208	0.144	3.81191947643072e-05	TN	MAP2K1
1.90862555965863e-09	0.330533404202559	0.468	0.407	4.02758165599164e-05	TN	IFI16
1.91218671768187e-09	1.50384609980556	0.165	0.104	4.03509641165227e-05	TN	ADRB2
2.33480335490965e-09	1.22325499034619	0.128	0.071	4.92690203953035e-05	TN	TOPBP1
2.4410962117086e-09	1.64882878502342	0.117	0.064	5.15120122594749e-05	TN	MCM3
2.48290089225368e-09	1.45658849628589	0.163	0.104	5.23941746283372e-05	TN	PLEKHM1
2.58289820035018e-09	1.41258662720345	0.197	0.135	5.45043178237894e-05	TN	ABHD3
2.73283257388468e-09	0.377836673214126	0.517	0.474	5.76682329741145e-05	TN	GRN
2.74438570862232e-09	0.308551594289446	0.54	0.477	5.79120272233482e-05	TN	TNFSF10
2.79248991475379e-09	0.771674031678505	0.369	0.315	5.89271221811346e-05	TN	ZNF207
2.8241715379907e-09	1.08209785883007	0.135	0.077	5.95956677946798e-05	TN	SH3BP1
3.00361328651996e-09	1.15579134946761	0.238	0.175	6.33822475721443e-05	TN	PNP
3.21235851514171e-09	0.825546960288528	0.282	0.218	6.77871893865203e-05	TN	KCMF1
3.21812289162356e-09	0.974155519359265	0.137	0.079	6.79088292590405e-05	TN	TIAM1
3.55142162412989e-09	1.04593313661039	0.222	0.158	7.49420991123889e-05	TN	OGT
3.90038511598719e-09	0.995045162374764	0.176	0.113	8.23059267175617e-05	TN	BCL2L11
4.05273949332658e-09	0.717217452114094	0.444	0.394	8.55209087881774e-05	TN	RND3
4.33212399282592e-09	0.837941772825004	0.302	0.244	9.14164804966126e-05	TN	PPP4R1
4.38499969841637e-09	1.23796994699956	0.128	0.073	9.25322636359823e-05	TN	MIR222HG
4.49200331769262e-09	0.768368890404526	0.339	0.281	9.47902540099498e-05	TN	TAF7
5.13332179142049e-09	0.792240350468009	0.183	0.119	0.000108323356442555	TN	ZNF750
5.1965216969996e-09	0.950995697847659	0.181	0.117	0.000109657000850086	TN	NOTCH3
6.21239760362081e-09	1.04086159389035	0.173	0.112	0.000131094014231606	TN	PIK3IP1
6.45213763937408e-09	0.642227444083304	0.275	0.208	0.000136153008466072	TN	CMIP
7.11067522109941e-09	2.21358757092978	0.101	0.053	0.00015004946851564	TN	OGFRL1
7.49631650354481e-09	1.01207953747108	0.116	0.062	0.000158187270857803	TN	RAB24
7.51708559456639e-09	0.723035690919732	0.259	0.189	0.00015862554021654	TN	MAP7D1
7.56739956401677e-09	0.622530523404789	0.458	0.433	0.000159687265599882	TN	AHNAK
8.41296110620844e-09	0.874116135527592	0.285	0.226	0.000177530305263211	TN	PRRG4
8.6189844991966e-09	0.808060975877186	0.317	0.26	0.000181877810902047	TN	BAZ1A
9.05561191399651e-09	0.77807099534781	0.362	0.31	0.000191091522609154	TN	TRA2B
9.14831194529992e-09	0.709739508252095	0.311	0.25	0.000193047678669719	TN	PPIF
9.51077094989506e-09	1.13897882597918	0.167	0.108	0.000200696288584685	TN	RAB8B
1.02902193068753e-08	0.799878834516466	0.239	0.175	0.000217144207813682	TN	LENG8
1.0365021295902e-08	1.26031556839871	0.199	0.138	0.000218722679386125	TN	LACTB
1.04264075628979e-08	0.988341960070974	0.188	0.126	0.000220018052392272	TN	RMND5A
1.100724224745e-08	0.903484649328709	0.15	0.091	0.00023227482590569	TN	KCTD5
1.23939808670397e-08	1.19110613075822	0.19	0.13	0.000261537784256271	TN	CORO1C
1.38480978235375e-08	1.07713345932057	0.218	0.155	0.000292222560272287	TN	TMEM41A
1.69114060545332e-08	1.0712075188515	0.191	0.137	0.000356864490562759	TN	ITGB2
1.77013123189638e-08	0.586877325848663	0.198	0.134	0.000373533092554774	TN	MBOAT2
1.79546270328714e-08	1.19430001874703	0.12	0.069	0.000378878539647651	TN	OASL
1.9656170186074e-08	0.9217851112012	0.234	0.173	0.000414784503266533	TN	ARRDC3
2.01734427939582e-08	0.431627230017867	0.101	0.171	0.000425699989838107	TN	FBP1
2.39823951890909e-08	0.945060329522463	0.117	0.066	0.000506076503280197	TN	AMDHD2
2.54677601070447e-08	0.701043627678288	0.37	0.322	0.000537420673778857	TN	EIF4A3
2.65139009495423e-08	0.621684777544401	0.206	0.141	0.000559496337837242	TN	GPR87
2.68544272720685e-08	1.08326710458421	0.248	0.193	0.000566682124295189	TN	WARS
2.69755740703868e-08	1.54496619334303	0.143	0.09	0.000569238564033302	TN	BMP2K
2.82445883585325e-08	1.42802405437959	0.105	0.057	0.000596017303541754	TN	SIK1
2.83608814006576e-08	0.907628317924157	0.205	0.146	0.000598471319316676	TN	RCOR1
2.87930389083024e-08	0.778768303294244	0.409	0.386	0.000607590707042997	TN	FAM162A
3.02036736959616e-08	1.22927345184594	0.209	0.149	0.000637357922332182	TN	CMC2
3.09126440901483e-08	1.4025176103067	0.185	0.128	0.00065231861559031	TN	SUN2
3.1308209598395e-08	0.697543037937797	0.294	0.232	0.000660665838945332	TN	POLR2A
3.33055838595573e-08	1.08719474810355	0.232	0.173	0.000702814430604378	TN	SLBP
3.35254967232673e-08	1.31919243638355	0.192	0.135	0.000707455031854387	TN	PLOD2
3.42883926279606e-08	1.63538468771571	0.104	0.057	0.000723553661235225	TN	AMPD3
3.66457676379713e-08	0.632329724120662	0.426	0.395	0.000773298988696471	TN	C20orf24
3.8349618844937e-08	0.438758221619971	0.475	0.435	0.000809253656865861	TN	HNRNPDL
4.09655749346466e-08	1.76169339542491	0.105	0.058	0.000864455562270912	TN	CBL
4.34603237712538e-08	1.77789848252022	0.122	0.073	0.000917099752220997	TN	SPNS2
4.79787715882982e-08	0.369655189036429	0.575	0.549	0.00101244803805627	TN	HNRNPA3
5.47708613898123e-08	1.02384345461808	0.155	0.099	0.00115577471704782	TN	SLC20A2
6.07763972932148e-08	0.338565082959765	0.133	0.2	0.00128250353568142	TN	PSMD6
6.21407160094632e-08	1.03183101380505	0.176	0.122	0.00131129338923169	TN	TIMP2
6.23882305825902e-08	0.941445706693091	0.248	0.19	0.00131651644175382	TN	IL10RB
6.24810467723453e-08	0.728489631234965	0.206	0.148	0.00131847504899003	TN	IFIT1
6.69473939751938e-08	1.04481385596152	0.243	0.187	0.00141272390766454	TN	HBP1
6.74851383192468e-08	1.3822008979083	0.111	0.063	0.00142407138881275	TN	LHFPL2
7.05565197117236e-08	1.1345160583667	0.191	0.136	0.00148888367895679	TN	SNHG9
7.17913432572542e-08	1.06195886491711	0.225	0.166	0.00151494092541458	TN	RPS6KA3
7.33387253344764e-08	0.791321405104375	0.289	0.234	0.00154759378200812	TN	PPP2CA
7.38464469027098e-08	1.09331020130828	0.194	0.137	0.00155830772254098	TN	ARAP2
7.55358876260668e-08	1.34471680777454	0.157	0.104	0.00159395830068526	TN	PTPN13
7.97832126908161e-08	1.22909142348547	0.158	0.104	0.0016835853542016	TN	MED30
8.09787186206501e-08	0.539717152686695	0.117	0.186	0.00170881292033296	TN	DEGS1
8.25307911042129e-08	1.11856734035396	0.152	0.099	0.0017415647538811	TN	ING2
9.1805417543838e-08	1.04206488909683	0.291	0.238	0.00193727792101007	TN	ATG3
9.20130859904422e-08	0.743554797350689	0.312	0.257	0.00194166014057031	TN	SKIL
9.8646100271112e-08	1.15472992927294	0.106	0.059	0.00208163000792101	TN	FAM126A
1.10398568872191e-07	0.832277107812705	0.108	0.061	0.00232963060034098	TN	ARHGAP23
1.17531329342377e-07	0.803076966896702	0.122	0.071	0.00248014611178284	TN	WDFY2
1.27469502019774e-07	1.30188205104256	0.135	0.084	0.00268986143162127	TN	DIP2B
1.27760199976227e-07	0.881050944865698	0.132	0.081	0.00269599573989835	TN	SIAH1
1.27765735163455e-07	0.946411226513077	0.19	0.134	0.00269611254341923	TN	ZNRF2
1.28267482674384e-07	0.641976729565187	0.14	0.086	0.00270670041939484	TN	CRYBG2
1.30043509004367e-07	1.67360534059777	0.102	0.056	0.00274417812701014	TN	RAP2A
1.33189753330706e-07	1.2009896403578	0.215	0.162	0.00281057017478456	TN	ATP13A3
1.37236505015233e-07	1.18769835124594	0.149	0.097	0.00289596472883145	TN	SHMT2
1.3879368024787e-07	0.832497294334227	0.278	0.225	0.00292882424059055	TN	ACAP2
1.40852787007299e-07	1.05160426131933	0.106	0.059	0.00297227551142803	TN	YEATS2
1.45724049338911e-07	0.956627030839297	0.119	0.071	0.00307506888914969	TN	PIGA
1.48745800054303e-07	0.315896040155825	0.432	0.38	0.00313883387274591	TN	PRSS22
1.52686121583111e-07	1.05129751120509	0.198	0.141	0.00322198253764681	TN	EGFR
1.59145617479145e-07	0.311389952813887	0.128	0.192	0.00335829082004492	TN	MRPL50
1.60418333496979e-07	0.601300864141437	0.159	0.103	0.00338514767345325	TN	CDC42EP1
1.77101630437052e-07	0.888345834307687	0.104	0.059	0.00373719860548267	TN	NCF2
1.87354256276245e-07	0.903186439977242	0.147	0.095	0.00395354951594132	TN	RPA1
1.90128035256731e-07	0.463474538156495	0.502	0.489	0.00401208179998754	TN	SNRPB
1.94333659897644e-07	0.357451890324849	0.308	0.249	0.00410082889116008	TN	XAF1
2.09897837982884e-07	0.661078118842408	0.215	0.151	0.00442926417711483	TN	HSPA6
2.10132421808123e-07	1.89449764676311	0.138	0.092	0.00443421436499501	TN	FAM46C
2.44480020716008e-07	1.25626850440167	0.19	0.137	0.0051590173971492	TN	CD58
2.50442322041712e-07	0.839007621472934	0.18	0.126	0.0052848338797242	TN	SEPT10
2.52556773189647e-07	1.02350082451726	0.134	0.084	0.00532945302784794	TN	NLRC5
2.65111302816933e-07	1.01419706409795	0.177	0.124	0.00559437871204291	TN	HPRT1
2.65323655423888e-07	0.850090573830522	0.337	0.29	0.00559885977675488	TN	RAP1A
2.75791092031637e-07	1.1876536090399	0.142	0.093	0.00581974362405161	TN	PTPRE
2.79822476849829e-07	1.02351712226454	0.231	0.178	0.00590481390648509	TN	SREBF1
2.89476951730528e-07	0.902936323000318	0.117	0.069	0.00610854263541761	TN	PLD1
3.01139038319499e-07	1.34734629842424	0.218	0.167	0.00635463598661807	TN	RNF13
3.02223199520347e-07	1.51409413437509	0.137	0.088	0.00637751395627836	TN	CS
3.08592883042621e-07	0.948610411982435	0.191	0.135	0.00651192701796538	TN	HELZ2
3.11366100181325e-07	0.752055182325632	0.174	0.118	0.00657044744602632	TN	ZNF385A
3.17561995847368e-07	0.355904101172856	0.275	0.209	0.00670119323637116	TN	TRIM29
3.26816633591613e-07	0.967238926206859	0.161	0.108	0.00689648460205021	TN	BAK1
3.45678867526064e-07	1.05347429536412	0.238	0.187	0.00729451546253501	TN	MMP14
4.21114120646615e-07	0.422930790954573	0.512	0.485	0.00888635017388488	TN	COX5A
4.34753108745477e-07	1.45031661375661	0.103	0.059	0.00917416010074706	TN	MAML1
4.47692297472199e-07	0.657505920113578	0.157	0.104	0.00944720286125834	TN	MINK1
4.50921452910144e-07	1.05526270275765	0.196	0.142	0.00951534449930985	TN	BACH1
4.57814181637583e-07	1.31683211313576	0.135	0.087	0.00966079486091627	TN	ETV3
4.58584941828134e-07	0.846430353141397	0.288	0.24	0.00967705944245728	TN	STK17B
4.61823616401048e-07	1.0298053703298	0.173	0.122	0.00974540195329491	TN	KDM7A
4.79228134243618e-07	1.59212535752755	0.141	0.093	0.0101126720888088	TN	PATL1
4.7978709004903e-07	0.748429817409146	0.167	0.115	0.0101244671742146	TN	BCL6
4.95196373118868e-07	0.634667011483636	0.216	0.162	0.0104496338655544	TN	DDX39A
5.0835193800509e-07	0.983566209629478	0.155	0.104	0.0107272425957834	TN	TAB3
5.18286720324664e-07	1.2480677197037	0.107	0.063	0.0109368863722911	TN	FAM110C
5.29628317286735e-07	0.293240693437977	0.067	0.114	0.0111762167513847	TN	CD320
5.49948860532625e-07	0.511111193809755	0.059	0.104	0.0116050208549594	TN	C2
5.56942686882168e-07	0.899714328989348	0.122	0.075	0.0117526045785875	TN	MAGI3
5.63970390119941e-07	0.742448460111908	0.233	0.176	0.011900903172311	TN	SMAD3
5.66770867251113e-07	0.832295869170707	0.126	0.078	0.011959998840733	TN	TMEM154
5.98381143958922e-07	0.431949355200836	0.429	0.384	0.0126270388998212	TN	CAPZA1
6.34676868982058e-07	0.272337999574831	0.149	0.22	0.0133929512892594	TN	PLGRKT
6.35155914621834e-07	1.08023287302646	0.211	0.16	0.0134030601103499	TN	FNBP1
6.68116110612614e-07	1.01011690235194	0.156	0.106	0.0140985861661474	TN	INO80C
6.93407095730711e-07	1.23585269379986	0.124	0.078	0.0146322765341095	TN	POF1B
6.96675699208398e-07	0.999260113716507	0.17	0.122	0.0147012506046956	TN	ADGRE5
7.09130308599157e-07	0.946940126003553	0.208	0.158	0.0149640677720594	TN	TTC9
7.29510340148264e-07	1.09653157421852	0.177	0.124	0.0153941271978087	TN	HMCES
7.69363721865012e-07	0.342958447806203	0.179	0.122	0.0162351132587955	TN	PSCA
8.07139055603708e-07	0.665492666463838	0.225	0.173	0.0170322483513494	TN	IFI44L
8.15074586512542e-07	1.06535558212929	0.2	0.15	0.0171997039245877	TN	KYNU
8.54887779295046e-07	0.837009447319725	0.247	0.197	0.0180398419186841	TN	IFI44
8.67565123690992e-07	0.715422712343627	0.205	0.151	0.0183073592401273	TN	ATP2B4
9.03834446009263e-07	0.601265007926774	0.436	0.413	0.0190727144796875	TN	ACTR2
9.17782827107761e-07	1.33207089967217	0.127	0.08	0.019367053217628	TN	CRKL
9.28718302428807e-07	0.687255068966324	0.267	0.216	0.0195978136178527	TN	RAB31
9.77180924664266e-07	0.912820438471614	0.241	0.191	0.0206204718722653	TN	PGD
9.96717740523738e-07	1.55874498885378	0.115	0.071	0.0210327377605319	TN	SLC31A2
1.00047264472414e-06	0.94843208824994	0.119	0.073	0.0211119737489687	TN	DHFR
1.01891513986111e-06	0.915593879378087	0.165	0.116	0.0215011472813491	TN	SLC20A1
1.0431228966145e-06	0.84725694014173	0.208	0.155	0.0220119793643591	TN	DAPP1
1.06934418992237e-06	0.65181204033895	0.359	0.329	0.0225653010957419	TN	MZT2A
1.13376127872639e-06	1.46080086014513	0.12	0.077	0.0239246305036842	TN	CMPK2
1.1846236197245e-06	0.733132576144387	0.124	0.077	0.0249979276234265	TN	ULK1
1.18979583029207e-06	1.16102008532167	0.194	0.145	0.0251070716108232	TN	CSK
1.23179817914994e-06	0.316259321240167	0.604	0.574	0.0259934051764221	TN	GLUL
1.25858195439028e-06	1.43595009728448	0.175	0.128	0.0265585964015437	TN	LYSMD2
1.26826487887409e-06	0.388839307297419	0.118	0.176	0.0267629254740011	TN	DNPEP
1.26877880540978e-06	0.886232245901936	0.286	0.239	0.0267737703517572	TN	PPP1CC
1.30771075236317e-06	0.301726602928082	0.208	0.151	0.0275953122963677	TN	TUBB6
1.31115326309871e-06	0.304927364990429	0.087	0.137	0.0276679561579089	TN	B3GAT3
1.3596145786066e-06	0.914716882996969	0.135	0.088	0.0286905868377565	TN	EPHB3
1.50815601124004e-06	0.592509531155063	0.179	0.126	0.0318251081491874	TN	MALT1
1.56541499236078e-06	0.945827773012041	0.31	0.275	0.0330333871687971	TN	GLTP
1.59838338626795e-06	0.847077791434763	0.262	0.217	0.0337290862170263	TN	NCK1
1.6613450046456e-06	1.00813600275137	0.255	0.209	0.0350577022880314	TN	ARL8B
1.67154614682875e-06	0.923231988351413	0.242	0.193	0.0352729667903804	TN	IDI1
1.67780384201913e-06	0.520881256296437	0.104	0.063	0.0354050166742876	TN	TPSAB1
1.70755878708323e-06	0.988123716498754	0.138	0.091	0.0360329055250303	TN	GNAI1
1.78760244947884e-06	1.14008322880051	0.145	0.098	0.0377219868889025	TN	RAP2C
1.96267299656797e-06	0.677086034304037	0.147	0.099	0.0414163255735773	TN	CDKN2D
1.97689875194091e-06	0.704945317023297	0.373	0.344	0.041716517463457	TN	PSMC6
2.02045067118587e-06	1.019543445513	0.194	0.144	0.0426355500633642	TN	PYGL
2.084527298423e-06	0.543358488087753	0.391	0.368	0.0439876950513221	TN	POLR1D
2.31878886060004e-06	0.429212471018632	0.528	0.509	0.048931082536382	TN	LITAF
2.65686951499304e-06	0.861528613381833	0.213	0.164	0.0560652605053831	TN	OAS2
2.95357802388924e-06	0.741725463397807	0.154	0.106	0.0623264034601108	TN	FAM53C
2.96480040431489e-06	0.551155430679049	0.423	0.415	0.0625632181318528	TN	WASF2
3.18723469037689e-06	0.558154455401906	0.331	0.288	0.0672570264363331	TN	MBNL1
3.2956532775987e-06	1.66804091811124	0.109	0.07	0.0695448754638877	TN	DOCK8
3.41892978350832e-06	0.286552179766347	0.583	0.571	0.0721462562915926	TN	EIF4G2
3.42757401533304e-06	0.540609320370659	0.283	0.233	0.0723286668715579	TN	STK17A
3.55285926297007e-06	0.274410677854726	0.443	0.41	0.0749724361671945	TN	EFHD2
3.60041984909758e-06	0.827934098966109	0.109	0.067	0.0759760596556571	TN	DOT1L
3.60581143806198e-06	0.748591563051287	0.401	0.389	0.0760898329659838	TN	CHCHD10
3.61659178755916e-06	0.942189728363254	0.26	0.215	0.0763173199010733	TN	DARS
3.78171803121065e-06	0.743103066705086	0.141	0.095	0.0798018138946071	TN	DGKA
3.87618849186598e-06	1.35402910486579	0.105	0.064	0.0817953295553559	TN	ELL
4.07579590173962e-06	0.90063763350114	0.313	0.276	0.0860074451185095	TN	ABRACL
4.11533366096319e-06	1.14580267754104	0.257	0.212	0.0868417709136453	TN	TANK
4.15430636100901e-06	1.28213240574802	0.177	0.132	0.0876641728300121	TN	RASGEF1B
4.20234129548108e-06	1.67196182911319	0.109	0.07	0.0886778060172418	TN	STARD4
4.27405242656144e-06	1.74277241985164	0.113	0.073	0.0901910543052994	TN	ANKRD22
4.54651693329516e-06	0.359597976850116	0.419	0.377	0.0959406003263945	TN	PIM3
4.95601324840309e-06	0.271225819101592	0.341	0.29	0.104581791567802	TN	UBALD2
5.02010204823371e-06	0.93123402457122	0.232	0.189	0.105934193421828	TN	CARD16
5.03752354289189e-06	0.843677127105079	0.223	0.176	0.106301821802105	TN	KDM6B
5.07271179981634e-06	0.869809885944203	0.365	0.337	0.107044364399724	TN	ARL6IP1
5.19304751024881e-06	1.2178852352438	0.133	0.09	0.10958368856127	TN	THAP2
5.26638612889429e-06	1.01555572776676	0.114	0.072	0.111131280091927	TN	MAP3K9
5.85298319757826e-06	0.904902748170263	0.315	0.283	0.123509651435296	TN	NPEPPS
6.01851075931109e-06	0.745507311198422	0.257	0.211	0.127002614042983	TN	UBA6
6.39726224000552e-06	0.796927312191865	0.304	0.263	0.134995027788597	TN	AP3S1
6.40179484794671e-06	0.474880686628642	0.378	0.343	0.135090674881371	TN	YPEL5
6.48981157513166e-06	0.986399376653771	0.26	0.228	0.136948003858428	TN	COL1A2
6.84137657627673e-06	0.26120777850143	0.171	0.122	0.144366728512592	TN	JOSD2
6.91760331979727e-06	0.311242110663178	0.13	0.187	0.145975265254362	TN	IARS2
7.31895699842548e-06	0.926202669758863	0.22	0.173	0.154444630580775	TN	HAT1
7.85714581801841e-06	0.495380803048861	0.333	0.292	0.165801491051824	TN	PAIP2
7.9812861137442e-06	0.466405917910889	0.207	0.155	0.16842109957223	TN	PPP1R13L
8.95612558852364e-06	0.294067594574772	0.154	0.217	0.188992162169026	TN	SUGT1
9.01772143911424e-06	1.47995876632581	0.138	0.096	0.190291957808189	TN	FBXL3
9.45332342616171e-06	0.924305204890121	0.144	0.1	0.199484030938864	TN	DNAJC9
9.4584015006707e-06	0.742368423444855	0.244	0.198	0.199591188467153	TN	RAB22A
9.52691563784909e-06	0.610159579049274	0.368	0.332	0.201036973789891	TN	ANKRD12
9.72353149603091e-06	1.31952414525877	0.135	0.092	0.205185961629244	TN	METAP1
9.78686139555781e-06	1.08121861474336	0.143	0.1	0.206522349169061	TN	GLA
1.06797653037048e-05	0.317305725381962	0.083	0.126	0.225364407438778	TN	YRDC
1.21068259968679e-05	0.576498856910997	0.293	0.257	0.255478242185907	TN	UBE2R2
1.33702178671136e-05	0.495428009245424	0.111	0.163	0.282138337431832	TN	NBN
1.5965976371458e-05	0.618806064227889	0.305	0.269	0.336914033390507	TN	IFNGR2
1.64333147770707e-05	0.665328797357555	0.327	0.294	0.346775808425746	TN	NAA50
1.91214772614616e-05	0.676799235767779	0.075	0.117	0.403501413171363	TN	UBA7
2.04966131909789e-05	0.352661517754116	0.198	0.147	0.432519531556037	TN	TLE4
2.20778305821543e-05	0.513437225627693	0.369	0.332	0.465886380944621	TN	YWHAH
2.23984195931398e-05	1.11752195472349	0.151	0.11	0.472651450254435	TN	KLHL21
2.30082512695787e-05	0.805508602408449	0.202	0.158	0.485520118290651	TN	SMNDC1
2.46658791981978e-05	0.43489489767192	0.462	0.449	0.52049938284037	TN	CAP1
2.47373134230552e-05	0.988948451632683	0.137	0.097	0.52200678785331	TN	GMNN
2.49838405739132e-05	0.742291341858779	0.176	0.132	0.527209003790716	TN	NRAS
2.51940606090624e-05	0.782011569136909	0.107	0.157	0.531645066972434	TN	TXNDC15
2.5584524298414e-05	0.883910184448658	0.165	0.123	0.539884631745132	TN	TRIM69
2.59327954505561e-05	0.545445133566581	0.397	0.372	0.547233849597636	TN	PSMA1
2.6909968668608e-05	0.408918679066721	0.203	0.156	0.567854158844965	TN	SVIL
2.85300761657099e-05	1.16535023697621	0.157	0.117	0.602041667248811	TN	TMEM109
2.9318748444151e-05	1.13922044037271	0.157	0.116	0.618684229668474	TN	DENND1B
2.9435529135861e-05	0.689562509608463	0.17	0.127	0.621148535824939	TN	C12orf29
3.09324412663805e-05	0.354742448536124	0.081	0.124	0.65273637560316	TN	ALOX5
3.16511037033878e-05	1.07754096704253	0.147	0.106	0.667901590348889	TN	NOTCH1
3.3158281094558e-05	0.545328701179565	0.424	0.407	0.699706047657363	TN	ZNF706
3.41943298904555e-05	1.0219073027868	0.221	0.179	0.721568749348392	TN	PPP1R15B
3.57506317593228e-05	1.31666096621384	0.105	0.068	0.754409831385229	TN	MYNN
3.65692851180456e-05	1.32560756277612	0.216	0.18	0.771685054560998	TN	TXNRD1
3.67057649623078e-05	1.19409560573612	0.126	0.09	0.774565052234618	TN	PLIN2
3.68897130579993e-05	0.428192583338773	0.467	0.455	0.778446724949902	TN	ATP5O
3.77486962960261e-05	0.502149431262232	0.314	0.277	0.796572989238744	TN	TCIRG1
3.7768919158922e-05	0.566854837608795	0.265	0.223	0.796999732091573	TN	BCL3
3.94159020234498e-05	0.433687757893679	0.405	0.383	0.831754364498837	TN	UBE2I
4.21390129372685e-05	0.426671870054949	0.275	0.232	0.889217451002239	TN	GNA15
4.86077625416641e-05	0.404043025368076	0.352	0.316	1	TN	GNAI3
4.88096633479982e-05	0.889771114505013	0.143	0.102	1	TN	MFSD11
5.08740241503603e-05	0.755224454409412	0.169	0.128	1	TN	UBAP1
5.56717783485723e-05	0.782825565157051	0.147	0.106	1	TN	MED14
5.7030758437058e-05	1.32768908724011	0.129	0.093	1	TN	PPP1R3B
5.84229873561145e-05	1.14585024353094	0.15	0.112	1	TN	CCDC71L
5.92148509646176e-05	0.924842036738114	0.228	0.19	1	TN	NT5C3A
6.0432201208364e-05	0.35507540092405	0.483	0.471	1	TN	PSMB3
6.19777209218708e-05	0.266903153803577	0.134	0.185	1	TN	CUEDC2
6.31407999818445e-05	0.935342686348238	0.241	0.204	1	TN	EFNA1
6.32533896110448e-05	0.292596958456806	0.11	0.155	1	TN	ILVBL
6.62479897213239e-05	1.28609498334661	0.208	0.172	1	TN	RNF130
6.75405447289504e-05	1.17216810452923	0.114	0.079	1	TN	CDKL5
6.95368644042049e-05	0.281123759888086	0.078	0.117	1	TN	XPO6
7.46492848309947e-05	0.291378052614166	0.113	0.158	1	TN	EXOSC6
7.55463848151159e-05	0.550656717744218	0.187	0.256	1	TN	DNAJC19
7.75017833999328e-05	0.856702842164422	0.119	0.082	1	TN	VLDLR
7.77995077776033e-05	0.65475757264172	0.303	0.271	1	TN	OAS1
8.02061129947487e-05	0.796549225626172	0.204	0.164	1	TN	LTA4H
8.43312033204237e-05	0.274155887955527	0.579	0.562	1	TN	ATP5J
9.39971112390938e-05	0.786884460368856	0.166	0.125	1	TN	RLF
9.47739551863684e-05	0.649261563032978	0.109	0.074	1	TN	PI4K2A
9.81285439004467e-05	1.04446895609892	0.116	0.083	1	TN	GLIPR2
9.82995037667153e-05	0.293700971696351	0.197	0.152	1	TN	GABRE
9.8763453997948e-05	0.409914217051821	0.206	0.162	1	TN	TRIB1
9.89204227156339e-05	0.600223325529775	0.394	0.388	1	TN	ATP2A2
9.92138558656253e-05	0.52899998079707	0.089	0.136	1	TN	HLA-DQA2
0.000100590441798405	0.746628894412241	0.23	0.192	1	TN	ELL2
0.000101603876922866	0.461360567006335	0.461	0.455	1	TN	PCBP2
0.00010281067489195	1.06400647153072	0.107	0.072	1	TN	RPS6KA5
0.000104143366877566	0.445222075435316	0.072	0.108	1	TN	DIMT1
0.000108946178101735	1.11628275438145	0.13	0.093	1	TN	THOC3
0.000119212122521602	0.561082934652988	0.127	0.179	1	TN	CNPY3
0.000121619791775966	1.03328020796125	0.117	0.082	1	TN	PISD
0.000121750129613819	0.786653644595757	0.202	0.163	1	TN	CYLD
0.000122138199706585	0.478456982954529	0.351	0.326	1	TN	UBE2A
0.000126702676178753	1.04626752759995	0.114	0.079	1	TN	JARID2
0.000129111640466378	1.26623041536623	0.121	0.088	1	TN	ADAM8
0.000130309328868365	0.434503218224006	0.29	0.258	1	TN	CKB
0.000132655815491772	1.20974963924809	0.17	0.134	1	TN	FAM96A
0.000136129736292895	1.00245206816488	0.168	0.132	1	TN	THBD
0.000142446522721363	0.556519168200472	0.398	0.371	1	TN	CSNK2B
0.000145763402872332	0.265593939827923	0.22	0.29	1	TN	MRPL34
0.000160394904688223	0.339856543794536	0.51	0.502	1	TN	LAPTM4A
0.000162653400413952	0.276400281773825	0.071	0.104	1	TN	CEPT1
0.000162672996282498	0.561978685495521	0.359	0.334	1	TN	RPL22L1
0.000166654004799689	0.876170178841984	0.346	0.339	1	TN	TMBIM1
0.000168529256868458	0.459675350630312	0.276	0.24	1	TN	GBP2
0.000171310912843818	0.303025879530037	0.15	0.201	1	TN	TMEM126A
0.000176787304985284	1.45199423683879	0.109	0.077	1	TN	PARP8
0.000177049900946329	0.904646769610597	0.16	0.124	1	TN	KPNA2
0.000177617132786296	1.08335903508369	0.121	0.088	1	TN	FOSL1
0.000179794770437922	0.415830485945823	0.441	0.448	1	TN	PRELID1
0.00018064209674991	0.455440644876834	0.31	0.277	1	TN	RAB21
0.000181698514523909	0.797607349894134	0.21	0.171	1	TN	TNIP2
0.000183680130299729	0.422185220526702	0.073	0.109	1	TN	PKN1
0.00018568589660174	0.888812384852104	0.243	0.21	1	TN	SBNO2
0.000187855359563774	0.553367891220476	0.101	0.068	1	TN	R3HCC1L
0.000189587028650857	0.347482827007421	0.138	0.186	1	TN	TM2D3
0.000201478980017529	1.06493725118848	0.123	0.088	1	TN	NUP37
0.000205378503013603	1.01051843713715	0.199	0.165	1	TN	TMPO
0.000220001425244765	0.326954763898627	0.451	0.444	1	TN	NAP1L1
0.000220447949949975	1.18501750930435	0.114	0.082	1	TN	NAB1
0.000221714073637654	0.540270756177001	0.069	0.101	1	TN	CAMKK2
0.000222938227321197	0.682297361313745	0.251	0.214	1	TN	C16orf72
0.000225420057199857	0.258229574481663	0.075	0.111	1	TN	LPCAT1
0.000234306131181712	0.257537913630487	0.103	0.144	1	TN	NAE1
0.000256282381111479	0.788121509841903	0.149	0.113	1	TN	CLK3
0.000259147029399742	0.88464870731263	0.11	0.077	1	TN	ACVR1B
0.000268430412843774	1.22527269079685	0.209	0.18	1	TN	SERTAD2
0.000276224432730439	0.726675886231782	0.199	0.162	1	TN	FAM214A
0.000278300278958761	1.1650358252055	0.275	0.252	1	TN	GALNT1
0.000282298623454766	0.256579664111258	0.173	0.226	1	TN	CHCHD7
0.00028882985453359	0.705225393992062	0.147	0.111	1	TN	CAMK2D
0.000291337417635861	0.536576043184718	0.162	0.216	1	TN	CMC1
0.000292045021435434	0.960232443723011	0.15	0.115	1	TN	MXI1
0.000297689730247614	0.959154178168671	0.239	0.204	1	TN	JOSD1
0.000299053466307067	0.301511012945914	0.139	0.187	1	TN	GCLM
0.000302979768156778	0.50463387422493	0.254	0.22	1	TN	TPD52L2
0.000304113316383361	0.305353076458346	0.514	0.523	1	TN	CD59
0.000306315564386969	0.833471088525039	0.165	0.129	1	TN	PCF11
0.000320164639405784	0.741614785765162	0.12	0.088	1	TN	RGS19
0.000324575109303508	0.354343464623087	0.084	0.12	1	TN	LYSMD3
0.000327266266865461	0.7604450499544	0.193	0.156	1	TN	ATP2C1
0.000330137232334062	0.770058336270312	0.159	0.124	1	TN	STRN
0.000332548098853589	0.262336215114374	0.077	0.111	1	TN	TCF3
0.000338332679169222	0.277519242349762	0.114	0.156	1	TN	PPP2R3C
0.000361775006085423	0.3027965802555	0.439	0.431	1	TN	ELOC
0.000362304565090277	1.51528640501996	0.112	0.081	1	TN	RAB32
0.000367307308256385	1.03292083334234	0.136	0.102	1	TN	ABHD17B
0.000368899881433717	1.75470962306276	0.112	0.081	1	TN	EIF5AL1
0.000385661777220262	0.749042023475063	0.109	0.078	1	TN	MSANTD3
0.000385890332014472	0.70733491626599	0.327	0.308	1	TN	ADAM9
0.000387686706261772	0.77233967543666	0.141	0.106	1	TN	FAM110A
0.000400059764779758	0.969360332302671	0.141	0.107	1	TN	ZMIZ1
0.000408403106280899	0.888289078103866	0.18	0.146	1	TN	SIAH2
0.000436318288108184	0.411369847642997	0.219	0.178	1	TN	DERA
0.000437666561221797	0.275351520717226	0.094	0.129	1	TN	MPPE1
0.000442986729512689	0.640582395477904	0.188	0.151	1	TN	MYO9B
0.000444755941777085	0.287110322483445	0.082	0.115	1	TN	APTX
0.00045460201591756	0.293829051429633	0.142	0.191	1	TN	GRINA
0.000458991071412431	0.765441871569632	0.155	0.121	1	TN	CXCL6
0.00046401272592776	0.82918504584084	0.139	0.105	1	TN	RANBP9
0.000472610456060047	0.874869872997514	0.163	0.128	1	TN	DUSP11
0.000479429008808186	0.935851359845878	0.156	0.122	1	TN	STK38L
0.000484544638253834	0.767242188822889	0.18	0.144	1	TN	HMGCS1
0.000484817783908928	0.405585038498885	0.188	0.243	1	TN	HEXB
0.000488716560092147	0.731915998794221	0.247	0.216	1	TN	R3HDM4
0.000496423455839528	0.810613161252721	0.369	0.366	1	TN	SYPL1
0.000499999068594041	1.1646838485613	0.129	0.097	1	TN	RNF139
0.000510231711381842	0.43210752331286	0.139	0.186	1	TN	PPP1R35
0.000522889814807262	0.820944196512901	0.13	0.096	1	TN	SLC9A1
0.000526299370527868	0.404170613664823	0.162	0.125	1	TN	MYO1B
0.000529860990814288	0.592802940277176	0.18	0.143	1	TN	CMAS
0.000538329149733871	0.707275857261001	0.154	0.12	1	TN	CEBPG
0.000574076625494504	0.252068948542689	0.138	0.182	1	TN	AKT2
0.000579448588893033	0.954259934941883	0.158	0.126	1	TN	MYD88
0.000585681034476313	0.528971076027736	0.389	0.372	1	TN	ATF4
0.000588166425035459	0.769074298949039	0.121	0.09	1	TN	MIS18BP1
0.000595478025043137	0.320012577773716	0.095	0.133	1	TN	SDR39U1
0.00060086555570385	0.845695307469782	0.345	0.339	1	TN	ADH5
0.000603744112878137	1.07878387804601	0.107	0.076	1	TN	CDK7
0.000611363558712966	0.972411497576302	0.127	0.095	1	TN	SMURF1
0.000618562949046318	0.761969083873829	0.237	0.204	1	TN	ATG12
0.000625392400203211	0.351369471551734	0.141	0.186	1	TN	JKAMP
0.000639275939099997	0.793772231254414	0.223	0.19	1	TN	XRN1
0.000645814731308136	0.50865375258791	0.1	0.07	1	TN	RFC2
0.000660120887680221	0.790227273069015	0.15	0.118	1	TN	TP53INP2
0.000688222357075861	0.521973062377052	0.188	0.153	1	TN	TIA1
0.000719257690129422	1.04293423997988	0.133	0.102	1	TN	SEMA4D
0.000719966399176561	0.541916219294708	0.247	0.214	1	TN	AGFG1
0.000738369221884116	0.841090100669447	0.328	0.323	1	TN	DUT
0.000739466865439847	0.677082644685546	0.074	0.108	1	TN	PTPRJ
0.000755375966189283	0.685110326547165	0.106	0.076	1	TN	C11orf68
0.000760440062660288	0.490871140546862	0.377	0.366	1	TN	SLC9A3R1
0.000763460350977303	0.890117112980983	0.162	0.13	1	TN	VSIR
0.000764723911747666	1.18994427035934	0.152	0.122	1	TN	SNHG15
0.000796115412372999	0.521100723852523	0.239	0.207	1	TN	SREK1IP1
0.000801000103553708	0.303319037577313	0.12	0.158	1	TN	ZDHHC3
0.000824225527694825	0.300737512950215	0.165	0.213	1	TN	SLC44A1
0.000826576100201801	0.366061113744226	0.07	0.1	1	TN	RFX1
0.000830025795075669	0.723006942321585	0.137	0.105	1	TN	G6PD
0.000857827785863687	0.521840916994064	0.311	0.291	1	TN	MAFF
0.000866133434146829	0.255659141487224	0.083	0.115	1	TN	SIK3
0.000868658382843784	0.743070308137709	0.132	0.1	1	TN	FAM126B
0.000869273520407641	0.90376547361512	0.128	0.097	1	TN	MSL3
0.000874479853407508	0.276445267771916	0.13	0.097	1	TN	TPD52L1
0.000877445495525233	0.885300450221013	0.116	0.086	1	TN	SAP30
0.000889456108519381	0.951968449098033	0.198	0.167	1	TN	ATXN2L
0.000895455101958268	0.592079308645075	0.106	0.077	1	TN	C3orf52
0.000903149041305485	0.611378473607927	0.251	0.22	1	TN	ITSN2
0.000910349456637287	0.347404476523104	0.152	0.198	1	TN	IGF2R
0.000960054007689046	0.59509133261579	0.2	0.168	1	TN	BID
0.000961860458336018	0.73743134861634	0.255	0.227	1	TN	TBCB
0.000964608701418147	0.314095864027629	0.128	0.169	1	TN	MFSD12
0.000995100203307052	0.891742933720108	0.219	0.19	1	TN	NFKB1
0.00101688235933692	0.466182151177355	0.359	0.339	1	TN	CHMP1B
0.00103403743033902	0.773390392591527	0.155	0.122	1	TN	SEMA3C
0.00104016742855102	0.908277301231098	0.168	0.136	1	TN	NEK7
0.00104163595325244	0.545395753352325	0.31	0.286	1	TN	ELF1
0.00105320933592274	0.773835310240754	0.158	0.124	1	TN	YY1AP1
0.00106357018004619	0.25295626400596	0.072	0.102	1	TN	ZNF22
0.00106686610619571	0.28453297282874	0.168	0.22	1	TN	TIMM10
0.00107646400279753	0.294595219609553	0.152	0.194	1	TN	FAF2
0.00109952460226159	0.290083358229479	0.218	0.18	1	TN	GPC1
0.00110519344213443	0.720609770410945	0.136	0.106	1	TN	NQO1
0.00111250092277073	0.725137279191794	0.106	0.077	1	TN	ARHGEF5
0.00117900091141279	0.343391390342946	0.101	0.136	1	TN	PHF1
0.00118739332851335	0.428555168846546	0.118	0.156	1	TN	POLR3GL
0.00119195603966906	0.599128045289191	0.188	0.155	1	TN	CHIC2
0.00120585575491717	0.449392651865399	0.078	0.108	1	TN	MAPKAPK5
0.00122484684907415	1.11790892067564	0.27	0.254	1	TN	PPL
0.00122635806400711	0.418633177794071	0.339	0.317	1	TN	CBX3
0.00125866330445178	0.294897953942927	0.454	0.445	1	TN	TMEM50A
0.00126286087335485	0.254518245492565	0.081	0.112	1	TN	AHCTF1
0.00128111635307486	0.588597828532272	0.322	0.304	1	TN	PPP1R2
0.00132753187948076	0.769449100085226	0.177	0.143	1	TN	MED6
0.00133854467235246	0.812063767871244	0.133	0.102	1	TN	C21orf91
0.00140484508946149	0.802538050792336	0.245	0.218	1	TN	TPD52
0.00143728939862455	0.578477337894026	0.245	0.213	1	TN	MARCH7
0.00148558680546065	1.5006679955836	0.118	0.092	1	TN	LYAR
0.00148725725388022	0.51269277521849	0.08	0.11	1	TN	PCNX3
0.00150252419093607	0.582563227393251	0.235	0.207	1	TN	PEA15
0.00152958991763896	0.278324613532958	0.163	0.213	1	TN	ALCAM
0.00154649151318596	0.578311764295309	0.211	0.177	1	TN	BAG3
0.00156799330910183	0.667519527699163	0.151	0.122	1	TN	GK
0.00157194015190609	0.784894894205573	0.235	0.207	1	TN	CLSTN1
0.00157472035429855	0.290543742288443	0.114	0.153	1	TN	NADK
0.00175400486487612	0.774299070074182	0.178	0.149	1	TN	TP53BP2
0.00176822511455675	0.52138380486466	0.245	0.218	1	TN	UBE2D1
0.0017703232449109	0.437539563530733	0.112	0.152	1	TN	MT1E
0.00179485213746914	0.570147297089138	0.107	0.08	1	TN	CPM
0.00181282593447352	0.583614089637145	0.345	0.332	1	TN	GNAI2
0.00183003080460033	0.267187776446294	0.154	0.199	1	TN	SSRP1
0.00183533437887562	0.60449127695802	0.372	0.369	1	TN	PARP14
0.00183913005942977	0.558525931143176	0.141	0.111	1	TN	MITD1
0.00185215822832005	0.745619717428526	0.236	0.21	1	TN	NDFIP2
0.00186474465302239	0.526021040671712	0.378	0.372	1	TN	NDUFB5
0.0018857907538445	0.278951238134791	0.113	0.147	1	TN	HACD2
0.00189006214386659	0.255093943416468	0.492	0.473	1	TN	SELENOK
0.00195131538433574	0.624766628739189	0.246	0.222	1	TN	EBP
0.00202122012921868	0.551940861157129	0.282	0.258	1	TN	GPCPD1
0.00208580555035358	0.317301141933759	0.265	0.327	1	TN	SFT2D1
0.00210071804335832	0.314122596739677	0.218	0.274	1	TN	ORMDL1
0.00210859605649577	0.346893004271477	0.14	0.182	1	TN	AK6
0.00217919852181015	1.13783300518602	0.111	0.084	1	TN	KIAA1468
0.00218231102062754	0.985097539661307	0.166	0.138	1	TN	ITGAE
0.00225364425478082	0.375284765302149	0.194	0.164	1	TN	RBFOX2
0.00227723652530904	0.616339466670546	0.134	0.104	1	TN	PANK3
0.00227883171205972	0.393781952068216	0.349	0.339	1	TN	RALA
0.00231244581746037	0.495621632004628	0.091	0.122	1	TN	KIAA1143
0.00234819842198313	0.693145633207975	0.292	0.274	1	TN	UGCG
0.00236933992485103	0.681776663238262	0.089	0.122	1	TN	IFIT5
0.00241745905968664	0.324609775522191	0.088	0.12	1	TN	WDR74
0.00245350346591352	0.484160073469201	0.414	0.413	1	TN	HNRNPD
0.00245550960488053	0.420912798210622	0.371	0.361	1	TN	DRAP1
0.00247296124387835	0.654636015134229	0.085	0.116	1	TN	ABHD14B
0.00249518960401681	0.502849370081047	0.123	0.095	1	TN	BRI3BP
0.00251728057430591	0.308305140757854	0.142	0.182	1	TN	SF3B3
0.00258198306997986	0.306796031837033	0.08	0.109	1	TN	RPIA
0.00261666368362516	0.436145067275354	0.192	0.251	1	TN	ITGA6
0.00263265072929798	0.585580031437536	0.326	0.31	1	TN	STMP1
0.0027301921391265	0.616150234966772	0.204	0.175	1	TN	PGM2
0.00283517086931148	0.419473544459505	0.171	0.139	1	TN	RHBDL2
0.00285512543077733	0.6667087764206	0.1	0.074	1	TN	ACVR1
0.00286809363260077	0.555317239378277	0.171	0.141	1	TN	SREBF2
0.00292777771566721	0.520971997803657	0.107	0.08	1	TN	MRGBP
0.00299181398105657	0.702620459512754	0.1	0.074	1	TN	ZDHHC21
0.00304017890566892	0.35681450587787	0.205	0.265	1	TN	PRKDC
0.00304864629148524	0.433824425127997	0.141	0.111	1	TN	LINC00511
0.00307731328649402	0.254333313363526	0.075	0.104	1	TN	ABCG1
0.00317007531985308	0.518951904920201	0.129	0.102	1	TN	TICAM1
0.00319352119118362	0.905566150952611	0.138	0.11	1	TN	JMJD6
0.00320078080147001	0.299064552011113	0.501	0.512	1	TN	SEM1
0.00320547981679899	0.372419657012588	0.075	0.102	1	TN	EMC1
0.00324080354670589	0.688741724230129	0.172	0.144	1	TN	CASP3
0.00324595454299045	0.686153984709916	0.113	0.086	1	TN	TGFBR1
0.00336895257222555	0.631411289637033	0.132	0.104	1	TN	SNX33
0.00339207049043078	0.540434638101704	0.282	0.261	1	TN	ANKLE2
0.00345165478413062	0.94692833810625	0.142	0.113	1	TN	STEAP1
0.00350205519452901	0.645040640683567	0.286	0.265	1	TN	ARPP19
0.00373789622006159	0.568604352976402	0.181	0.153	1	TN	BLZF1
0.00377398071766086	0.595840297557362	0.166	0.137	1	TN	ANKRD9
0.00378933445265451	0.780071034505387	0.221	0.194	1	TN	ZNRF1
0.00383811841210841	0.579965091582374	0.189	0.16	1	TN	TBC1D15
0.00389665574141242	0.840178011663969	0.116	0.09	1	TN	MOSPD2
0.00390007564607238	0.260699021716334	0.237	0.297	1	TN	TSPAN6
0.00403966654749769	0.440793172033125	0.215	0.186	1	TN	TMEM189
0.00409216354420493	0.853173225940181	0.178	0.153	1	TN	KLHL24
0.00420892612280228	0.323607165006252	0.134	0.169	1	TN	PAF1
0.00426933727897208	0.310117250228636	0.386	0.378	1	TN	BRD2
0.00436323858108243	0.803313661500947	0.218	0.198	1	TN	CASP1
0.00440178377753536	0.830008316962432	0.121	0.095	1	TN	IKBKG
0.00442676788416373	0.765474247496961	0.302	0.292	1	TN	STK24
0.00456248098260349	0.349021900861137	0.191	0.235	1	TN	TXNDC12
0.00457663120570632	0.665735507940899	0.343	0.344	1	TN	PLAC8
0.00474791557229176	0.448946236943268	0.207	0.176	1	TN	NCOA3
0.00489302726660139	0.876440775271396	0.164	0.136	1	TN	MFSD14B
0.0049030224755343	0.29134461510277	0.133	0.168	1	TN	EMC8
0.00490940996671249	0.522285714975716	0.13	0.103	1	TN	TUFT1
0.00495664949949532	1.21660502353907	0.135	0.111	1	TN	ADPGK
0.00504796811515001	0.698391198286998	0.208	0.181	1	TN	NUP50
0.00505157908151232	0.274218228283993	0.115	0.146	1	TN	C15orf40
0.00505520718673377	0.555013848739783	0.362	0.364	1	TN	RANBP1
0.00524127874493035	0.964576556350888	0.118	0.093	1	TN	SAMD8
0.00525000135108157	0.708717813682703	0.101	0.077	1	TN	ERN1
0.00535851819930336	0.664310687349798	0.108	0.083	1	TN	KBTBD2
0.00549313507947807	0.268136999040474	0.12	0.153	1	TN	NCBP2-AS2
0.00550668185887439	0.49947944543106	0.075	0.101	1	TN	NNT
0.00551193144798373	0.794420626784319	0.211	0.184	1	TN	FYTTD1
0.00566101121560279	0.414980093095449	0.222	0.193	1	TN	DR1
0.00570155399607139	0.443176419183039	0.124	0.098	1	TN	GAN
0.00578605617511403	0.265631572023288	0.179	0.223	1	TN	NUTF2
0.00578859893269372	1.1481428670139	0.151	0.126	1	TN	GPD2
0.00580833627830385	0.37559473117293	0.242	0.216	1	TN	FAM89B
0.00586555765001569	0.692892807633946	0.217	0.196	1	TN	SAMHD1
0.00593666247869162	0.867896264673752	0.199	0.176	1	TN	GCA
0.00596523798183371	0.43092879421104	0.185	0.232	1	TN	DECR1
0.00601291894429839	1.03341230960282	0.142	0.117	1	TN	MCMBP
0.00610599089651889	0.687379842104456	0.188	0.16	1	TN	ARHGAP21
0.00615710669189768	1.21372017166831	0.129	0.107	1	TN	AKR1C3
0.00623909701582515	1.26928864186119	0.163	0.142	1	TN	BPGM
0.00631256584041188	0.942418039395694	0.18	0.159	1	TN	PARP10
0.00644054489928643	0.488485984171384	0.086	0.113	1	TN	NHLRC3
0.00645308231252357	0.935676463219214	0.165	0.143	1	TN	CDK4
0.00666059487095101	0.861097366151597	0.145	0.118	1	TN	ADIPOR2
0.00670565127439489	0.668283848854412	0.121	0.096	1	TN	MPZL3
0.00674017124977314	0.579521489737795	0.155	0.127	1	TN	UBXN7
0.00675592024922192	0.251845255687105	0.098	0.127	1	TN	CNPPD1
0.00679685799663558	0.397548135097753	0.101	0.13	1	TN	CUL1
0.00684118351276894	0.572011332187796	0.327	0.318	1	TN	C6orf62
0.00693317655849811	0.303413292594962	0.455	0.464	1	TN	LRRFIP1
0.00712054860707759	0.524892565995652	0.193	0.167	1	TN	SPPL3
0.0071221533456081	0.264172019919062	0.217	0.269	1	TN	PSMD1
0.00713312657021987	0.301760787153295	0.351	0.424	1	TN	PDZK1IP1
0.00715726532052884	0.536285132982638	0.141	0.117	1	TN	ABL2
0.00717085478278442	0.432628476717241	0.387	0.391	1	TN	PTMS
0.00719109950379872	0.256160204125819	0.095	0.122	1	TN	LACTB2
0.00727529037196921	0.626967772126939	0.133	0.108	1	TN	UBTD2
0.00732703286775467	0.299473603335554	0.182	0.225	1	TN	TMEM33
0.00749590645429834	0.482773559734141	0.287	0.269	1	TN	MALL
0.00754010781585003	0.939861139959864	0.102	0.079	1	TN	FEM1C
0.00758301125455256	0.97833431729232	0.143	0.119	1	TN	TBCC
0.00775710712886453	0.981689715489483	0.147	0.122	1	TN	LYST
0.00777362743231224	0.571652509701656	0.161	0.136	1	TN	LRP1
0.00780822877500886	0.472618187729117	0.082	0.108	1	TN	TBC1D10B
0.00782753567448969	0.566537388684948	0.303	0.285	1	TN	GRB2
0.00783014324054938	0.328045305383573	0.096	0.125	1	TN	RAPGEF1
0.00786973355773418	0.410840532097617	0.119	0.093	1	TN	ATP6V0A1
0.00793309767051492	0.649296924636924	0.118	0.094	1	TN	ZNF431
0.00795538920838591	0.280008406245219	0.134	0.167	1	TN	GNPTG
0.00799000740427146	0.466971263224611	0.22	0.194	1	TN	C17orf62
0.00803315252422736	0.63139416144058	0.144	0.118	1	TN	ANO6
0.0081122523454987	0.503572297749935	0.229	0.205	1	TN	DTX3L
0.00812782495328581	0.534901865266399	0.122	0.155	1	TN	NSL1
0.00812893255948212	0.300646696424857	0.086	0.112	1	TN	TCAF1
0.00844483467913825	0.38913131723805	0.118	0.093	1	TN	EFNB2
0.00858528358223885	0.250731933794907	0.146	0.184	1	TN	ABCA1
0.00865443672806522	0.543693473408798	0.283	0.263	1	TN	MAPK1IP1L
0.00869925013877467	0.342342563999252	0.152	0.188	1	TN	PPP2R5A
0.00882691129426658	0.650305566885595	0.114	0.09	1	TN	SF3A2
0.00882886128580686	0.637816819947125	0.198	0.173	1	TN	RAB5B
0.00907538403611186	0.269803326203799	0.105	0.134	1	TN	SEPHS1
0.00918695977940634	0.469602960758063	0.156	0.195	1	TN	IMMT
0.00933324947493801	0.86392456143744	0.173	0.149	1	TN	RYBP
0.00941616454035158	0.284525101237064	0.087	0.112	1	TN	RANBP3
0.00975331388166602	0.43761358926902	0.094	0.121	1	TN	MRPL48
0.00979807261532945	0.870021252038092	0.175	0.151	1	TN	FEM1B
0.00988514113716698	0.657363016916421	0.139	0.115	1	TN	PARP12
0.00997006644363197	0.906034428455524	0.212	0.195	1	TN	DNMT1
0	5.76261464253501	0.532	0.017	0	CCRT	PIGR
0	6.18142519487197	0.514	0.007	0	CCRT	MUC5B
0	4.35452241192903	0.825	0.321	0	CCRT	WFDC2
0	7.01991984768214	0.433	0.002	0	CCRT	BPIFB1
0	2.48828979727297	0.936	0.821	0	CCRT	S100A6
2.91203319620907e-304	3.44220836064855	0.876	0.611	6.14497245064037e-300	CCRT	SLPI
1.45839355283411e-303	9.50206291513956	0.424	0.004	3.07750207519054e-299	CCRT	SCGB3A1
1.02995314347658e-299	6.64677115015621	0.426	0.006	2.17340712336428e-295	CCRT	SCGB2A1
6.55505828717864e-289	3.54113000832767	0.48	0.033	1.38324839976044e-284	CCRT	TFF3
1.14964270996926e-288	3.55101929677496	0.571	0.08	2.42597604657713e-284	CCRT	GDF15
2.78204814293939e-254	5.70625206600829	0.385	0.012	5.87067799123069e-250	CCRT	CP
3.29136481776918e-254	4.81255794432781	0.427	0.03	6.94543803845652e-250	CCRT	NNMT
8.99343783870874e-250	6.20978979661761	0.361	0.005	1.89779525272432e-245	CCRT	MUC5AC
1.09820181958909e-246	4.20749335068098	0.465	0.055	2.31742547969691e-242	CCRT	C3
4.61947930083636e-245	4.36365030375679	0.485	0.066	9.74802522062489e-241	CCRT	SAA1
5.55598584457808e-245	4.16168716372785	0.464	0.053	1.17242413292287e-240	CCRT	MUC16
1.22459953025466e-235	5.63926022394657	0.386	0.022	2.58414992874339e-231	CCRT	THSD4
3.38245824643581e-233	7.11774664217134	0.341	0.005	7.13766339162885e-229	CCRT	SLC34A2
7.1339848270247e-230	5.35528560079292	0.363	0.014	1.50541347819875e-225	CCRT	MSX1
1.1026028892532e-225	6.79743829309168	0.326	0.003	2.3267126169021e-221	CCRT	FOLR1
1.7699814313372e-219	4.15738779506636	0.334	0.007	3.73501481640777e-215	CCRT	AGR3
2.03988522231256e-217	5.52850103280223	0.348	0.015	4.30456579612397e-213	CCRT	CHST6
3.23381998597052e-214	3.86054705262071	0.377	0.028	6.82400693439499e-210	CCRT	CLDN3
8.48621385005997e-212	6.01875188973751	0.319	0.007	1.79076084663965e-207	CCRT	LTF
9.91709961998707e-210	4.3454826523585	0.39	0.039	2.09270636180967e-205	CCRT	ST6GALNAC1
1.34141106207887e-209	4.30298818510735	0.365	0.026	2.83064562319882e-205	CCRT	ASRGL1
1.00986921351154e-207	6.01653701244481	0.321	0.01	2.13102601435205e-203	CCRT	CLDN10
1.09281550204181e-199	4.79883845211572	0.361	0.029	2.30605927240862e-195	CCRT	FCGBP
1.85504309627186e-199	3.538933064775	0.572	0.194	3.91451194175287e-195	CCRT	AGR2
3.30443674185754e-196	5.33964070751445	0.297	0.006	6.97302241266778e-192	CCRT	C2orf88
1.25810662487681e-195	2.03460536997159	0.716	0.326	2.65485659981504e-191	CCRT	CD24
8.49268813937928e-190	7.21617818983019	0.278	0.002	1.79212705117182e-185	CCRT	SOX17
6.19031555402764e-187	2.65316041572199	0.634	0.271	1.30628038821091e-182	CCRT	KRT18
8.94922616451107e-186	3.23263385889958	0.522	0.148	1.88846570523513e-181	CCRT	DEFB1
1.3555607330401e-184	4.83964755560492	0.35	0.033	2.86050425886121e-180	CCRT	CAPS
1.07763449443868e-182	6.23185602463179	0.271	0.003	2.2740243101645e-178	CCRT	C4BPA
3.05769479392313e-182	3.87990082054769	0.37	0.044	6.45234755413659e-178	CCRT	RARRES2
3.85016319373086e-182	7.21373981281724	0.276	0.005	8.12461437141087e-178	CCRT	CXCL5
4.53449659056516e-178	5.94840938844675	0.267	0.003	9.56869470541059e-174	CCRT	PROM1
6.66092929225104e-178	2.73083883826605	0.515	0.146	1.40558929925082e-173	CCRT	TSPAN1
2.81045625068679e-173	5.15834851412838	0.299	0.019	5.93062478019926e-169	CCRT	SEMA3B
1.63160868095761e-172	2.57836458779765	0.589	0.228	3.44302063855676e-168	CCRT	KRT8
6.51191273139064e-172	3.50477820206744	0.377	0.057	1.37414382457805e-167	CCRT	SLC44A4
1.19444821616512e-170	3.82564296587703	0.374	0.053	2.52052462575163e-166	CCRT	HBA2
5.14138924439262e-170	4.17929383013884	0.327	0.031	1.08493595835173e-165	CCRT	C1orf186
2.33924251348732e-165	1.79138268307142	0.722	0.459	4.93626955196094e-161	CCRT	RPS27L
8.27984099425006e-162	3.82018446270425	0.38	0.063	1.74721204660665e-157	CCRT	RARRES1
1.72121175311661e-157	7.3491126818155	0.239	0.004	3.63210104142668e-153	CCRT	CFTR
5.12236102716472e-157	3.94241941964187	0.364	0.057	1.0809206239523e-152	CCRT	MMP7
2.3117469113694e-155	4.80182118661171	0.315	0.036	4.87824833237171e-151	CCRT	SAA2
4.8754007211997e-155	2.6480234465238	0.472	0.13	1.02880706018756e-150	CCRT	SLC9A3R2
3.63039519622635e-154	4.39109482295467	0.252	0.009	7.66085994307684e-150	CCRT	KIAA1324
9.01059834053533e-154	4.9218640709955	0.273	0.018	1.90141646181977e-149	CCRT	AC007906.2
3.11715133047793e-152	3.41527852353001	0.449	0.123	6.57781273757452e-148	CCRT	CLU
3.77678782120302e-150	4.41754816823572	0.249	0.01	7.96977766030262e-146	CCRT	CLIC5
4.24125918444941e-147	2.6364097816758	0.466	0.143	8.94990513102514e-143	CCRT	EPCAM
6.48757636934524e-147	4.92837484765783	0.243	0.01	1.36900836545923e-142	CCRT	SPDEF
3.5728068894959e-146	2.18273567518733	0.588	0.243	7.53933709821425e-142	CCRT	MDM2
1.28539766251619e-145	2.34491382873223	0.748	0.554	2.71244614744166e-141	CCRT	LCN2
3.57350742352337e-145	2.38548064265137	0.459	0.122	7.54081536511902e-141	CCRT	CCND1
2.59389341136419e-144	4.63993258873599	0.231	0.007	5.47363387666072e-140	CCRT	STXBP6
6.7102215654048e-144	2.54524351071476	0.388	0.074	1.41599095473172e-139	CCRT	KRT23
5.02884121939653e-143	6.96800530555607	0.22	0.004	1.06118607411706e-138	CCRT	BMPR1B
1.171978580049e-142	4.53999773104219	0.261	0.019	2.47310919961939e-138	CCRT	ESR1
4.14099795427638e-135	0.88223081103451	0.947	0.941	8.73833388311402e-131	CCRT	RPS19
9.08024395558338e-134	3.47542038665924	0.247	0.017	1.9161130795072e-129	CCRT	QPRT
1.35291851637979e-133	6.11861338001976	0.203	0.002	2.85492865326463e-129	CCRT	DNALI1
3.06178502273703e-132	4.9766985454651	0.225	0.011	6.46097875497968e-128	CCRT	PRR15
5.6411381760154e-131	6.71649497576012	0.199	0.002	1.19039297790277e-126	CCRT	SLC4A4
4.04414000003617e-129	3.01855349135206	0.409	0.118	8.53394422807633e-125	CCRT	PAM
8.56441346037057e-129	6.02486706505981	0.202	0.004	1.8072625284074e-124	CCRT	PLEKHS1
5.24921429392338e-128	2.48215244119865	0.377	0.088	1.10768920030371e-123	CCRT	FUCA1
1.78153736997617e-126	4.40404126307524	0.224	0.013	3.7594001581237e-122	CCRT	ERN2
3.29998737585288e-126	6.07228046069555	0.187	0.001	6.96363336052476e-122	CCRT	TMEM139
6.60274261684587e-126	2.47585489957156	0.312	0.048	1.39331074700682e-121	CCRT	COL18A1
1.85441652903811e-124	3.44902144211734	0.285	0.042	3.91318975957621e-120	CCRT	MYO5C
1.22301679042377e-123	1.7284346537523	0.627	0.322	2.58081003115223e-119	CCRT	PHPT1
9.52905956901904e-122	3.178013563909	0.257	0.028	2.0108221502544e-117	CCRT	BHLHE41
3.48911059413889e-121	3.78898025151056	0.274	0.039	7.36272117575189e-117	CCRT	SIX1
4.11031568501845e-121	2.55389597476787	0.296	0.046	8.67358815852593e-117	CCRT	NR2F2
1.35736947743368e-120	5.51129069539367	0.22	0.015	2.86432107128056e-116	CCRT	PAX8
4.53756699552823e-120	6.71363038892299	0.18	0.001	9.57517387396367e-116	CCRT	EMX2
2.0294877593436e-119	3.44735538623517	0.386	0.103	4.28262506976687e-115	CCRT	HBB
7.73494314579894e-119	1.96864355550045	0.564	0.232	1.63222770262649e-114	CCRT	MDK
1.80418476651331e-117	2.47797890242222	0.321	0.061	3.80719069429638e-113	CCRT	ST6GAL1
3.71771429089576e-116	3.99730739058589	0.262	0.033	7.84512069664823e-112	CCRT	HBA1
6.30858489617586e-116	3.05782420060393	0.252	0.03	1.33123758479103e-111	CCRT	BCAM
1.21096244754458e-113	1.45141949700005	0.604	0.27	2.55537295680857e-109	CCRT	KRT7
1.02130993602889e-112	2.28241303935964	0.292	0.05	2.15516822700817e-108	CCRT	NPDC1
1.43091839652258e-112	7.45973257547372	0.169	0.001	3.01952400034195e-108	CCRT	ITIH5
4.39651739989767e-112	4.86344690511079	0.211	0.016	9.27753101726407e-108	CCRT	HOXB6
8.80552987577138e-112	4.52564882941954	0.222	0.021	1.85814291438528e-107	CCRT	SPATA18
6.89910196949097e-111	5.78611009145124	0.176	0.004	1.45584849760198e-106	CCRT	RSPH1
1.2146022205424e-110	2.26026647220929	0.388	0.112	2.56305360578857e-106	CCRT	AK1
1.71978059171619e-109	1.87585294392804	0.372	0.095	3.6290810046395e-105	CCRT	TMC5
1.01148308491353e-108	3.86995836639173	0.228	0.024	2.13443160578453e-104	CCRT	DTX4
1.8276352226597e-108	1.64332679677771	0.614	0.351	3.8566758468565e-104	CCRT	MUC1
4.22639763235396e-108	3.82865386231505	0.215	0.02	8.91854428379332e-104	CCRT	IL20RA
3.62706081103288e-107	2.92981758936218	0.199	0.013	7.65382372344158e-103	CCRT	NT5E
4.75333568690292e-107	1.00544815308211	0.811	0.667	1.00304889665026e-102	CCRT	RPL27A
9.24120823402785e-107	2.67373117522424	0.336	0.081	1.95007976154456e-102	CCRT	TPM2
2.16469987185944e-106	2.9139702524947	0.227	0.025	4.5679496695978e-102	CCRT	PODXL
2.30691885971113e-106	3.4230852023583	0.225	0.024	4.86806017776243e-102	CCRT	BCL2L15
6.56746115682764e-106	1.34613891415834	0.173	0.005	1.38586565331377e-101	CCRT	SCGB1D2
1.38565555760984e-105	4.86865450035484	0.163	0.002	2.92401035766828e-101	CCRT	AOC1
1.95385965935213e-105	2.63681474453452	0.3	0.062	4.12303465316487e-101	CCRT	PCDH7
4.27580059583957e-105	3.30655402726831	0.254	0.039	9.02279441734067e-101	CCRT	TMEM125
6.52781742673378e-105	3.265069330029	0.201	0.015	1.37750003338936e-100	CCRT	AQP5
1.80609783316704e-104	4.64982643570586	0.167	0.004	3.81122764754909e-100	CCRT	AR
4.03666295741523e-104	2.81716924205139	0.237	0.03	8.51816617273761e-100	CCRT	TNC
4.52115337450872e-104	5.52608407363398	0.171	0.005	9.5405378508883e-100	CCRT	FOXJ1
1.06149118427353e-103	2.42879240224697	0.405	0.135	2.23995869705401e-99	CCRT	IL1R1
1.14791403736507e-103	2.05719426548162	0.353	0.092	2.42232820164777e-99	CCRT	TMEM205
3.28270969306641e-103	3.45421171990938	0.26	0.043	6.92717399430873e-99	CCRT	RASD1
4.58524969760721e-103	1.69310542210183	0.547	0.247	9.67579391189073e-99	CCRT	S100A13
7.58750267477332e-102	6.77556366091223	0.157	0.002	1.60111481443067e-97	CCRT	HGD
1.27303380274565e-101	5.5032619590546	0.158	0.002	2.68635593055387e-97	CCRT	SLC5A8
1.14798346352914e-100	1.77130277803371	0.569	0.289	2.42247470473919e-96	CCRT	ANXA4
9.09731892285395e-98	1.79381046380729	0.616	0.37	1.91971623910064e-93	CCRT	CD55
9.27881195746773e-97	2.79036688030388	0.249	0.041	1.95801489926484e-92	CCRT	HOXB3
2.07403441638766e-96	1.82849206084697	0.41	0.14	4.37662742546123e-92	CCRT	GOLM1
3.25360788884234e-96	5.9466356114312	0.147	0.001	6.86576336703511e-92	CCRT	SHH
1.52611550608831e-94	2.39187416612587	0.323	0.087	3.22040894094754e-90	CCRT	FDXR
5.25087380626125e-93	2.01911825441712	0.348	0.097	1.10803939059725e-88	CCRT	SELENOM
1.05540279338702e-92	1.91968906123559	0.34	0.094	2.22711097460529e-88	CCRT	ZMAT3
1.36499126031882e-92	4.3100378837572	0.15	0.004	2.88040455752478e-88	CCRT	ACY3
1.51357193546279e-92	5.05829198444983	0.164	0.009	3.19393949821358e-88	CCRT	HOXB8
1.53408013614021e-92	3.40724042587828	0.162	0.008	3.23721590328306e-88	CCRT	ZSCAN18
1.65103724063141e-92	6.56449076380368	0.14	0.001	3.48401878518039e-88	CCRT	PIFO
6.86699663039237e-92	7.04532857233398	0.145	0.003	1.4490736289454e-87	CCRT	LCN12
1.45497187303042e-91	1.81811480056508	0.379	0.124	3.07028164646879e-87	CCRT	EPHX1
1.67071600468359e-91	7.70771289927733	0.141	0.002	3.52554491308331e-87	CCRT	PAX2
1.59465751985371e-90	1.84446464497086	0.402	0.145	3.36504629839531e-86	CCRT	STARD10
3.35597446120358e-90	4.00732706729111	0.158	0.008	7.0817773080318e-86	CCRT	C16orf45
4.25128299533936e-89	2.66697584930091	0.329	0.096	8.97105737676512e-85	CCRT	MORN2
7.89673342758389e-89	2.98839590366953	0.195	0.022	1.66636868788875e-84	CCRT	CFI
1.98343015734003e-88	2.98858070818759	0.241	0.045	4.18543431801894e-84	CCRT	CFB
2.73799504178494e-88	2.12136924372151	0.429	0.178	5.77771713717458e-84	CCRT	NUCB2
1.45047593100911e-87	4.18957736881862	0.145	0.004	3.06079430961543e-83	CCRT	DNAJC12
2.78080234616629e-87	1.4981471732864	0.358	0.113	5.86804911088011e-83	CCRT	ZG16B
1.71701220399219e-86	0.846745040453156	0.842	0.765	3.62323915286431e-82	CCRT	KRT19
2.42090387060944e-86	1.55578196184698	0.637	0.418	5.10859134776003e-82	CCRT	EZR
3.30620863012979e-86	1.74444160537934	0.314	0.086	6.97676145129989e-82	CCRT	DMKN
7.81827802893297e-86	5.79454439248593	0.132	0.001	1.64981302966544e-81	CCRT	MS4A8
1.44084700884154e-85	3.06452611851732	0.185	0.02	3.04047535805742e-81	CCRT	KIF9
2.13337322037405e-85	3.76374233286769	0.149	0.007	4.50184416963332e-81	CCRT	DDAH1
6.68558807349398e-85	5.41924522975109	0.151	0.008	1.4107927952687e-80	CCRT	SPA17
7.55750076820077e-85	3.76145912807218	0.172	0.016	1.59478381210573e-80	CCRT	GLIS3
8.09608318526818e-84	0.719702928018378	0.629	0.947	1.70843547375529e-79	CCRT	S100A8
1.08220008677704e-83	6.49367626714469	0.129	0.001	2.28365862311691e-79	CCRT	NME5
1.39889736031546e-83	2.00782441639756	0.332	0.103	2.95195320973769e-79	CCRT	STX18
2.10436353624808e-82	4.6888740314622	0.14	0.006	4.4406279341907e-78	CCRT	DEPTOR
4.1232424869371e-82	1.61180095735069	0.512	0.253	8.70086629593466e-78	CCRT	SMIM22
4.44473483666602e-82	2.2796477944956	0.363	0.124	9.37927945233264e-78	CCRT	TCN1
8.77002032534668e-82	2.66670337772036	0.174	0.018	1.85064968905466e-77	CCRT	CRACR2B
1.21245957940367e-81	3.48683053699755	0.147	0.008	2.55853220445762e-77	CCRT	MAP9
1.33053610430992e-81	1.66323161623988	0.35	0.11	2.80769728731478e-77	CCRT	MGST1
1.82725294884834e-81	8.40745945505654	0.123	0.001	3.85586917265977e-77	CCRT	UGT2B7
2.14551568948625e-81	6.77264876485525	0.124	0.001	4.52746720795388e-77	CCRT	LINC00284
1.00569440080642e-80	5.52796870677547	0.127	0.002	2.1222163245817e-76	CCRT	SLC5A5
1.54365394315279e-80	1.70004762963605	0.373	0.125	3.25741855084103e-76	CCRT	SLC40A1
2.17890567267e-80	1.6129108639242	0.413	0.158	4.59792675046823e-76	CCRT	CRIP2
2.32625296362908e-80	2.82452842958779	0.273	0.071	4.90885900385009e-76	CCRT	MSLN
3.49045809371108e-80	2.64683422689635	0.25	0.057	7.36556466934911e-76	CCRT	STEAP3
1.34256326697677e-79	1.33195471738218	0.359	0.115	2.83307700597439e-75	CCRT	HOXB2
2.31846072951843e-79	2.91478151050536	0.218	0.04	4.8924158314298e-75	CCRT	SLC25A29
2.49304190715568e-79	2.62450103215723	0.183	0.023	5.26081703247992e-75	CCRT	GPX8
2.54152463244013e-79	5.69319945369929	0.128	0.003	5.36312527937516e-75	CCRT	LRRN1
3.98559363666387e-79	6.89737899233334	0.12	0.001	8.4103996920881e-75	CCRT	C5orf49
4.93597918946191e-79	3.15314156360699	0.127	0.003	1.04159032856025e-74	CCRT	C9orf152
5.52870329774199e-79	1.90250774796925	0.263	0.062	1.16666696988951e-74	CCRT	GCNT3
6.58548687794758e-79	0.354493531391265	0.862	0.968	1.3896694409845e-74	CCRT	S100A9
7.28615840305833e-79	2.78398740936086	0.199	0.032	1.53752514621337e-74	CCRT	VSIG2
7.6224944915015e-79	1.53280818660849	0.461	0.202	1.60849878759665e-74	CCRT	MT-ND4L
3.47925469455351e-78	1.54904312978742	0.471	0.218	7.34192325644682e-74	CCRT	RNASET2
3.61310032142782e-78	5.82196390359282	0.136	0.006	7.62436429827698e-74	CCRT	LDLRAD1
4.064094406201e-78	2.28600221970443	0.264	0.065	8.57605201596535e-74	CCRT	LRRC75A
6.01699530315694e-77	3.05989106693478	0.153	0.013	1.26970634887218e-72	CCRT	TSPAN12
2.63024065443955e-76	2.49205139374	0.262	0.067	5.55033382899833e-72	CCRT	FARP1
3.84602966797467e-76	2.9185237943145	0.165	0.018	8.11589180536015e-72	CCRT	TCTN1
3.8538456226661e-76	3.54318551519334	0.119	0.002	8.13238503295e-72	CCRT	TOX3
7.16214510088467e-76	3.06209736081811	0.189	0.029	1.51135585918868e-71	CCRT	SHROOM3
7.3408657418388e-76	1.02175370356171	0.849	0.835	1.54906948884282e-71	CCRT	RPL3
1.26967817807419e-75	2.95683735304837	0.197	0.032	2.67927489137216e-71	CCRT	SRGAP3
1.40997511477275e-75	5.02755910809956	0.116	0.001	2.97532948719346e-71	CCRT	SLC6A20
5.56010348063921e-75	2.08544603916253	0.223	0.044	1.17329303648449e-70	CCRT	FAM20A
7.11054597928871e-75	6.52517770635608	0.116	0.001	1.5004674125495e-70	CCRT	SBSPON
7.38479026629141e-75	1.11179032407617	0.683	0.514	1.55833844199281e-70	CCRT	GPX1
8.06428608593363e-75	2.11111146743678	0.334	0.117	1.70172564985372e-70	CCRT	GPRC5C
1.62872156275251e-74	3.03166465373867	0.218	0.043	3.43692824172036e-70	CCRT	CTGF
1.99932921124474e-74	1.40802056434901	0.388	0.148	4.21898450156866e-70	CCRT	CCPG1
2.2949565231893e-74	1.60976453203798	0.383	0.146	4.84281725523406e-70	CCRT	CITED4
5.86070195143513e-74	6.31020301130645	0.115	0.001	1.23672532579184e-69	CCRT	TRH
1.05801363881957e-73	1.18601803911702	0.495	0.233	2.23262038063705e-69	CCRT	SERINC2
1.09421397887794e-73	1.65542043723771	0.373	0.139	2.30901033822823e-69	CCRT	IGFBP4
1.59792795507017e-73	1.58499042855312	0.354	0.122	3.37194757078908e-69	CCRT	CRIP1
4.13824276707122e-73	1.4194344524376	0.315	0.094	8.73251988707369e-69	CCRT	SORL1
4.921958242683e-73	7.97420862421247	0.111	0.001	1.03863162837097e-68	CCRT	CILP
9.3090890371214e-73	1.24236086122539	0.737	0.515	1.96440396861336e-68	CCRT	PPDPF
1.06827650981988e-72	2.3416440196123	0.234	0.052	2.2542770910219e-68	CCRT	TMEM63A
3.46994227492298e-72	1.36414193862226	0.467	0.216	7.32227218854246e-68	CCRT	CYSTM1
3.60826019037523e-72	4.84575233526823	0.113	0.002	7.61415065372982e-68	CCRT	MUC6
7.8536276146609e-72	1.35368345702926	0.346	0.118	1.65727249924574e-67	CCRT	SUMF2
8.13257669150307e-72	1.85211067345513	0.301	0.095	1.71613633344098e-67	CCRT	KIAA1217
9.32183662883938e-72	3.90635455775356	0.114	0.002	1.96709396541769e-67	CCRT	FOXA2
1.06646179477434e-71	2.39356133163225	0.225	0.05	2.25044767933282e-67	CCRT	ARFGEF3
1.09460726473683e-71	3.36219328918236	0.162	0.02	2.30984025004767e-67	CCRT	PHKG1
1.6822234706778e-71	2.92989175771952	0.158	0.018	3.5498279678243e-67	CCRT	ABCC3
2.31379952442404e-71	5.01935581471318	0.121	0.004	4.8825797564396e-67	CCRT	LRRIQ1
7.58046508193319e-71	3.13544720748862	0.177	0.028	1.59962974158954e-66	CCRT	PLLP
1.00746959898363e-70	4.54123430843571	0.115	0.003	2.12596234777525e-66	CCRT	PREX2
1.91901046863808e-70	4.58237408332811	0.109	0.001	4.04949589092008e-66	CCRT	DMBT1
2.40149012864843e-70	1.99809757496965	0.281	0.084	5.06762446947391e-66	CCRT	TRIM2
3.38582398431128e-70	1.59961158499238	0.424	0.193	7.14476577169366e-66	CCRT	NANS
8.62432104427886e-70	2.54246402180263	0.167	0.022	1.81990422676373e-65	CCRT	SORBS2
1.50017722892428e-69	3.45691208671929	0.125	0.007	3.16567398847601e-65	CCRT	MPV17L
1.67248707818322e-69	1.59313637184591	0.319	0.108	3.52928223238224e-65	CCRT	CPD
2.17341771161221e-69	2.99609136154859	0.205	0.042	4.58634605504408e-65	CCRT	TMEM260
2.29846032870391e-69	1.33231360608392	0.451	0.208	4.85021098563099e-65	CCRT	LRPAP1
2.9914892891475e-69	2.21660294200498	0.232	0.056	6.31264069795906e-65	CCRT	LAMA3
3.12801160655994e-69	2.11988545275103	0.274	0.082	6.60073009216278e-65	CCRT	SGMS2
3.57691650660571e-69	2.0356377782689	0.175	0.026	7.54800921223937e-65	CCRT	MAP2K6
3.77005483832904e-69	2.04318351528869	0.211	0.043	7.95556971984195e-65	CCRT	AEN
3.86949296506545e-69	3.2926231859703	0.128	0.008	8.16540405488111e-65	CCRT	CREB3L1
4.51725276416285e-69	6.26066530749765	0.111	0.002	9.53230678293644e-65	CCRT	UPK1B
5.03462765197029e-69	3.20775469458102	0.171	0.026	1.06240712711877e-64	CCRT	EFNA5
1.54619525441506e-68	1.82785345716048	0.254	0.068	3.26278122586667e-64	CCRT	BBC3
6.12913662260646e-68	2.56072151373137	0.177	0.029	1.29337041010242e-63	CCRT	SELENBP1
9.03355229031958e-68	3.03470374969257	0.124	0.007	1.90626020430324e-63	CCRT	SLC7A2
3.6507669685626e-67	2.88273858096488	0.155	0.019	7.70384845706081e-63	CCRT	TMEM47
4.2354883084404e-67	2.10308522143244	0.12	0.006	8.93772742847092e-63	CCRT	FMOD
4.79986375733517e-67	5.59118181632781	0.106	0.002	1.01286725007287e-62	CCRT	PDE3A
1.07815288382408e-66	1.29062321311923	0.491	0.247	2.27511821544556e-62	CCRT	PEBP1
1.0985892376572e-66	1.54323222666548	0.364	0.147	2.31824300930422e-62	CCRT	NR2F6
1.23927319171465e-66	1.94417376310143	0.32	0.115	2.61511428915625e-62	CCRT	SCNN1A
2.30690062635279e-66	1.25602417057217	0.276	0.079	4.86802170172966e-62	CCRT	RRM2B
4.42275606344545e-66	1.95857465659523	0.203	0.041	9.33289984508259e-62	CCRT	SPRY1
1.10124741763959e-65	1.51569933851073	0.406	0.181	2.32385230070306e-61	CCRT	SMIM14
1.40074974753637e-65	1.40160902325876	0.209	0.042	2.95586211725126e-61	CCRT	BEX4
1.84382907024684e-65	1.61657282473361	0.218	0.048	3.89084810403488e-61	CCRT	SLC39A8
1.91037957514347e-65	3.6356693241302	0.132	0.011	4.03128297946776e-61	CCRT	C9orf116
2.25051590963493e-65	0.777976654143898	0.756	0.733	4.74903867251163e-61	CCRT	CST3
2.43208267496907e-65	1.32730167233849	0.375	0.148	5.13218086071973e-61	CCRT	NFIC
4.84599419682138e-65	1.7316157456077	0.165	0.023	1.02260169541325e-60	CCRT	PTGER2
5.86386327507555e-65	1.19179105506188	0.315	0.102	1.23739242830644e-60	CCRT	SNRPN
6.11999086199223e-65	1.53030795815709	0.393	0.172	1.2914404716976e-60	CCRT	ARL1
7.06593788252303e-65	2.20740199667659	0.223	0.055	1.49105421197001e-60	CCRT	IFT22
7.65163441756102e-65	1.47330951979188	0.213	0.048	1.61464789479373e-60	CCRT	P4HTM
1.80790565703615e-64	0.888296041366421	0.863	0.888	3.81504251747769e-60	CCRT	MT-ND3
2.61532637755652e-64	2.14123255443776	0.167	0.026	5.51886172191977e-60	CCRT	LAMB2
8.87651934520793e-64	2.24724039042156	0.164	0.025	1.87312311222578e-59	CCRT	KCNQ1
1.4102241024947e-63	1.42931646338783	0.249	0.067	2.97585490108432e-59	CCRT	SEL1L3
1.72904811899544e-63	2.17254128079858	0.202	0.044	3.64863734070418e-59	CCRT	PARVA
1.75829321762405e-63	1.2049306203672	0.401	0.17	3.71035034783028e-59	CCRT	PCBD1
6.33174734404241e-63	4.10542336026339	0.113	0.006	1.33612532453983e-58	CCRT	HOXB5
9.79188678194152e-63	3.39875835469969	0.158	0.024	2.0662839487253e-58	CCRT	TEX9
2.23058371835428e-62	2.34762130845089	0.268	0.086	4.7069777624712e-58	CCRT	MEIS1
3.35572353400815e-62	1.14939339480548	0.3	0.093	7.08124780146401e-58	CCRT	DNAJC15
5.53612549333978e-62	6.18681409018836	0.104	0.003	1.16823320160456e-57	CCRT	CFAP157
7.95224837020109e-62	0.768950602691866	0.894	0.856	1.67808345107983e-57	CCRT	RPL37
2.09340953978985e-61	2.08795041949099	0.229	0.062	4.41751281086455e-57	CCRT	HYOU1
2.11233913636027e-61	5.60107896768979	0.111	0.006	4.45745804554744e-57	CCRT	SAA4
2.22815857560682e-61	1.370110187813	0.301	0.106	4.7018602262455e-57	CCRT	TSPAN13
3.26611321614322e-61	2.65525682582675	0.159	0.025	6.89215210870543e-57	CCRT	CLIC6
5.49519919398125e-61	2.30093412177895	0.286	0.1	1.15959693391392e-56	CCRT	C1orf56
9.37036025730796e-61	1.39824803260911	0.245	0.071	1.97733342149713e-56	CCRT	TCEA3
2.66976010450467e-60	2.95323445431795	0.205	0.051	5.63372777252575e-56	CCRT	CCL28
3.87761852380306e-60	1.51568313443561	0.16	0.024	8.18255060892921e-56	CCRT	ICA1
9.82037314407118e-60	3.11341967799945	0.133	0.015	2.0722951408619e-55	CCRT	FAM229B
1.06185829780229e-59	3.31534738095996	0.126	0.012	2.24073338002238e-55	CCRT	COBL
1.79537302005984e-59	3.36827392087788	0.109	0.007	3.78859614693028e-55	CCRT	KLHDC7A
1.93213105188632e-59	2.52991013218958	0.124	0.012	4.07718294569052e-55	CCRT	CADPS2
3.0391204599567e-59	1.46578825835725	0.323	0.122	6.41315199460063e-55	CCRT	TMX4
3.09774353931565e-59	1.23973798844494	0.457	0.229	6.53685841666389e-55	CCRT	TTC3
7.65218821233757e-59	1.97999954016493	0.278	0.094	1.61476475656747e-54	CCRT	MLPH
8.26842665479022e-59	3.57227928268581	0.12	0.011	1.74480339269383e-54	CCRT	PHYHD1
9.01552080993258e-59	1.89437231343671	0.358	0.155	1.90245520131197e-54	CCRT	CETN2
1.20081213549627e-58	2.49485709340459	0.227	0.064	2.53395376832423e-54	CCRT	SPAG1
1.36409768179879e-58	1.3607252777417	0.48	0.255	2.87851892813181e-54	CCRT	PLXNB2
2.18035063454851e-58	1.24252944023146	0.533	0.313	4.60097590902427e-54	CCRT	BAX
2.19634279469686e-58	0.687030338032292	0.852	0.803	4.63472256536931e-54	CCRT	RPL37A
2.56534212610046e-58	1.21791312027774	0.534	0.323	5.4133849544972e-54	CCRT	RRBP1
6.09111190834812e-58	2.062389225252	0.182	0.039	1.28534643489962e-53	CCRT	GALNT6
6.2641591229508e-58	1.23888990271263	0.3	0.107	1.32186285812508e-53	CCRT	GALNT7
1.13037572948173e-57	1.3602303739514	0.397	0.18	2.38531886435234e-53	CCRT	CFH
1.17114049130628e-57	2.90943421734187	0.13	0.015	2.47134066475452e-53	CCRT	CCNO
1.46721565497155e-57	1.7769570358551	0.175	0.035	3.09611847512096e-53	CCRT	KCNN4
1.93143386185336e-57	1.51182360952314	0.178	0.036	4.07571173528295e-53	CCRT	HYAL2
2.75871955972933e-57	1.411196178423	0.317	0.122	5.82145001494084e-53	CCRT	TPM1
3.60847987410067e-57	1.23325144901068	0.327	0.12	7.61461423032723e-53	CCRT	TGM2
5.35783902870417e-57	2.35214579965017	0.215	0.059	1.13061119183715e-52	CCRT	ESPN
6.27375079349273e-57	1.22898743339567	0.272	0.086	1.32388689244284e-52	CCRT	ACSL4
1.20181915094668e-56	1.92413199559878	0.196	0.047	2.53607877232769e-52	CCRT	INSR
1.25484378010291e-56	2.39004318018805	0.19	0.045	2.64797134477315e-52	CCRT	FMN1
1.58626087538818e-56	2.40886213965888	0.144	0.021	3.34732769924414e-52	CCRT	TMEM98
3.36099681893401e-56	2.7932683635102	0.163	0.031	7.09237548731456e-52	CCRT	CUEDC1
6.82406794877535e-56	1.40205219339854	0.223	0.062	1.44001481855058e-51	CCRT	CHPF
7.57961025438957e-56	1.48869277567583	0.37	0.168	1.59944935588129e-51	CCRT	LLGL2
2.0906120490261e-55	3.17394328770512	0.113	0.01	4.41160954585488e-51	CCRT	CHN2
2.42109291355621e-55	2.7488668918267	0.189	0.046	5.10899026618632e-51	CCRT	RIMKLB
5.26544542031058e-55	1.85335317733234	0.202	0.053	1.11111429259394e-50	CCRT	EPS8
8.106729548313e-55	1.60314163538211	0.292	0.112	1.71068206928501e-50	CCRT	TMC4
1.07559603770187e-54	1.04195122349631	0.643	0.439	2.26972275875849e-50	CCRT	GPX4
1.13796567777412e-54	1.29303386120607	0.388	0.184	2.40133517323896e-50	CCRT	GFPT1
1.20468640989147e-54	2.30479798374772	0.14	0.021	2.54212926215297e-50	CCRT	CMBL
1.21963944415668e-54	0.890534919353962	0.744	0.611	2.57368315505942e-50	CCRT	RPS26
1.23483087380571e-54	3.54199191702951	0.108	0.009	2.60574010990481e-50	CCRT	HID1
1.79707699493437e-54	2.12937402517836	0.23	0.071	3.7921918747105e-50	CCRT	MISP
2.2430766691571e-54	1.04451099680949	0.265	0.084	4.73334038725531e-50	CCRT	TGFBR2
3.57865301181494e-54	1.83081566265698	0.305	0.12	7.55167358553188e-50	CCRT	HES2
3.58696582712578e-54	4.67439422382203	0.1	0.006	7.56921528840083e-50	CCRT	CRISP3
4.56464389235227e-54	1.16298542222185	0.538	0.337	9.63231154164177e-50	CCRT	FKBP2
4.88767369530608e-54	3.25469592518218	0.113	0.011	1.03139690318349e-49	CCRT	CYGB
6.37311498848133e-54	1.28124822696537	0.462	0.242	1.34485472486933e-49	CCRT	TSC22D1
7.23743707791526e-54	1.73529755993078	0.154	0.028	1.52724397218168e-49	CCRT	SEZ6L2
9.49598281433229e-54	2.0253391646239	0.151	0.027	2.0038422934804e-49	CCRT	SSPN
1.04044770736794e-53	1.29310554054683	0.326	0.132	2.19555275208782e-49	CCRT	MIA3
1.16842724787086e-53	1.47224826115206	0.346	0.152	2.46561517845709e-49	CCRT	SORD
1.44262305052891e-53	0.950612302071433	0.159	0.029	3.04422316122611e-49	CCRT	TESC
1.48972572648789e-53	1.41110449158041	0.27	0.095	3.14361922803474e-49	CCRT	GOT1
2.22515547538372e-53	1.08164269050996	0.59	0.371	4.69552308415472e-49	CCRT	POLR2L
4.09424260648679e-53	1.7755044178371	0.144	0.023	8.63967074820843e-49	CCRT	RIC3
6.57474293315974e-53	1.19786408942442	0.388	0.181	1.38740225375537e-48	CCRT	EI24
7.46238888648806e-53	1.19451143263507	0.32	0.128	1.57471330282671e-48	CCRT	TRIAP1
8.54047804910853e-53	2.68514607435454	0.135	0.02	1.80221167792288e-48	CCRT	TNFRSF10C
1.23920602552628e-52	1.17702490034774	0.455	0.244	2.61497255506556e-48	CCRT	PLPP2
1.332654309812e-52	1.47508568076292	0.243	0.081	2.81216712456529e-48	CCRT	GMPPB
1.64665853045259e-52	1.36268624361128	0.499	0.29	3.47477883096106e-48	CCRT	FAM3C
1.96216877898886e-52	1.83233096522583	0.185	0.045	4.14056855742229e-48	CCRT	HOXB4
3.20550136155478e-52	2.74550917410046	0.143	0.025	6.76424897315291e-48	CCRT	MPPED2
4.58279214345725e-52	1.58443088191655	0.274	0.102	9.6706079811235e-48	CCRT	HOXB7
4.70977734905166e-52	1.58978606211462	0.233	0.075	9.93857216196881e-48	CCRT	GMDS
4.72676782349923e-52	1.31925154880265	0.372	0.17	9.97442546114807e-48	CCRT	FDX1
5.00136170867846e-52	1.90407180008684	0.214	0.063	1.05538734776533e-47	CCRT	STRA6
8.07278659658067e-52	1.09722560791484	0.357	0.158	1.70351942761045e-47	CCRT	ERLEC1
9.73034470038695e-52	1.47529788694908	0.278	0.104	2.05329733867565e-47	CCRT	CYB561
1.37474824679888e-51	1.05171220370442	0.469	0.243	2.90099375039499e-47	CCRT	NDUFAF8
2.68144915181914e-51	1.08419164675014	0.299	0.115	5.65839400016876e-47	CCRT	TSPYL1
2.88439347657828e-51	1.43244025977673	0.252	0.085	6.08664711427549e-47	CCRT	DNAJC10
2.93576151607878e-51	1.47783021173767	0.126	0.017	6.19504395122944e-47	CCRT	CADM1
3.13346611344563e-51	2.19719103693204	0.118	0.014	6.61224019259297e-47	CCRT	DPP4
9.22122551925443e-51	3.68629361870571	0.108	0.011	1.94586300907307e-46	CCRT	PCSK1N
1.20917075721633e-50	4.72376721272737	0.101	0.008	2.5515921318779e-46	CCRT	SMIM6
2.10369018444461e-50	1.73360098891523	0.176	0.042	4.43920702721501e-46	CCRT	LARP6
2.2058910166481e-50	1.15920230335729	0.429	0.226	4.65487122333083e-46	CCRT	DNAJC3
3.6841344518774e-50	1.2100107832485	0.383	0.185	7.77426052035168e-46	CCRT	DDRGK1
4.53086887526682e-50	1.63061039840288	0.294	0.117	9.56103950058805e-46	CCRT	TP53I3
5.59707434579051e-50	1.07887301717829	0.509	0.301	1.18109462844871e-45	CCRT	PTTG1IP
6.74229152472829e-50	1.52515605546532	0.267	0.097	1.42275835754816e-45	CCRT	ASCC3
9.99091617683439e-50	1.03467976840789	0.496	0.269	2.10828313163559e-45	CCRT	RARRES3
1.078373985409e-49	0.84245372793118	0.719	0.573	2.27558478401006e-45	CCRT	FXYD3
1.12990221665259e-49	1.27593679053345	0.442	0.233	2.38431965758029e-45	CCRT	C1orf122
1.84909319611223e-49	1.11848694978691	0.549	0.327	3.90195646243602e-45	CCRT	HEBP2
2.25119503011839e-49	1.27201582650988	0.249	0.086	4.75047175255583e-45	CCRT	CFAP36
2.27673508629858e-49	1.42842963184472	0.209	0.06	4.80436637910727e-45	CCRT	PSTPIP2
3.57856521700204e-49	0.967215601146332	0.421	0.213	7.5514883209177e-45	CCRT	MLEC
5.04084293983505e-49	1.35491430846866	0.247	0.084	1.06371867716399e-44	CCRT	IFT57
1.85255744083807e-48	0.869110291621773	0.664	0.489	3.90926671165649e-44	CCRT	EDF1
1.90962694814029e-48	1.77701294839152	0.156	0.033	4.02969478596564e-44	CCRT	CAVIN3
2.8027437958124e-48	2.15815810035692	0.18	0.047	5.91434995792333e-44	CCRT	PTPRU
3.07099818781972e-48	2.15052053160878	0.201	0.061	6.48042037593718e-44	CCRT	WWC1
3.57906159753956e-48	0.896654482344429	0.296	0.11	7.55253578312799e-44	CCRT	IQGAP2
3.91760323357145e-48	2.00868488754121	0.184	0.049	8.26692634348248e-44	CCRT	NFIX
6.60456486034724e-48	1.28089865468356	0.285	0.112	1.39369527683047e-43	CCRT	C21orf59
9.06256696944673e-48	1.23812217479031	0.325	0.144	1.91238288189265e-43	CCRT	ARCN1
9.80051653188426e-48	2.42510994988175	0.147	0.031	2.06810499855822e-43	CCRT	SPTBN2
1.11413589350697e-47	1.15456043807021	0.455	0.254	2.3510495624784e-43	CCRT	NUDC
1.58810610424342e-47	2.38298929453334	0.139	0.027	3.35122150117447e-43	CCRT	LRP5
1.69657787131316e-47	1.10823750772371	0.267	0.1	3.58011862404503e-43	CCRT	CHID1
2.90029807976801e-47	0.915703859005543	0.348	0.155	6.12020900792645e-43	CCRT	PNKD
3.64129634095057e-47	2.46930411782367	0.116	0.016	7.68386353867389e-43	CCRT	FGFR1
4.1641946711161e-47	3.45346926476105	0.1	0.01	8.7872835949892e-43	CCRT	NEIL1
4.7448875894501e-47	1.29752163576387	0.359	0.172	1.00126617912576e-42	CCRT	POR
5.58597281017912e-47	1.83680277506611	0.16	0.038	1.178751982404e-42	CCRT	KDELR3
6.24419290796289e-47	1.49124873275079	0.151	0.032	1.31764958743833e-42	CCRT	PGPEP1
7.210610345588e-47	1.43212402844667	0.339	0.154	1.52158299512598e-42	CCRT	VWA1
9.09850003481945e-47	1.338354189604	0.194	0.055	1.9199654773476e-42	CCRT	FAM213B
9.56601020354959e-47	1.47217058393217	0.165	0.04	2.01861947315303e-42	CCRT	REV3L
1.04319945209662e-46	2.624731077905	0.1	0.01	2.20135948381429e-42	CCRT	THNSL2
1.63474159369245e-46	0.725562383085456	0.837	0.831	3.44963171100982e-42	CCRT	RPS9
1.66559136106505e-46	1.71371829392009	0.232	0.08	3.51473089011946e-42	CCRT	PALMD
1.88007506335484e-46	2.03311678182844	0.114	0.015	3.96733439869138e-42	CCRT	ARMCX2
1.93550670094924e-46	1.43674673131506	0.278	0.113	4.08430624034308e-42	CCRT	MECOM
2.0033656978486e-46	2.84024221122534	0.112	0.015	4.22750229560011e-42	CCRT	FLRT3
8.2106310828857e-46	0.686751266016664	0.852	0.888	1.73260737111054e-41	CCRT	HSP90AA1
8.40781726345699e-46	1.48287779854964	0.285	0.118	1.77421759893469e-41	CCRT	ARSD
1.0139053745108e-45	1.75675315565313	0.164	0.041	2.13954312129268e-41	CCRT	RAB3D
1.73346482784688e-45	1.28442611365135	0.408	0.217	3.65795747972248e-41	CCRT	BACE2
2.21463746653367e-45	1.04882692501311	0.449	0.243	4.67332798187935e-41	CCRT	CD151
3.24012649917075e-45	0.993483557102136	0.349	0.166	6.83731493855012e-41	CCRT	SRPRA
5.36685036759971e-45	1.4226899185828	0.209	0.066	1.13251276457089e-40	CCRT	NRP2
5.77801045902485e-45	3.21912796765299	0.118	0.019	1.21927576706342e-40	CCRT	LZTS3
6.3394560634289e-45	2.07122265182844	0.126	0.022	1.33775201850477e-40	CCRT	LRIG1
7.47959922706664e-45	1.83294413091136	0.162	0.04	1.5783450288956e-40	CCRT	ALDH7A1
9.05365634666074e-45	0.964338103613432	0.402	0.212	1.91050256227235e-40	CCRT	TMED4
9.41051772306926e-45	1.05484031206464	0.451	0.248	1.98580744992208e-40	CCRT	CTNNB1
1.18472450531394e-44	2.61551826972886	0.139	0.029	2.50000565111348e-40	CCRT	CLMN
1.28367692337766e-44	1.20771943797731	0.357	0.176	2.70881504371153e-40	CCRT	RAB4A
1.54079897879045e-44	2.21160573379624	0.119	0.019	3.25139400504361e-40	CCRT	KIAA0513
1.55444173968678e-44	2.23521593526176	0.118	0.019	3.28018295908704e-40	CCRT	MMEL1
2.96936601643726e-44	1.03345259395521	0.28	0.112	6.26595616788592e-40	CCRT	FNDC3A
3.93416841745428e-44	1.0028681494656	0.493	0.286	8.30188219451202e-40	CCRT	EID1
4.06009652974646e-44	1.30922031093773	0.361	0.176	8.56761569707099e-40	CCRT	BCL2L1
5.90255916367004e-44	1.42212913737379	0.326	0.151	1.24555803471765e-39	CCRT	TRIP11
8.2921952907383e-44	1.06007283707122	0.307	0.13	1.7498190502516e-39	CCRT	ZNF593
1.13325261678529e-43	1.97894342464728	0.165	0.043	2.39138967194033e-39	CCRT	CLUAP1
1.24891407509831e-43	0.993152811047513	0.583	0.372	2.63545848127246e-39	CCRT	NDUFS6
1.33240455077555e-43	2.31914416067602	0.1	0.012	2.81164008304657e-39	CCRT	OBSL1
1.67157399053083e-43	2.47564965010507	0.113	0.018	3.52735543481816e-39	CCRT	FAM174B
2.21648315747016e-43	0.964885773111722	0.286	0.115	4.67722275889353e-39	CCRT	SVIP
2.28507080885377e-43	1.74782112639418	0.175	0.05	4.82195642084322e-39	CCRT	FICD
2.39264464429651e-43	1.84773446730836	0.135	0.028	5.04895872839449e-39	CCRT	CSGALNACT1
2.9516711233529e-43	0.551448181588496	0.838	0.836	6.22861640449928e-39	CCRT	SERF2
2.98400635409736e-43	1.17652634280081	0.267	0.107	6.29685020841624e-39	CCRT	NUDT4
3.9657639243308e-43	0.916624900586363	0.317	0.135	8.36855503312285e-39	CCRT	VPS13C
4.26054955240103e-43	1.0040254497025	0.281	0.114	8.99061166547666e-39	CCRT	TRIM44
4.45920628113586e-43	1.5042606440377	0.198	0.064	9.4098170944529e-39	CCRT	FAM3D
5.4720081736729e-43	2.05558647463561	0.153	0.037	1.15470316480846e-38	CCRT	COL9A2
5.76784479824833e-43	1.59360896487785	0.22	0.076	1.21713060932636e-38	CCRT	XPC
8.41653050788805e-43	1.83629522911475	0.199	0.065	1.77605626777454e-38	CCRT	DPCD
9.07372027997855e-43	1.12841252319204	0.35	0.171	1.91473645348107e-38	CCRT	ERGIC1
9.86037127065897e-43	1.43109836092294	0.191	0.059	2.08073554553446e-38	CCRT	ZFHX3
1.6529015416326e-42	0.669015673081041	0.811	0.753	3.48795283315311e-38	CCRT	RPS25
2.13313451500048e-42	1.025670901098	0.535	0.354	4.50134045355402e-38	CCRT	APLP2
2.57332015082079e-42	1.19297893792943	0.321	0.147	5.43022018226202e-38	CCRT	CXXC5
4.59802193262846e-42	2.04063420361916	0.142	0.033	9.70274588223257e-38	CCRT	CMTM8
4.67142953823884e-42	1.01343717562087	0.261	0.102	9.8576506115916e-38	CCRT	MSI2
8.89766973853207e-42	0.99805389898122	0.495	0.293	1.87758626822504e-37	CCRT	LGALS3BP
9.51577168310752e-42	1.03464381019843	0.257	0.102	2.00801814056935e-37	CCRT	BORCS7
1.01666735354565e-41	1.189737946682	0.428	0.241	2.14537144945203e-37	CCRT	GOLGA4
1.12653922131246e-41	0.899748873421573	0.315	0.136	2.37722306481356e-37	CCRT	SERPING1
1.39896867706276e-41	1.22539446678184	0.171	0.048	2.95210370233783e-37	CCRT	GALNT10
1.63306199381802e-41	1.15982993697747	0.238	0.09	3.44608741935478e-37	CCRT	EML2
1.89243144803403e-41	1.58943986810829	0.232	0.088	3.9934088416414e-37	CCRT	ERBB2
3.71209233146466e-41	1.84721384990759	0.1	0.013	7.83325723785672e-37	CCRT	ZNF626
5.24160880905833e-41	1.26635869603399	0.126	0.024	1.10608429088749e-36	CCRT	LINC00665
5.91391600063145e-41	1.244118028188	0.25	0.098	1.24795455445325e-36	CCRT	LYRM2
6.48478166598906e-41	1.84894418846765	0.189	0.061	1.36841862715701e-36	CCRT	ENOSF1
7.94249089403445e-41	0.575673488402032	0.914	0.936	1.67602442845915e-36	CCRT	RPS12
1.19892882713756e-40	0.871998878684737	0.34	0.164	2.52997961102567e-36	CCRT	SLC39A7
1.43961487275089e-40	2.04080210189876	0.119	0.022	3.03787530447892e-36	CCRT	GGT1
2.01763877067782e-40	0.986597715204215	0.615	0.432	4.25762133388434e-36	CCRT	SELENOW
2.26364707105857e-40	1.45645424759442	0.16	0.043	4.77674804934779e-36	CCRT	DYNC2LI1
2.35689863607656e-40	0.622841556072331	0.312	0.136	4.97352750184875e-36	CCRT	RCN1
6.8483988635869e-40	0.954128511162419	0.478	0.285	1.44514912819411e-35	CCRT	PHLDA3
7.43319201649735e-40	1.21455470535295	0.275	0.119	1.56855217932127e-35	CCRT	AIG1
7.43593607254573e-40	1.4055005010958	0.2	0.068	1.5691312300286e-35	CCRT	PGM3
8.08835172709715e-40	1.82820034149719	0.14	0.034	1.70680398145204e-35	CCRT	WFS1
1.01789881877776e-39	0.877251724352037	0.273	0.114	2.14797008738484e-35	CCRT	MBTPS1
1.12245741605397e-39	1.20653032700827	0.33	0.161	2.36860963935708e-35	CCRT	DUSP23
1.33391739135876e-39	0.865415386399715	0.276	0.115	2.81483247924526e-35	CCRT	SRPRB
1.52193066840406e-39	1.56794939546211	0.178	0.055	3.21157809646625e-35	CCRT	TCEAL3
1.58452967525326e-39	2.97670977548132	0.117	0.023	3.34367452071944e-35	CCRT	MOK
1.67141315389956e-39	1.09235063598881	0.37	0.196	3.52701603735885e-35	CCRT	SDF2L1
1.79599159413365e-39	1.03152795415433	0.171	0.049	3.78990146194083e-35	CCRT	NEK6
2.40067335123485e-39	1.51343069508719	0.272	0.12	5.06590090577577e-35	CCRT	VGLL4
2.60907588116345e-39	1.59449758548385	0.117	0.022	5.50567192443112e-35	CCRT	PKIG
2.71243789576158e-39	2.21857896290877	0.114	0.021	5.72378644763608e-35	CCRT	TMPRSS3
2.79612348522487e-39	1.32201772904484	0.315	0.152	5.90037977852151e-35	CCRT	JPT2
3.20482927636964e-39	1.12656313740439	0.279	0.122	6.76283073899521e-35	CCRT	CEBPZOS
3.85000015456427e-39	1.32843571727205	0.211	0.076	8.12427032616153e-35	CCRT	FAM210B
4.00963092770047e-39	1.72384139009974	0.178	0.056	8.46112318363354e-35	CCRT	CRIM1
4.02258099032615e-39	0.962614671008133	0.514	0.33	8.48845040578623e-35	CCRT	HDLBP
4.80099299736872e-39	0.906858018263516	0.407	0.223	1.01310554230475e-34	CCRT	CYB5A
4.82184148367205e-39	1.19767127853659	0.118	0.023	1.01750498988448e-34	CCRT	SDSL
5.23275375330543e-39	1.03640206704408	0.38	0.2	1.10421569702251e-34	CCRT	SERPINB6
6.48114531759945e-39	1.43588803664755	0.231	0.091	1.36765128491984e-34	CCRT	PDZD8
7.78487503324407e-39	1.08504544457178	0.323	0.159	1.64276432951516e-34	CCRT	MCFD2
8.82177417223613e-39	1.1039903184364	0.182	0.056	1.86157078582527e-34	CCRT	AP2B1
8.85144084740708e-39	1.65901440911039	0.167	0.05	1.86783104761984e-34	CCRT	LARP1B
1.07980631473611e-38	0.963702592726483	0.216	0.079	2.27860728535613e-34	CCRT	CREB3
1.30898875996719e-38	0.966648322017622	0.334	0.162	2.76222808128276e-34	CCRT	NDUFV3
1.33236165814483e-38	1.4645926552856	0.182	0.058	2.81154957101723e-34	CCRT	AHI1
1.41943785460696e-38	1.08284340185821	0.447	0.26	2.99529776079161e-34	CCRT	GCC2
1.59900833441187e-38	0.957143651787658	0.392	0.209	3.37422738727592e-34	CCRT	CD2AP
3.61112835542406e-38	0.83034707188401	0.656	0.477	7.62020305561586e-34	CCRT	LMNA
3.87769314186323e-38	1.18075950142272	0.392	0.217	8.1827080679598e-34	CCRT	TNFRSF12A
4.05436369622546e-38	2.07451645204515	0.158	0.046	8.55551827177496e-34	CCRT	TRAF3IP1
4.0850796357071e-38	0.898886380342779	0.24	0.095	8.62033504726912e-34	CCRT	TUSC2
4.40482685706792e-38	1.0228288875457	0.419	0.231	9.29506563378473e-34	CCRT	CD82
5.97286267429144e-38	1.38968230068167	0.216	0.082	1.26039348152898e-33	CCRT	PSMB10
6.15662480998764e-38	2.08806019762819	0.132	0.032	1.29917096740359e-33	CCRT	PLCE1
8.63179977091835e-38	1.99352166068839	0.146	0.04	1.82148238765919e-33	CCRT	TMEM92
8.87087933322627e-38	1.08699133258545	0.28	0.125	1.87193295689741e-33	CCRT	ECE1
1.22376541837481e-37	1.26214711343907	0.307	0.147	2.58238978585453e-33	CCRT	KIF2A
1.48265939235275e-37	0.902169396177494	0.359	0.188	3.12870784974277e-33	CCRT	LRRC59
1.51667808856309e-37	1.04875638990674	0.543	0.417	3.20049410248584e-33	CCRT	TIMP1
1.77709518947563e-37	0.866116929398496	0.654	0.572	3.75002626883147e-33	CCRT	TMEM59
2.06516969064934e-37	0.86834832743766	0.65	0.479	4.35792108120823e-33	CCRT	ATPIF1
2.40702655019771e-37	0.74890874691621	0.271	0.112	5.0793074262272e-33	CCRT	ALDH2
2.56818230876034e-37	0.82741378216019	0.394	0.193	5.41937830794607e-33	CCRT	SERPINA1
2.93794232344971e-37	1.534230521286	0.23	0.092	6.19964589094358e-33	CCRT	MAML2
3.22578927312548e-37	1.04422740536131	0.37	0.196	6.80706052414939e-33	CCRT	GTF2H5
3.45274094909402e-37	0.941798995095484	0.127	0.028	7.2859739507782e-33	CCRT	HLA-DOA
4.04656123013865e-37	0.96635703243562	0.239	0.096	8.53905350783858e-33	CCRT	GSR
4.3981346526247e-37	1.38720425904895	0.195	0.068	9.28094374396865e-33	CCRT	ITGA3
5.51879275021542e-37	1.06874415750541	0.147	0.039	1.16457564615046e-32	CCRT	IVD
8.47041887021575e-37	0.88899953133475	0.25	0.099	1.78742778999293e-32	CCRT	IFITM1
8.62326517793641e-37	0.965047815432411	0.284	0.128	1.81968141784814e-32	CCRT	ECHDC1
9.05178265699854e-37	1.09409365617903	0.332	0.165	1.91010717627983e-32	CCRT	PCM1
1.01790579989764e-36	0.979230003452173	0.242	0.099	2.147984818944e-32	CCRT	SLC52A2
1.08667141830587e-36	1.35766468660892	0.189	0.066	2.29309402690905e-32	CCRT	H6PD
1.15306497235474e-36	1.43101245874023	0.249	0.107	2.43319770466298e-32	CCRT	ABHD11
1.27131033798198e-36	1.33661565614381	0.203	0.075	2.68271907520956e-32	CCRT	TMEM263
1.33696735527414e-36	1.47119956045432	0.209	0.08	2.8212685130995e-32	CCRT	GNA11
1.4218189604524e-36	1.13525361037925	0.166	0.051	3.00032237034665e-32	CCRT	ZMYM4
1.45323967579842e-36	0.882071434722082	0.437	0.255	3.06662636386983e-32	CCRT	TMEM219
1.49351532428081e-36	2.33433760067508	0.106	0.02	3.15161603729736e-32	CCRT	RHPN1
1.89074600785429e-36	0.916099566511098	0.428	0.241	3.98985222577412e-32	CCRT	CNDP2
2.1263451360366e-36	0.74040725741247	0.368	0.193	4.48701350606444e-32	CCRT	TMEM141
2.52624964933777e-36	1.08877793677636	0.404	0.23	5.33089201003257e-32	CCRT	CTTN
3.29280517688815e-36	1.02367267184087	0.171	0.054	6.94847748426938e-32	CCRT	SLC30A1
4.88600490426517e-36	0.498741429927404	0.856	0.884	1.03104475489804e-31	CCRT	RPL7A
5.27404948620964e-36	0.739825331139262	0.375	0.196	1.11292992257996e-31	CCRT	NDUFAF3
5.52148961098633e-36	1.24810560560243	0.253	0.11	1.16514473771034e-31	CCRT	NFIA
6.93808360624615e-36	1.59325432227649	0.149	0.043	1.46407440259006e-31	CCRT	ALDH6A1
8.02889059592138e-36	0.895265874860551	0.39	0.212	1.69425649355133e-31	CCRT	SYTL1
8.04261468208355e-36	1.03530183577222	0.388	0.216	1.69715255021327e-31	CCRT	PPCS
9.7830881000538e-36	1.49326902739711	0.126	0.03	2.06442725087335e-31	CCRT	UTP20
1.01859818946377e-35	1.48964488311057	0.222	0.088	2.14944589940644e-31	CCRT	SPAG16
1.03648695109683e-35	1.02135864731082	0.276	0.127	2.18719476420452e-31	CCRT	TPBG
1.10993475194949e-35	1.56944122619633	0.22	0.088	2.34218431356382e-31	CCRT	MGLL
1.18342864722674e-35	1.8274405482994	0.114	0.024	2.49727113137788e-31	CCRT	SLC35F2
1.18974307146751e-35	2.66378666656188	0.118	0.027	2.51059582941075e-31	CCRT	CCDC60
1.19958910748386e-35	1.07692140111925	0.411	0.244	2.53137293461244e-31	CCRT	MANF
1.40358749813606e-35	1.04926147611189	0.245	0.104	2.9618503385667e-31	CCRT	GNL3
1.45384684768762e-35	0.819719923241947	0.325	0.16	3.06790761799041e-31	CCRT	MRPL40
1.84839413432321e-35	2.24199598536594	0.142	0.04	3.90048130224884e-31	CCRT	RHPN2
2.10666043180527e-35	0.744260696604747	0.726	0.666	4.44547484319549e-31	CCRT	HSP90AB1
2.36735120190195e-35	0.957806395502771	0.225	0.09	4.9955845062535e-31	CCRT	MTA1
2.68639410407019e-35	0.819845294801637	0.515	0.317	5.66882883840891e-31	CCRT	C19orf33
2.71961885814976e-35	2.42788538182135	0.12	0.028	5.73893971446762e-31	CCRT	EFHC1
2.77569626266957e-35	1.47271915474641	0.178	0.061	5.85727425348532e-31	CCRT	XPR1
2.80860081262568e-35	0.8564017207966	0.323	0.162	5.92670943480271e-31	CCRT	PLPP5
2.83999428315323e-35	0.726184370913759	0.455	0.265	5.99295593630994e-31	CCRT	FIS1
2.84228665237123e-35	2.46162178016535	0.13	0.033	5.99779329383377e-31	CCRT	PDE4C
3.66769881654792e-35	1.01827565129758	0.223	0.09	7.73957804267942e-31	CCRT	KIF3B
3.97050556488619e-35	0.750607877287978	0.703	0.661	8.37856084302283e-31	CCRT	SSR4
4.32407864659576e-35	0.755936056870212	0.377	0.204	9.12467076004637e-31	CCRT	MGST2
5.63931634949462e-35	1.21055580141075	0.177	0.06	1.19000853607036e-30	CCRT	PTRH1
6.01979706381069e-35	0.548264645344244	0.185	0.06	1.27029757640533e-30	CCRT	PECAM1
6.18379080711331e-35	1.39484640074693	0.164	0.052	1.30490353611705e-30	CCRT	IFRD2
7.209957365866e-35	0.615013501276726	0.193	0.068	1.52144520334504e-30	CCRT	CARS2
9.4061948261364e-35	1.16022900842552	0.285	0.135	1.9848952322113e-30	CCRT	ADGRG1
1.12741292111691e-34	0.459212922450732	0.883	0.899	2.3790667461409e-30	CCRT	RPS14
1.27997128967431e-34	1.20811744074812	0.305	0.151	2.70099541547073e-30	CCRT	DAP
1.38964110413573e-34	1.28076599559891	0.21	0.081	2.93242065794723e-30	CCRT	PON2
1.59997606054304e-34	3.21014555671334	0.109	0.023	3.37626948295791e-30	CCRT	GDA
1.73108756395889e-34	1.35308447693994	0.127	0.032	3.65294097746605e-30	CCRT	GAMT
1.97426462283545e-34	0.883955888613694	0.219	0.087	4.16609320710737e-30	CCRT	SCRIB
2.21854453948593e-34	1.46734386489857	0.154	0.046	4.6815726872232e-30	CCRT	ZNF91
2.35298563013643e-34	0.40592929366178	0.156	0.045	4.96527027671389e-30	CCRT	HNMT
2.46731060383313e-34	0.798174761865727	0.123	0.029	5.20651883620867e-30	CCRT	PHYH
2.46945491544268e-34	1.25398265262886	0.233	0.096	5.21104376256714e-30	CCRT	ECHDC2
2.68413101192529e-34	0.758996364272175	0.259	0.114	5.66405326136474e-30	CCRT	UFL1
2.82395001064057e-34	2.11765273375637	0.116	0.027	5.95909931245373e-30	CCRT	IQCK
2.95568481975245e-34	0.685598917762666	0.44	0.254	6.23708610664162e-30	CCRT	OCIAD1
2.95812455496109e-34	0.857282969719561	0.392	0.221	6.24223443587889e-30	CCRT	DDR1
3.09554595266926e-34	0.731972115824787	0.331	0.167	6.53222106932268e-30	CCRT	SEC22B
3.38636615431731e-34	1.02213454547417	0.261	0.113	7.14590985884039e-30	CCRT	ZNF428
5.62115355795683e-34	0.582220261394023	0.86	0.878	1.18617582380005e-29	CCRT	RPS3A
6.55152925025226e-34	0.927233179023912	0.593	0.488	1.38250370238823e-29	CCRT	HSPA5
7.20639201831854e-34	1.04495408473167	0.175	0.06	1.52069284370558e-29	CCRT	ERLIN2
7.41141716583932e-34	1.8003709541456	0.138	0.04	1.56395725033541e-29	CCRT	CMTM4
7.61930218982377e-34	0.69688962048889	0.686	0.69	1.60782514809661e-29	CCRT	CD63
1.18227306211653e-33	2.04923482277538	0.111	0.025	2.49483261567831e-29	CCRT	GCNT2
1.20954629191382e-33	1.05506223102942	0.243	0.107	2.55238458519654e-29	CCRT	YIPF2
1.36487293041367e-33	0.891478272629926	0.443	0.273	2.88015485775892e-29	CCRT	SF3B5
1.38458005749577e-33	0.701079699310832	0.297	0.144	2.92174083732758e-29	CCRT	SEC63
1.43175413736266e-33	0.909188399648955	0.524	0.336	3.02128758066268e-29	CCRT	H2AFJ
1.46061083549319e-33	1.11162917775922	0.205	0.079	3.08218098505772e-29	CCRT	HYI
1.49020260758153e-33	1.31298169635036	0.196	0.074	3.14462554251855e-29	CCRT	GON7
1.60236127284522e-33	1.06548542122242	0.183	0.064	3.38130275795797e-29	CCRT	TRIM27
1.67202211561319e-33	0.593614721445586	0.381	0.207	3.52830106836696e-29	CCRT	NOL7
2.25697855377483e-33	0.845370503603502	0.171	0.056	4.76267614417565e-29	CCRT	SCCPDH
2.26014315028651e-33	0.860339327814181	0.37	0.205	4.76935407573459e-29	CCRT	ASPH
2.69432259510049e-33	0.697052676081468	0.337	0.169	5.68555954018106e-29	CCRT	NME3
2.94803245687919e-33	0.439173381537627	0.184	0.063	6.22093809050647e-29	CCRT	PLA2G16
3.6288080180645e-33	1.65229629976178	0.143	0.042	7.6575106797197e-29	CCRT	DCPS
3.70950540924087e-33	1.91479042383329	0.131	0.035	7.82779831458009e-29	CCRT	RPGR
4.07899822118677e-33	1.22032989868023	0.357	0.198	8.60750204634832e-29	CCRT	EPS8L2
4.27742046671591e-33	0.822001306525329	0.285	0.137	9.02621266886391e-29	CCRT	DHX29
4.7144532788363e-33	0.737546073525729	0.384	0.212	9.94843930900037e-29	CCRT	MRPL27
4.83945259693266e-33	0.912323868837997	0.496	0.322	1.02122128700473e-28	CCRT	UFC1
6.77318494188979e-33	1.07684339244926	0.19	0.071	1.42927748643758e-28	CCRT	FMO3
1.01819455047629e-32	1.24942896009345	0.186	0.069	2.14859414041507e-28	CCRT	ZNF652
1.06824477028567e-32	1.09817999057509	0.288	0.144	2.25421011425683e-28	CCRT	CCDC6
1.17138814732815e-32	0.889072680680497	0.318	0.16	2.47186326849187e-28	CCRT	APOBEC3C
1.23115984954249e-32	0.931831177654562	0.348	0.186	2.59799351450455e-28	CCRT	MYOF
1.39990938724332e-32	0.788002069183225	0.433	0.257	2.95408878896086e-28	CCRT	PGRMC1
1.46544430360095e-32	0.845623086291511	0.513	0.334	3.09238056945871e-28	CCRT	MRPL20
1.4696416475882e-32	0.496756446730843	0.878	0.909	3.10123780474062e-28	CCRT	RPS24
1.61302298430512e-32	1.19669276267817	0.268	0.125	3.40380110148066e-28	CCRT	DDB2
2.14074614923407e-32	1.10106397036098	0.224	0.096	4.51740252411374e-28	CCRT	MAGEF1
2.7295679222431e-32	1.65299501978055	0.115	0.028	5.7599342295174e-28	CCRT	IFT74
3.61165668208862e-32	2.12426234445267	0.127	0.035	7.6213179305434e-28	CCRT	VTCN1
3.62104755674687e-32	0.662059457024568	0.381	0.209	7.64113455424725e-28	CCRT	TIMM8B
3.68974635416724e-32	2.16311913790928	0.12	0.031	7.78610275656372e-28	CCRT	ADCY6
3.90656837828073e-32	0.712770656751477	0.388	0.219	8.243640591848e-28	CCRT	MRPL54
5.05797786313458e-32	1.90703003627353	0.154	0.051	1.06733448867866e-27	CCRT	PLXNB1
5.21332707962344e-32	0.94181864534357	0.296	0.149	1.10011628034214e-27	CCRT	CASC4
5.26506172027284e-32	0.998353236599455	0.205	0.082	1.11103332421197e-27	CCRT	TFPT
5.39849723543749e-32	0.749773584184897	0.426	0.249	1.13919088662202e-27	CCRT	COX14
5.44021563734382e-32	0.644106131548904	0.451	0.267	1.14799430379229e-27	CCRT	NORAD
6.02042222670293e-32	0.583843923276842	0.812	0.848	1.27042949827885e-27	CCRT	RPL15
6.55154131179097e-32	1.11100657625874	0.189	0.072	1.38250624761413e-27	CCRT	MT-ATP8
6.76027174981359e-32	1.05941540928583	0.235	0.102	1.42655254464566e-27	CCRT	PBX1
6.91636422000598e-32	0.971346742424104	0.228	0.098	1.45949117770566e-27	CCRT	APIP
7.2851686736888e-32	0.891816807351419	0.538	0.356	1.53731629352181e-27	CCRT	GSN
7.51375184416815e-32	0.98911792501381	0.195	0.075	1.58555191415636e-27	CCRT	PTRH2
7.5991524236252e-32	0.955485653862467	0.474	0.295	1.60357314443339e-27	CCRT	ACADVL
7.78207604955289e-32	1.08609781714094	0.145	0.044	1.64217368797665e-27	CCRT	C11orf1
7.99509390826856e-32	1.11466163677425	0.225	0.095	1.68712471652283e-27	CCRT	KIAA0319L
8.13057211797582e-32	0.541075665743129	0.892	0.94	1.71571332833526e-27	CCRT	RPS18
9.48097746566166e-32	0.702350016605142	0.25	0.11	2.00067586480392e-27	CCRT	HACD3
1.00772632612385e-31	1.46713449192712	0.132	0.038	2.12650409338654e-27	CCRT	SH3BGRL2
1.0831656302466e-31	1.42822496513138	0.195	0.077	2.28569611294637e-27	CCRT	PKP4
1.32590299926552e-31	0.811203635418732	0.266	0.124	2.7979205090501e-27	CCRT	C7orf50
1.64388221204293e-31	1.17086942702322	0.14	0.042	3.468920243853e-27	CCRT	SMIM4
2.00604462954539e-31	0.596991581031997	0.928	0.972	4.23315537726668e-27	CCRT	EEF1A1
2.26796209602305e-31	1.71399829933429	0.171	0.062	4.78585361502784e-27	CCRT	HRH1
2.70568836519445e-31	1.06314073644184	0.178	0.065	5.70954358823332e-27	CCRT	OGFOD3
3.71643318178938e-31	1.33225906480594	0.238	0.109	7.84241730021195e-27	CCRT	PER2
4.14516548088488e-31	0.828932578205119	0.216	0.09	8.74712819776328e-27	CCRT	IBTK
5.83311268823501e-31	0.882702935693951	0.382	0.219	1.23090343947135e-26	CCRT	DNAJC21
6.08301897974595e-31	1.78441989141377	0.137	0.042	1.28363866510599e-26	CCRT	PLCB1
6.62732922830765e-31	0.974911897861939	0.327	0.174	1.39849901375748e-26	CCRT	TM7SF3
7.34521141412044e-31	1.01945280916948	0.326	0.174	1.5499865126077e-26	CCRT	RASSF7
8.01658326085484e-31	1.18137467539919	0.252	0.117	1.69165939970559e-26	CCRT	KIF13B
8.69286138965336e-31	1.05333463577161	0.27	0.133	1.83436761044465e-26	CCRT	ATXN7L3B
1.03145003492401e-30	0.766239436875228	0.299	0.15	2.17656586369665e-26	CCRT	BUD23
1.11872236996137e-30	0.784930033146674	0.328	0.172	2.36072794509249e-26	CCRT	MAGED2
1.17983157676327e-30	1.80907343672116	0.178	0.068	2.48968059328585e-26	CCRT	SLC4A11
1.31042397908083e-30	0.894671201035305	0.34	0.187	2.76525668065638e-26	CCRT	PALLD
1.35245101226348e-30	0.906854994713438	0.433	0.255	2.85394212607839e-26	CCRT	RAB25
1.36708492643918e-30	1.50439221687778	0.14	0.043	2.88482261177195e-26	CCRT	LXN
1.39485358503123e-30	0.800947906032516	0.596	0.469	2.9434200351329e-26	CCRT	PPIB
1.39846922295427e-30	1.15720352227523	0.281	0.143	2.95104975427809e-26	CCRT	ARHGEF12
2.16001196461692e-30	0.71702731142908	0.144	0.045	4.55805724773462e-26	CCRT	TCTN3
2.5736165287739e-30	0.920116857564422	0.458	0.292	5.43084559901869e-26	CCRT	KRTCAP2
2.59571480773867e-30	3.14234642500597	0.155	0.055	5.47747738729013e-26	CCRT	CEL
2.59609795562119e-30	0.806163816881208	0.462	0.288	5.47828590595184e-26	CCRT	SEC31A
2.67349566914128e-30	0.948209582400461	0.297	0.151	5.64161056102194e-26	CCRT	HSPG2
3.42231504052912e-30	0.696145292844109	0.241	0.108	7.22176919852455e-26	CCRT	TRIM8
3.5599473616549e-30	1.17619208110278	0.201	0.081	7.51220092256418e-26	CCRT	CYR61
3.60122185915493e-30	0.61170044932515	0.345	0.181	7.59929836718873e-26	CCRT	COA4
3.7958029932018e-30	0.669540133416482	0.32	0.169	8.00990347625444e-26	CCRT	SCOC
3.86328049602409e-30	1.19049068067804	0.326	0.179	8.15229450271003e-26	CCRT	GALE
3.90455442573226e-30	0.602627435376481	0.404	0.234	8.23939074918021e-26	CCRT	HIST1H1C
4.10120819023286e-30	0.721659405801961	0.447	0.275	8.65436952302938e-26	CCRT	SOX4
4.38407013818655e-30	1.85468308182336	0.119	0.032	9.25126480560126e-26	CCRT	BCAS1
4.50184792871656e-30	1.40739507409439	0.223	0.096	9.49979949917768e-26	CCRT	GPX3
6.03343996456918e-30	0.485679200224277	0.849	0.843	1.27317650132339e-25	CCRT	RPL13A
6.92409946020628e-30	0.861455671998412	0.378	0.217	1.46112346809273e-25	CCRT	ARFGAP3
8.1159341202102e-30	0.984154933322417	0.316	0.17	1.71262441804676e-25	CCRT	TC2N
8.17962936700766e-30	0.993192611113467	0.496	0.338	1.72606538902596e-25	CCRT	GOLGB1
9.58149531392216e-30	0.685719870164752	0.674	0.524	2.02188714114386e-25	CCRT	PRDX5
1.14442517767164e-29	0.730259548760088	0.264	0.127	2.4149660099227e-25	CCRT	CCNG1
1.2697568708469e-29	0.834683244202591	0.384	0.222	2.67944094886113e-25	CCRT	TSPAN3
1.34902847378523e-29	0.571961156937135	0.247	0.115	2.8467198853816e-25	CCRT	TST
1.66534843229373e-29	0.828341663073684	0.287	0.145	3.51421826182622e-25	CCRT	DPM3
1.78330184934911e-29	1.56529378779196	0.127	0.038	3.7631235624965e-25	CCRT	DALRD3
2.01999508911018e-29	1.14165701072426	0.184	0.072	4.26259363704029e-25	CCRT	FAM208B
2.32406480847778e-29	0.658128663834059	0.2	0.081	4.90424155884982e-25	CCRT	RDH14
2.56878463908645e-29	0.433650296089477	0.889	0.923	5.42064934540024e-25	CCRT	RPL11
2.61231193636752e-29	0.498111985419477	0.144	0.045	5.51250064812273e-25	CCRT	TCN2
2.81099554794827e-29	1.30980783688913	0.216	0.096	5.93176280528044e-25	CCRT	ARFIP2
2.82374989436801e-29	1.20261207624784	0.298	0.159	5.95867702709538e-25	CCRT	EXOC7
3.11304417805205e-29	1.48423747435352	0.115	0.031	6.56914582452545e-25	CCRT	CREB3L4
3.13176969791413e-29	1.50329411557135	0.158	0.057	6.60866041653841e-25	CCRT	CDC42BPA
3.49641926098875e-29	0.91315903111826	0.245	0.115	7.37814392453847e-25	CCRT	LONP2
3.94928374114203e-29	0.891208890475085	0.235	0.109	8.3337785505579e-25	CCRT	PMM2
4.57989085467523e-29	0.889189628648986	0.34	0.187	9.66448568153567e-25	CCRT	AGRN
5.07273120641586e-29	1.14869179405386	0.167	0.062	1.07044773917787e-24	CCRT	CX3CL1
5.55682504894291e-29	0.87002793871228	0.227	0.1	1.17260122182793e-24	CCRT	RFK
6.43376157120252e-29	0.779887772342446	0.482	0.32	1.35765236675516e-24	CCRT	SEC62
6.46058873431274e-29	0.982366544396072	0.455	0.287	1.36331343471467e-24	CCRT	SYNE2
6.55883742231573e-29	0.750435426131269	0.395	0.23	1.38404587285706e-24	CCRT	ITGB8
8.13823095559377e-29	1.00623475810772	0.145	0.048	1.7173294962494e-24	CCRT	ENC1
1.3847455323243e-28	0.806010403129527	0.397	0.243	2.92209002231075e-24	CCRT	CDK2AP2
1.50052616199513e-28	0.878528372032081	0.254	0.124	3.16641030704212e-24	CCRT	CTBP2
1.72107461705405e-28	1.00608660929605	0.551	0.387	3.63181165690746e-24	CCRT	C9orf16
1.81413605879013e-28	0.766583082345634	0.375	0.213	3.82818991125892e-24	CCRT	HIST1H2AC
1.97435600171913e-28	0.570186110016284	0.253	0.117	4.16628603482771e-24	CCRT	POP5
1.97916761755312e-28	0.963753156689147	0.278	0.14	4.17643950656058e-24	CCRT	RBPMS
[truncated: 1,851 more rows]
