# Supplementary material for: Construction of a prognostic prediction model for concurrent radiotherapy in cervical cancer using GEO and TCGA databases with preliminary validation analysis
Source: PLoS One. 2025 Oct 31;20(10):e0334281. doi: 10.1371/journal.pone.0334281 (PMC12578209; doi:10.1371/journal.pone.0334281)
Supplement: S1 Data — Gene expression profiles and corresponding clinical data of TCGA patients were obtained from https://portal.gdc.cancer.gov/. Original dataset GSE236738. The original data supporting the findings of this study can be accessed at https://www.ncbi.nlm.nih.gov/geo/query/acc.cgi?acc=GSE236738. Additional GEO dataset. Additional raw data are available at https://www.ncbi.nlm.nih.gov/geo/query/acc.cgi. (ZIP) [file pone.0334281.s001.zip › support/table/1E.csv]

gene	logFC	AveExpr	t	P.Value	adj.P.Val	B	gene
TXNDC5	-1.462777778	12.7047619	-7.704748585	1.38E-07	0.0008679	7.505502729	TXNDC5
GRAP	-1.121944444	7.983333333	-7.689351079	1.43E-07	0.0008679	7.476831456	GRAP
LOC642424	-3.067777778	15.2452381	-7.618513	1.65E-07	0.0008679	7.3444414	LOC642424
PRAM1	-0.996388889	9.76047619	-7.506204359	2.09E-07	0.0008679	7.132916563	PRAM1
DUSP23	1.108611111	13.74428571	7.442825214	2.38E-07	0.0008679	7.012665441	DUSP23
NMT1	0.796666667	12.23142857	7.250249706	3.58E-07	0.0008679	6.643396741	NMT1
ZNF644	1.15	12.02285714	7.193544694	4.04E-07	0.0008679	6.533551895	ZNF644
HPS6	0.883611111	11.64952381	7.123209	4.69E-07	0.0008679	6.396603339	HPS6
C3orf19	1.180833333	9.388571429	7.049621813	5.49E-07	0.0008679	6.25249798	C3orf19
UBE2E3	1.108333333	13.63	7.044916575	5.55E-07	0.0008679	6.243255096	UBE2E3
IGKC	-3.073333333	15.05619048	-7.033026736	5.69E-07	0.0008679	6.219883603	IGKC
IGKV2-24	-2.923888889	11.13857143	-6.981739657	6.36E-07	0.0008679	6.118819106	IGKV2-24
NDUFAB1	0.9225	13.29285714	6.979151877	6.40E-07	0.0008679	6.113708934	NDUFAB1
IGK@	-2.723888889	16.31761905	-6.978228347	6.41E-07	0.0008679	6.11188496	IGK@
MPP5	1.235833333	9.217142857	6.965167798	6.59E-07	0.0008679	6.086076224	MPP5
NSMAF	-0.637222222	10.96190476	-6.752144239	1.05E-06	0.001292968	5.661427813	NSMAF
H3F3A	0.995555556	16.5	6.717827628	1.13E-06	0.001311906	5.59237371	H3F3A
KIAA1143	1.035555556	10.87047619	6.672070508	1.25E-06	0.001369964	5.500022138	KIAA1143
LYL1	-0.999166667	8.270952381	-6.513945858	1.77E-06	0.001810023	5.178472897	LYL1
MOBKL2A	-0.901111111	11.16047619	-6.48874319	1.87E-06	0.001810023	5.126881461	MOBKL2A
CCDC69	-1.198333333	8.001428571	-6.476367766	1.92E-06	0.001810023	5.101514156	CCDC69
BET1L	-0.846666667	9.36047619	-6.421193067	2.18E-06	0.001830844	4.98814489	BET1L
HM13	-1.139722222	11.93238095	-6.414024591	2.21E-06	0.001830844	4.973383167	HM13
MGC34800	-2.072222222	9.698571429	-6.409401703	2.23E-06	0.001830844	4.963859521	MGC34800
RHOG	-0.996111111	11.3247619	-6.393005392	2.32E-06	0.001830844	4.930056491	RHOG
PARVB	-1.237777778	8.24952381	-6.347820691	2.56E-06	0.001947648	4.836702625	PARVB
IGHG1	-2.865277778	11.22952381	-6.299151106	2.86E-06	0.002085273	4.735822673	IGHG1
IGKV1-5	-2.54	13.20142857	-6.275219323	3.02E-06	0.002085273	4.686094901	IGKV1-5
CEP97	1.183611111	9.904761905	6.268745642	3.06E-06	0.002085273	4.672629386	CEP97
MMP2	-2.837222222	10.06904762	-6.228543153	3.35E-06	0.002198409	4.588874932	MMP2
IGKV1D-8	-3.523888889	12.96142857	-6.21018273	3.49E-06	0.002198409	4.550549289	IGKV1D-8
LOC440180	0.981944444	8.026666667	6.201612285	3.56E-06	0.002198409	4.532643254	LOC440180
LOC650405	-2.909722222	14.58714286	-6.180778478	3.73E-06	0.002234503	4.489073225	LOC650405
CCL21	-2.053055556	8.804285714	-6.140172198	4.09E-06	0.002329203	4.403980868	CCL21
OAF	-1.449722222	9.112857143	-6.124704742	4.24E-06	0.002329203	4.371508693	OAF
CLCN3	0.658611111	9.218095238	6.123995027	4.25E-06	0.002329203	4.370017943	CLCN3
MGC29506	-2.632222222	11.48190476	-6.110427111	4.38E-06	0.002337057	4.341505499	MGC29506
RAD18	1.043333333	8.17047619	6.076421061	4.73E-06	0.002458197	4.269933532	RAD18
PECAM1	-1.406944444	11.02619048	-6.02525797	5.31E-06	0.002592942	4.161958747	PECAM1
ERCC6	0.651388889	7.846666667	6.021687102	5.36E-06	0.002592942	4.154409748	ERCC6
ZNF775	-1.775555556	12.02238095	-6.016950298	5.42E-06	0.002592942	4.144393293	ZNF775
RNF220	0.693333333	12.82047619	5.999014033	5.64E-06	0.002592942	4.106438341	RNF220
CHST13	-1.783888889	12.22047619	-5.979887731	5.89E-06	0.002592942	4.065918466	CHST13
C14orf143	1.059166667	9.754761905	5.975323288	5.95E-06	0.002592942	4.056241408	C14orf143
C21orf58	-1.695	11.2652381	-5.966927828	6.07E-06	0.002592942	4.038435109	C21orf58
TRAIP	1.6575	9.506190476	5.958389138	6.19E-06	0.002592942	4.020315596	TRAIP
CD79B	-1.455	7.684761905	-5.957428823	6.20E-06	0.002592942	4.018277166	CD79B
PRPF38A	0.725833333	10.81190476	5.950532491	6.30E-06	0.002592942	4.003635022	PRPF38A
RAMP3	-1.436388889	8.221904762	-5.916114644	6.82E-06	0.002644209	3.930467726	RAMP3
IGLL3	-2.193888889	16.32142857	-5.905353294	6.99E-06	0.002644209	3.907559359	IGLL3
ARL6IP1	1.444444444	13.20238095	5.905312835	6.99E-06	0.002644209	3.907473205	ARL6IP1
LOC391769	0.945277778	15.89095238	5.899471434	7.08E-06	0.002644209	3.895032002	LOC391769
LOC652494	-2.720833333	12.88809524	-5.898707531	7.10E-06	0.002644209	3.893404694	LOC652494
ZNF771	-2.017777778	10.09190476	-5.889984295	7.24E-06	0.002647682	3.874816701	ZNF771
KIAA1755	-1.349444444	7.47	-5.837896422	8.16E-06	0.00292988	3.763623909	KIAA1755
ZNF445	0.743611111	7.80952381	5.791510624	9.08E-06	0.003174689	3.664317317	ZNF445
GABPA	0.736111111	9.27047619	5.787526001	9.16E-06	0.003174689	3.655774283	GABPA
ELMO1	-0.899722222	8.068571429	-5.771204379	9.51E-06	0.003239613	3.62076037	ELMO1
MAGOH	1.103888889	11.92809524	5.743729958	1.01E-05	0.003369514	3.561747531	MAGOH
ARHGDIA	-0.788611111	11.63285714	-5.739488414	1.02E-05	0.003369514	3.55262888	ARHGDIA
CLDN15	-0.633888889	7.623333333	-5.72906721	1.05E-05	0.003395055	3.530215717	CLDN15
LOC648740	-1.107777778	9.591904762	-5.71757333	1.08E-05	0.003430247	3.505480383	LOC648740
FAM124A	-1.961666667	11.78761905	-5.669057894	1.20E-05	0.003777071	3.400899731	FAM124A
WARS2	0.9125	9.668571429	5.639257183	1.29E-05	0.003984107	3.336523645	WARS2
C1orf124	1.011666667	8.578571429	5.626162804	1.33E-05	0.004043886	3.308204328	C1orf124
KRT81	-2.411111111	15.08666667	-5.609806887	1.38E-05	0.0040822	3.272803559	KRT81
TXLNA	1.115277778	8.993809524	5.608763336	1.39E-05	0.0040822	3.270543858	TXLNA
ZNF33A	0.585555556	9.290952381	5.599439817	1.42E-05	0.0040822	3.250349228	ZNF33A
HIST1H3E	0.914166667	13.64095238	5.592896769	1.44E-05	0.0040822	3.236171165	HIST1H3E
NRBP1	-0.722222222	11.22047619	-5.59021516	1.45E-05	0.0040822	3.230359011	NRBP1
PTP4A2	1.061111111	14.0047619	5.572677388	1.51E-05	0.004173866	3.192327412	PTP4A2
RP5-1000E10.4	0.914444444	8.028571429	5.56431369	1.54E-05	0.004173866	3.174178116	RP5-1000E10.4
CCDC72	0.610555556	14.08666667	5.560882708	1.55E-05	0.004173866	3.166730593	CCDC72
CHRNA4	-1.023055556	10.08571429	-5.554168446	1.57E-05	0.004173866	3.152152364	CHRNA4
CCDC6	1.049444444	13.0947619	5.551034405	1.59E-05	0.004173866	3.145345913	CCDC6
TRIM45	0.883611111	9.176190476	5.520582189	1.70E-05	0.004397491	3.07915387	TRIM45
LOC401847	-2.814166667	10.46142857	-5.517358152	1.71E-05	0.004397491	3.072140027	LOC401847
TGFB1	-1.0825	10.1052381	-5.498201458	1.79E-05	0.004476413	3.030441615	TGFB1
LOC100132941	-2.85	11.65190476	-5.497368349	1.80E-05	0.004476413	3.028627283	LOC100132941
ARL17	1.216666667	9.371428571	5.493362191	1.81E-05	0.004476413	3.019901687	ARL17
POGZ	0.761111111	11.30285714	5.479674442	1.87E-05	0.004520413	2.990076129	POGZ
GRINA	-1.337777778	10.45666667	-5.474953431	1.89E-05	0.004520413	2.97978441	GRINA
MGC16025	-3.51	11.42238095	-5.473417475	1.90E-05	0.004520413	2.976435541	MGC16025
TRAM2	-0.865	10.37428571	-5.463777873	1.94E-05	0.004525665	2.955412437	TRAM2
LOC91431	1.115	8.936190476	5.454854822	1.98E-05	0.004525665	2.935943292	LOC91431
ELTD1	-1.262777778	8.58047619	-5.448704606	2.01E-05	0.004525665	2.922519288	ELTD1
DDX59	0.835555556	9.024761905	5.448648334	2.01E-05	0.004525665	2.922396445	DDX59
PEX26	0.907222222	11.34714286	5.447905349	2.02E-05	0.004525665	2.920774469	PEX26
FAM36A	0.940833333	12.14571429	5.435798089	2.07E-05	0.004529391	2.894335488	FAM36A
TMEM214	-0.673888889	8.53952381	-5.433063591	2.09E-05	0.004529391	2.888361967	TMEM214
HIST1H3J	0.719444444	13.58333333	5.430584819	2.10E-05	0.004529391	2.882946407	HIST1H3J
SMPD1	-1.048333333	9.145714286	-5.428561444	2.11E-05	0.004529391	2.878525314	SMPD1
ISCA2	0.831388889	11.57047619	5.416745791	2.17E-05	0.004580096	2.85269953	ISCA2
CUX1	-0.910833333	11.36714286	-5.414625654	2.18E-05	0.004580096	2.848063964	CUX1
GTPBP3	1.219166667	8.93	5.404636719	2.23E-05	0.004639208	2.826217485	GTPBP3
PAWR	1.37	12.10380952	5.398326581	2.26E-05	0.004659289	2.812411518	PAWR
MMRN2	-2.087222222	11.90380952	-5.379637542	2.37E-05	0.004691212	2.77149798	MMRN2
CIT	1.326666667	10.49190476	5.378725738	2.37E-05	0.004691212	2.76950098	CIT
CCDC52	0.925	9.438095238	5.37632277	2.38E-05	0.004691212	2.764237688	CCDC52
ST3GAL2	-0.860833333	9.898571429	-5.374711061	2.39E-05	0.004691212	2.760707187	ST3GAL2
GPC1	-1.253888889	13.41428571	-5.36958153	2.42E-05	0.004691212	2.749469049	GPC1
LOC729173	-0.913333333	8.745238095	-5.368342401	2.43E-05	0.004691212	2.746753883	LOC729173
BRWD1	0.684722222	10.46428571	5.364219328	2.45E-05	0.004691212	2.737718346	BRWD1
RAB24	-0.799166667	11.29666667	-5.361295969	2.47E-05	0.004691212	2.731310904	RAB24
LOC100134331	-2.974166667	11.50285714	-5.354452877	2.51E-05	0.004702035	2.716308833	LOC100134331
C14orf43	-1.515	11.65571429	-5.352202103	2.52E-05	0.004702035	2.711373457	C14orf43
HPCAL1	-0.980555556	10.00142857	-5.346358906	2.56E-05	0.004722458	2.698558478	HPCAL1
IGLL1	-1.980833333	16.35857143	-5.329409839	2.66E-05	0.004854992	2.661367723	IGLL1
GGT5	-1.786111111	9.97952381	-5.326698979	2.68E-05	0.004854992	2.655416772	GGT5
VANGL1	1.079444444	11.86428571	5.320744209	2.72E-05	0.004878679	2.642342196	VANGL1
SV2A	-0.961111111	9.038095238	-5.313084282	2.77E-05	0.004922602	2.625518649	SV2A
ATPIF1	0.995277778	13.91904762	5.304836823	2.82E-05	0.00495381	2.607398381	ATPIF1
IGHV1-69	-2.362222222	10.93761905	-5.302795353	2.83E-05	0.00495381	2.602912116	IGHV1-69
SRGAP2P1	0.590833333	9.359047619	5.295969603	2.88E-05	0.00495381	2.587909189	SRGAP2P1
IGFBP4	-1.664444444	10.79666667	-5.295350443	2.88E-05	0.00495381	2.586548062	IGFBP4
ABL1	-0.9125	10.98142857	-5.288439693	2.93E-05	0.004989317	2.571353382	ABL1
COL6A2	-2.080555556	10.85333333	-5.282603606	2.97E-05	0.004989317	2.558518046	COL6A2
PTPN21	0.884444444	8.649047619	5.281376709	2.98E-05	0.004989317	2.555819315	PTPN21
GSTA4	-1.913611111	10.29904762	-5.276361538	3.02E-05	0.005006165	2.544786278	GSTA4
C14orf65	1.231111111	11.02761905	5.26595993	3.09E-05	0.005087584	2.521895933	C14orf65
LOC407835	-0.8	11.70047619	-5.26052916	3.13E-05	0.005087882	2.509940678	LOC407835
LOC440917	1.473055556	11.94047619	5.258919962	3.14E-05	0.005087882	2.506397675	LOC440917
TMPO	1.228611111	9.745714286	5.255196763	3.17E-05	0.005090993	2.49819932	TMPO
GPR124	-1.617777778	10.09	-5.235384758	3.32E-05	0.005252223	2.454552526	GPR124
ENG	-1.346111111	9.738095238	-5.235131522	3.32E-05	0.005252223	2.453994402	ENG
PFN1	-0.885555556	12.45047619	-5.230804197	3.36E-05	0.005263995	2.44445623	PFN1
AUP1	-0.794444444	11.35619048	-5.227147063	3.39E-05	0.005267798	2.436393952	AUP1
PLTP	-1.410833333	11.62619048	-5.220080624	3.44E-05	0.005314519	2.420812326	PLTP
CD2AP	0.720555556	8.697142857	5.211435409	3.52E-05	0.005382023	2.401743371	CD2AP
RFC1	0.783888889	11.80095238	5.206428608	3.56E-05	0.005404122	2.3906967	RFC1
MAML1	0.994444444	11.55952381	5.201251072	3.60E-05	0.005428831	2.37927099	MAML1
BMP6	-0.945833333	8.037142857	-5.196942898	3.64E-05	0.005442797	2.369761967	BMP6
GPX1	1.058611111	15.92285714	5.183256433	3.76E-05	0.005579374	2.33954231	GPX1
THRAP3	0.606388889	13.05904762	5.172415251	3.85E-05	0.005681448	2.315593436	THRAP3
KIAA0586	0.616944444	9.991904762	5.160826824	3.96E-05	0.005795997	2.289982638	KIAA0586
NDUFB4	0.987777778	14.89	5.144109448	4.12E-05	0.005985428	2.253016514	NDUFB4
ABAT	1.306944444	8.794285714	5.133364654	4.23E-05	0.00607555	2.229244764	ABAT
AKNA	-0.698888889	7.387142857	-5.130986844	4.25E-05	0.00607555	2.223982801	AKNA
DIAPH3	1.979722222	9.590952381	5.126945442	4.29E-05	0.00607555	2.215038322	DIAPH3
MTF1	0.702222222	11.40761905	5.125546088	4.31E-05	0.00607555	2.21194094	MTF1
ZNF510	0.468055556	7.804761905	5.11940915	4.37E-05	0.006120749	2.198355304	ZNF510
LOC645726	1.189166667	9.44047619	5.109092381	4.48E-05	0.006227963	2.1755096	LOC645726
ZNF238	0.675	7.407619048	5.104368834	4.53E-05	0.00624232	2.165046768	ZNF238
LRRC33	-0.701388889	7.668571429	-5.100486472	4.57E-05	0.00624232	2.156445836	LRRC33
TLN1	-0.979444444	10.08190476	-5.093363997	4.65E-05	0.00624232	2.140663642	TLN1
FAM111A	0.915277778	12.32809524	5.092221285	4.66E-05	0.00624232	2.138131207	FAM111A
DCTN1	-1.386944444	11.1247619	-5.089167312	4.69E-05	0.00624232	2.131362596	DCTN1
GAS2L3	1.45	8.788095238	5.08737415	4.71E-05	0.00624232	2.12738801	GAS2L3
THAP10	0.883055556	8.170952381	5.086756483	4.72E-05	0.00624232	2.126018877	THAP10
LOC100131360	0.705277778	9.488095238	5.084989723	4.74E-05	0.00624232	2.122102475	LOC100131360
DENND2D	0.753611111	12.02047619	5.059201807	5.04E-05	0.006592016	2.064910013	DENND2D
TMEM66	-0.828055556	10.33428571	-5.053025634	5.11E-05	0.006645311	2.051204796	TMEM66
COX17	0.882777778	12.94	5.030208124	5.40E-05	0.006943758	2.000546392	COX17
OR6M1	-1.143888889	8.328095238	-5.025951222	5.45E-05	0.006943758	1.991091059	OR6M1
PKIG	-1.660277778	9.497619048	-5.024086112	5.48E-05	0.006943758	1.986947894	PKIG
LOC649294	-2.240833333	13.32714286	-5.023575844	5.48E-05	0.006943758	1.985814337	LOC649294
AK2	0.940277778	13.03714286	5.019696711	5.54E-05	0.006949287	1.977196231	AK2
ARHGEF1	-0.838333333	8.599047619	-5.017876963	5.56E-05	0.006949287	1.973152989	ARHGEF1
MTL5	1.033611111	7.73047619	5.007702805	5.70E-05	0.007017012	1.950542843	MTL5
CPXM1	-1.705555556	8.905714286	-5.002956184	5.76E-05	0.007017012	1.939991781	CPXM1
PTGFR	-1.391111111	7.347142857	-5.001444225	5.78E-05	0.007017012	1.936630565	PTGFR
INPP5B	0.423888889	7.56	4.995167878	5.87E-05	0.007017012	1.922675939	INPP5B
ERH	0.659444444	13.09761905	4.993070192	5.90E-05	0.007017012	1.918011377	ERH
FAM70B	-0.759166667	8.287142857	-4.992854448	5.90E-05	0.007017012	1.917531615	FAM70B
KIAA1407	1.089444444	9.428571429	4.991613312	5.92E-05	0.007017012	1.914771572	KIAA1407
ZCRB1	0.885555556	9.302857143	4.991194551	5.92E-05	0.007017012	1.913840303	ZCRB1
CEBPA	-1.743888889	13.97428571	-4.990481078	5.93E-05	0.007017012	1.912253606	CEBPA
TRPM7	0.730833333	10.10238095	4.986332816	5.99E-05	0.00704437	1.903027542	TRPM7
LOC654340	0.561666667	7.445714286	4.969539001	6.24E-05	0.007287998	1.865664292	LOC654340
SNX7	1.237222222	11.6752381	4.963366184	6.33E-05	0.007347198	1.851925902	SNX7
PRSS23	-1.760555556	11.74714286	-4.961192292	6.36E-05	0.007347198	1.847087	PRSS23
SLAMF1	-0.756666667	8.945714286	-4.941162968	6.67E-05	0.007655909	1.802488139	SLAMF1
GTF2A1	1.007222222	9.973333333	4.939011041	6.71E-05	0.007655909	1.79769487	GTF2A1
TOM1	-0.814444444	8.807619048	-4.932093917	6.82E-05	0.007657414	1.782285355	TOM1
PNPO	0.916388889	7.705238095	4.931942577	6.82E-05	0.007657414	1.781948175	PNPO
PIM2	-1.576111111	10.77619048	-4.931659085	6.82E-05	0.007657414	1.781316557	PIM2
C19orf20	-0.96	7.998571429	-4.927153363	6.90E-05	0.007657414	1.771277161	C19orf20
POLR2E	-0.7525	9.006666667	-4.922131918	6.98E-05	0.007657414	1.760087081	POLR2E
LHB	-0.707222222	10.45190476	-4.922048946	6.98E-05	0.007657414	1.759902168	LHB
FAM29A	0.935555556	9.557619048	4.915940155	7.08E-05	0.007657414	1.74628672	FAM29A
AP1B1	-0.850277778	9.214761905	-4.914886446	7.10E-05	0.007657414	1.743937938	AP1B1
ADAMTSL5	-1.607777778	9.984285714	-4.913439886	7.13E-05	0.007657414	1.740713348	ADAMTSL5
NSL1	0.731111111	9.386666667	4.912231836	7.15E-05	0.007657414	1.738020328	NSL1
FAM131C	-2.3075	14.03190476	-4.911518958	7.16E-05	0.007657414	1.736431115	FAM131C
HIST1H3A	0.704166667	13.34761905	4.910766885	7.17E-05	0.007657414	1.734754488	HIST1H3A
SEPT1	-1.153888889	7.833809524	-4.891742213	7.51E-05	0.007969463	1.692330002	SEPT1
KIAA0494	0.718055556	12.45190476	4.88320744	7.66E-05	0.008079977	1.673290269	KIAA0494
SRGAP2	0.74	10.94047619	4.880106028	7.72E-05	0.008079977	1.666370384	SRGAP2
TNFAIP1	0.821944444	11.75809524	4.879253022	7.73E-05	0.008079977	1.664467051	TNFAIP1
CDC34	-0.721666667	11.33904762	-4.872303911	7.86E-05	0.008171739	1.648959647	CDC34
C5orf24	0.91	11.84	4.869701545	7.91E-05	0.008179559	1.643151534	C5orf24
TYW3	0.971111111	10.50619048	4.863800583	8.02E-05	0.008248487	1.629979899	TYW3
LOC440288	1.058611111	8.97952381	4.861815536	8.06E-05	0.008248487	1.625548569	LOC440288
HOXA3	-0.803888889	17.04380952	-4.854209455	8.21E-05	0.008344986	1.608566916	HOXA3
CD81	-1.063333333	14.58761905	-4.851696248	8.26E-05	0.008344986	1.602955069	CD81
CLSPN	1.139166667	7.829047619	4.850474289	8.28E-05	0.008344986	1.60022637	CLSPN
SIRT6	-0.628333333	9.842380952	-4.845441501	8.38E-05	0.008402929	1.588986962	SIRT6
FYN	-1.058611111	10.93714286	-4.840683536	8.48E-05	0.00844282	1.578359934	FYN
TTYH1	-1.646388889	10.31857143	-4.83922411	8.51E-05	0.00844282	1.575100009	TTYH1
KLHL12	0.674444444	10.04238095	4.831706889	8.66E-05	0.008552689	1.558306814	KLHL12
C16orf7	-0.913611111	10.58095238	-4.824280756	8.82E-05	0.00862464	1.541713933	C16orf7
ATE1	0.680277778	7.905714286	4.824029395	8.82E-05	0.00862464	1.541152239	ATE1
SNRNP70	-0.9175	15.40761905	-4.821876599	8.87E-05	0.008626377	1.536341438	SNRNP70
PLVAP	-1.286388889	9.68952381	-4.819782068	8.91E-05	0.008627127	1.531660591	PLVAP
ZNF621	0.704444444	7.258571429	4.810936969	9.10E-05	0.008727208	1.511890905	ZNF621
ECSM2	-1.450555556	9.36	-4.810866253	9.10E-05	0.008727208	1.51173283	ECSM2
INSIG2	0.880555556	9.502380952	4.804869771	9.23E-05	0.008775836	1.498327609	INSIG2
CTSD	-1.126388889	11.64809524	-4.802756593	9.28E-05	0.008775836	1.493603101	CTSD
RNPC3	0.859444444	10.43666667	4.802486238	9.29E-05	0.008775836	1.492998641	RNPC3
DDR1	0.961944444	13.59142857	4.79227557	9.52E-05	0.008891354	1.470166729	DDR1
FANCM	0.808888889	9.706666667	4.791225373	9.54E-05	0.008891354	1.467818082	FANCM
CDH5	-0.859444444	7.39	-4.791046124	9.54E-05	0.008891354	1.467417206	CDH5
IGJ	-2.177222222	12.30190476	-4.786534292	9.65E-05	0.008927075	1.457326299	IGJ
MT3	-1.438333333	14.82190476	-4.785064947	9.68E-05	0.008927075	1.454039814	MT3
TNFRSF18	-1.435555556	8.261428571	-4.783487319	9.72E-05	0.008927075	1.450511005	TNFRSF18
C22orf27	1.073333333	8.58	4.780825372	9.78E-05	0.00894245	1.444556514	C22orf27
IFT80	0.813055556	9.387619048	4.775629225	9.90E-05	0.008982349	1.432932228	IFT80
RPLP0P2	0.925833333	16.10761905	4.77168257	1.00E-04	0.008982349	1.424102246	RPLP0P2
C4orf15	0.651111111	8.899047619	4.771676232	1.00E-04	0.008982349	1.424088064	C4orf15
ELF2	0.614722222	10.37428571	4.77128522	0.000100057	0.008982349	1.423213196	ELF2
CDC2L1	0.913888889	12.60666667	4.768613292	0.000100698	0.008998996	1.417234693	CDC2L1
CCNK	0.922222222	10.29857143	4.760136227	0.000102759	0.00908037	1.398264661	CCNK
C3	-1.805277778	12.66714286	-4.759751963	0.000102854	0.00908037	1.397404665	C3
TAF5L	1.201388889	8.702380952	4.759207733	0.000102987	0.00908037	1.39618665	TAF5L
TSC22D3	-1.309166667	8.468095238	-4.756928281	0.00010355	0.009084273	1.391084953	TSC22D3
LOC100131582	-2.376944444	13.85047619	-4.753848053	0.000104316	0.009084273	1.384190612	LOC100131582
KLHL11	0.742777778	7.553333333	4.753463848	0.000104412	0.009084273	1.38333063	KLHL11
ITGB3BP	0.940833333	10.03238095	4.750142199	0.000105244	0.009116212	1.375895335	ITGB3BP
STIL	1.065833333	8.080952381	4.748327844	0.000105702	0.009116212	1.371833791	STIL
UCRC	0.756388889	14.35	4.74446508	0.000106683	0.009160812	1.363186225	UCRC
PTK2B	-0.825277778	8.99047619	-4.74247454	0.000107192	0.009164682	1.358729721	PTK2B
C10orf78	0.573055556	9.834761905	4.739967545	0.000107837	0.009180059	1.353116685	C10orf78
RAB3GAP2	0.635555556	10.98904762	4.737112894	0.000108575	0.009203286	1.346724896	RAB3GAP2
SGOL1	1.386111111	8.612380952	4.73473652	0.000109194	0.009216195	1.341403712	SGOL1
LIN9	1.151388889	10.18095238	4.732951349	0.000109662	0.00921625	1.337406173	LIN9
MYB	1.075555556	9.437619048	4.731134158	0.000110139	0.009217179	1.333336778	MYB
PKN2	-0.922222222	16.87142857	-4.726038413	0.00011149	0.009290865	1.321924599	PKN2
ANAPC11	0.800555556	15.37142857	4.722823449	0.000112351	0.009323268	1.314723901	ANAPC11
STXBP3	0.654166667	11.00619048	4.711654383	0.000115395	0.009450489	1.289704351	STXBP3
ZNF252	0.6	7.527142857	4.70937972	0.000116024	0.009450489	1.284608239	ZNF252
RPA3	1.254166667	12.68666667	4.707170028	0.00011664	0.009450489	1.279657464	RPA3
MVD	-0.876666667	9.180952381	-4.706974323	0.000116694	0.009450489	1.279218981	MVD
LOC339344	-1.440833333	14.84333333	-4.706493534	0.000116829	0.009450489	1.278141749	LOC339344
LOC441208	0.7725	7.521904762	4.703355156	0.00011771	0.009450489	1.271109803	LOC441208
BCL2L1	-0.818611111	9.496666667	-4.702506817	0.000117949	0.009450489	1.269208912	BCL2L1
MLF2	-0.732222222	12.28285714	-4.702123964	0.000118057	0.009450489	1.268351035	MLF2
LOC441383	0.595	7.17	4.701650134	0.000118191	0.009450489	1.267289293	LOC441383
GLIS2	-1.896944444	10.83285714	-4.699262692	0.000118868	0.009466327	1.261939446	GLIS2
DDR2	-1.636666667	8.941904762	-4.694819746	0.000120139	0.009493653	1.251982903	DDR2
NQO2	-0.939166667	10.24	-4.694153482	0.000120331	0.009493653	1.250489747	NQO2
BAGE4	0.616111111	7.659047619	4.693035738	0.000120654	0.009493653	1.247984741	BAGE4
EMILIN1	-1.906666667	10.67285714	-4.688559639	0.000121953	0.009554158	1.237952694	EMILIN1
THOC1	0.5875	8.337619048	4.687067274	0.00012239	0.009554158	1.234607742	THOC1
UQCRH	0.805277778	14.81761905	4.683064955	0.000123568	0.00956132	1.225636577	UQCRH
FNDC4	-0.842777778	7.68047619	-4.682185483	0.000123829	0.00956132	1.223665156	FNDC4
SLC2A3P1	0.566111111	7.734285714	4.681831215	0.000123934	0.00956132	1.222871021	SLC2A3P1
THAP5	0.640277778	7.965238095	4.677717755	0.000125161	0.009592525	1.213649818	THAP5
VPS4A	-0.658611111	11.4252381	-4.676414648	0.000125552	0.009592525	1.210728477	VPS4A
MRPS25	0.789166667	11.75904762	4.675605332	0.000125796	0.009592525	1.208914095	MRPS25
GMCL1	0.787777778	9.667619048	4.669278851	0.000127716	0.009665272	1.194730014	GMCL1
EFTUD1	0.638611111	10.59952381	4.667898006	0.000128139	0.009665272	1.191633918	EFTUD1
C4orf33	0.789444444	9.796666667	4.667642194	0.000128218	0.009665272	1.191060335	C4orf33
PGBD2	0.608888889	9.830952381	4.665225492	0.000128962	0.009684418	1.185641454	PGBD2
FSD1	-0.555555556	7.271904762	-4.663190684	0.000129592	0.009694873	1.181078699	FSD1
SPSB4	-1.926944444	13.88666667	-4.661014606	0.000130269	0.009706765	1.176198984	SPSB4
KCNJ8	-1.182222222	8.73	-4.659528218	0.000130734	0.009706765	1.172865746	KCNJ8
RCCD1	1.119166667	10.73380952	4.657164112	0.000131477	0.009725333	1.16756404	RCCD1
JMJD2A	0.741388889	10.3452381	4.651661453	0.000133221	0.009783729	1.155223013	JMJD2A
CD4	-1.854166667	14.49285714	-4.650786712	0.000133501	0.009783729	1.153261089	CD4
ADPRHL1	0.956111111	8.024761905	4.650001451	0.000133752	0.009783729	1.151499831	ADPRHL1
ALG10B	0.766388889	9.107619048	4.647720276	0.000134485	0.009801049	1.14638326	ALG10B
KIF19	-0.771388889	7.285238095	-4.64455592	0.000135509	0.009839336	1.139285426	KIF19
CHERP	0.775	11.19380952	4.640923448	0.000136693	0.009888996	1.131137112	CHERP
LOC342994	0.635555556	16.05904762	4.63728598	0.00013789	0.009939164	1.122977096	LOC342994
IRF2BP2	0.704166667	14.40095238	4.635109606	0.000138611	0.009954806	1.11809455	IRF2BP2
BRCA1	1.198333333	9.635238095	4.630521501	0.000140144	0.009957252	1.107800877	BRCA1
TMEM175	-1.275	15.9252381	-4.630188296	0.000140256	0.009957252	1.107053285	TMEM175
LOC645251	0.844722222	10.74619048	4.629148442	0.000140606	0.009957252	1.104720195	LOC645251
SNUPN	0.824166667	11.37238095	4.628981683	0.000140662	0.009957252	1.104346038	SNUPN
C15orf38	1.044166667	10.54666667	4.623671421	0.000142464	0.010022729	1.092430917	C15orf38
KIAA1524	0.9775	7.874761905	4.620394601	0.000143587	0.010022729	1.085077912	KIAA1524
TIA1	0.611388889	10.77619048	4.619296071	0.000143966	0.010022729	1.082612788	TIA1
FBXO44	-0.693611111	8.345238095	-4.61809131	0.000144382	0.010022729	1.079909228	FBXO44
LOC199800	-0.671111111	7.632380952	-4.617578474	0.00014456	0.010022729	1.078758377	LOC199800
ANXA6	-1.042777778	10.4047619	-4.617370546	0.000144632	0.010022729	1.078291764	ANXA6
LINCR	2.199722222	8.968571429	4.615206209	0.000145384	0.01003964	1.073434674	LINCR
TMEM107	0.964722222	11.60095238	4.612788057	0.000146229	0.010049358	1.068007794	TMEM107
MMD	0.935277778	10.13	4.611530754	0.000146671	0.010049358	1.065186041	MMD
LOC145758	0.541666667	8.853809524	4.610449995	0.000147051	0.010049358	1.062760462	LOC145758
PLD3	-0.953055556	11.27238095	-4.604516853	0.000149158	0.010107149	1.049443826	PLD3
TMEM92	1.012777778	8.519047619	4.602218003	0.000149983	0.010107149	1.044283857	TMEM92
GON4L	0.8025	11.05142857	4.600580922	0.000150572	0.010107149	1.040609179	GON4L
KIF24	1.106388889	7.753333333	4.598958462	0.000151159	0.010107149	1.036967232	KIF24
GNL2	0.692222222	11.87333333	4.59892817	0.00015117	0.010107149	1.036899235	GNL2
KIAA1009	0.736666667	8.472380952	4.597952188	0.000151525	0.010107149	1.034708397	KIAA1009
CCND2	-1.664444444	11.11666667	-4.597870679	0.000151554	0.010107149	1.03452543	CCND2
CCDC125	1.2025	10.28619048	4.596670389	0.000151991	0.010107149	1.031831032	CCDC125
MAPK15	-0.383888889	7.263809524	-4.593001	0.000153334	0.010126282	1.023593738	MAPK15
MYO3A	0.603055556	6.920952381	4.592055318	0.000153683	0.010126282	1.021470736	MYO3A
PYGM	-0.683333333	7.943809524	-4.591430479	0.000153913	0.010126282	1.020067993	PYGM
CHCHD1	0.747222222	12.4152381	4.590303148	0.00015433	0.010126282	1.017537138	CHCHD1
SVEP1	-1.561111111	8.687619048	-4.585226088	0.00015622	0.010216395	1.006138659	SVEP1
C12orf35	-0.652777778	11.4352381	-4.576522326	0.000159516	0.010397489	0.986596022	C12orf35
KDR	-1.153888889	8.703809524	-4.562440735	0.000164997	0.010711989	0.954973664	KDR
RAD51	1.47	10.12333333	4.559759508	0.000166061	0.010711989	0.948951905	RAD51
BEND3	0.835833333	9.112380952	4.559117144	0.000166318	0.010711989	0.94750919	BEND3
OTUD6B	0.7925	7.787142857	4.558634018	0.00016651	0.010711989	0.946424109	OTUD6B
CKS1B	0.959444444	13.62285714	4.550163242	0.000169929	0.010886101	0.927398025	CKS1B
CNTLN	0.816666667	10.19333333	4.549208233	0.000170319	0.010886101	0.925252868	CNTLN
ERN1	1.415833333	9.344285714	4.546672586	0.000171359	0.010906232	0.91955714	ERN1
INADL	0.961111111	9.848571429	4.545749803	0.000171739	0.010906232	0.917484285	INADL
C19orf50	0.616666667	13.90095238	4.542552752	0.000173061	0.01092808	0.910302543	C19orf50
SAMD4B	-0.682222222	9.787619048	-4.541120095	0.000173657	0.01092808	0.907084187	SAMD4B
RPL34	0.585833333	16.42857143	4.540915516	0.000173743	0.01092808	0.906624611	RPL34
GNB3	-0.694166667	8.203333333	-4.531708521	0.000177625	0.01111864	0.885940466	GNB3
FAM149B1	0.917777778	9.146666667	4.529154716	0.000178717	0.01111864	0.880202787	FAM149B1
LSM12	1.101388889	11.79952381	4.524132349	0.000180884	0.01111864	0.868918475	LSM12
ARSG	-0.412222222	7.593333333	-4.521842552	0.000181881	0.01111864	0.863773529	ARSG
SNCAIP	-1.791944444	8.956190476	-4.52173772	0.000181927	0.01111864	0.863537979	SNCAIP
LOC100190890	1.038055556	9.779047619	4.521477288	0.000182041	0.01111864	0.862952806	LOC100190890
SYT17	1.151666667	9.138571429	4.521454287	0.000182051	0.01111864	0.862901123	SYT17
UBE2DNL	1.255	7.492857143	4.520521286	0.000182459	0.01111864	0.860804719	UBE2DNL
GLRX5	0.595277778	12.25428571	4.52005713	0.000182662	0.01111864	0.859761777	GLRX5
ZNF614	0.604722222	9.336666667	4.519538652	0.00018289	0.01111864	0.858596768	ZNF614
SEC22A	0.696388889	10.38428571	4.519367583	0.000182965	0.01111864	0.85821238	SEC22A
PPP1R13B	0.771666667	9.652380952	4.517063628	0.00018398	0.01114601	0.853035361	PPP1R13B
LCE3E	-1.41	12.61904762	-4.514742695	0.000185008	0.01117401	0.847820066	LCE3E
TSPAN11	-1.898055556	9.759047619	-4.51233861	0.000186079	0.011200943	0.842417791	TSPAN11
LOC729298	0.779444444	9.805714286	4.511053188	0.000186654	0.011200943	0.839529237	LOC729298
BRCA2	0.974722222	7.941904762	4.509537681	0.000187334	0.011200943	0.836123594	BRCA2
CCDC76	0.59	9.206190476	4.508675604	0.000187722	0.011200943	0.834186315	CCDC76
FAM129B	-0.943055556	16.42333333	-4.507366816	0.000188313	0.01120235	0.831245143	FAM129B
CXCL12	-2.881388889	10.54428571	-4.505343154	0.00018923	0.011211905	0.8266974	CXCL12
ACSL4	-0.972777778	9.851428571	-4.504510185	0.000189609	0.011211905	0.824825453	ACSL4
C2orf27	1.031666667	9.91047619	4.501424304	0.000191019	0.011261567	0.817890371	C2orf27
NDEL1	-0.796111111	9.847142857	-4.498215631	0.000192496	0.011267522	0.810679115	NDEL1
ZNF609	0.773888889	12.31333333	4.496901154	0.000193105	0.011267522	0.807724862	ZNF609
STAT3	-0.937222222	9.99	-4.496749193	0.000193175	0.011267522	0.80738333	STAT3
FAM20B	0.683888889	12.06142857	4.496260809	0.000193402	0.011267522	0.806285689	FAM20B
FANCB	1.146388889	8.593809524	4.494710532	0.000194123	0.011276281	0.802801413	FANCB
C7orf27	0.633333333	12.8147619	4.489530255	0.000196553	0.011383945	0.791158289	C7orf27
HMGB1	0.860555556	14.52714286	4.485817781	0.000198313	0.011420932	0.782813847	HMGB1
RNF207	-1.041111111	9.70047619	-4.484902637	0.00019875	0.011420932	0.780756858	RNF207
TPSG1	-0.816388889	16.87761905	-4.484531996	0.000198927	0.011420932	0.779923756	TPSG1
SP3P	0.664166667	9.457142857	4.479185365	0.000201497	0.011534994	0.767905651	SP3P
C20orf27	-1.081111111	9.106666667	-4.477359228	0.000202383	0.011552211	0.763800754	C20orf27
PTPRF	1.150555556	14.21809524	4.470724608	0.000205634	0.011695428	0.748886552	PTPRF
FANCD2	1.330277778	10.53428571	4.46958729	0.000206196	0.011695428	0.746329854	FANCD2
SFPQ	0.795	10.04904762	4.468472035	0.000206749	0.011695428	0.743822732	SFPQ
AKAP2	-0.701944444	7.266666667	-4.467443557	0.000207261	0.011695428	0.741510667	AKAP2
VWF	-1.381666667	12.92952381	-4.462729639	0.000209621	0.011794906	0.730913336	VWF
NAALADL1	-0.556388889	6.935714286	-4.460537217	0.000210728	0.011818835	0.725984436	NAALADL1
EGFL7	-1.533888889	9.764285714	-4.459520538	0.000211243	0.011818835	0.72369876	EGFL7
SPRYD3	-0.940833333	10.57095238	-4.455743398	0.000213168	0.011887155	0.715206924	SPRYD3
PUM1	0.609444444	12.51285714	4.454769149	0.000213668	0.011887155	0.713016562	PUM1
GTF3C1	-0.698888889	8.017142857	-4.453137361	0.000214507	0.011900322	0.70934785	GTF3C1
GZMK	-1.455277778	9.547142857	-4.450775114	0.000215728	0.011929916	0.704036791	GZMK
SYT11	-0.856944444	8.301904762	-4.449771445	0.000216249	0.011929916	0.701780208	SYT11
MMACHC	0.871666667	8.408571429	4.446908356	0.000217741	0.011968354	0.695342944	MMACHC
KRTAP4-11	1.1525	8.701428571	4.446113468	0.000218157	0.011968354	0.693555725	KRTAP4-11
ANKRD32	0.956111111	9.618095238	4.442966586	0.000219813	0.011978673	0.686480215	ANKRD32
CD37	-1.229722222	9.21047619	-4.44276181	0.000219921	0.011978673	0.686019788	CD37
CNTNAP2	2.461111111	7.971428571	4.44070439	0.000221011	0.011978673	0.68139376	CNTNAP2
PCDHA8	1.324722222	7.871904762	4.440459462	0.000221141	0.011978673	0.680843046	PCDHA8
SH2D3C	-0.833888889	7.940952381	-4.440013527	0.000221378	0.011978673	0.679840369	SH2D3C
GYPC	-0.919444444	9.144285714	-4.435499858	0.000223792	0.012048906	0.669691316	GYPC
TMEM111	0.708055556	12.71428571	4.434008858	0.000224595	0.012048906	0.666338718	TMEM111
RORC	0.599166667	7.877619048	4.433694648	0.000224765	0.012048906	0.665632195	RORC
LCE2D	-1.743055556	12.88047619	-4.433043955	0.000225116	0.012048906	0.664169063	LCE2D
ACYP1	0.823611111	11.45047619	4.42816096	0.000227773	0.012158156	0.653189111	ACYP1
RBM27	0.6675	10.9052381	4.424029019	0.000230046	0.012190437	0.643897752	RBM27
HICE1	1.120555556	11.19190476	4.423769708	0.000230189	0.012190437	0.643314642	HICE1
PDE1A	-0.941666667	7.478095238	-4.422683521	0.000230791	0.012190437	0.640872131	PDE1A
MED16	-0.994722222	9.22952381	-4.422582477	0.000230847	0.012190437	0.640644914	MED16
TMEM87A	0.661111111	13.07666667	4.4187894	0.00023296	0.012269251	0.632115302	TMEM87A
CD200	-1.183333333	8.126190476	-4.414376184	0.000235444	0.012367082	0.622190963	CD200
MGC26597	0.903055556	7.496190476	4.411848078	0.000236879	0.012374541	0.616505718	MGC26597
FOSL2	-0.868055556	10.45380952	-4.41131654	0.000237182	0.012374541	0.61531038	FOSL2
HSD17B14	-0.786666667	8.172857143	-4.410278342	0.000237774	0.012374541	0.61297564	HSD17B14
SELM	-1.377777778	11.77285714	-4.40957896	0.000238174	0.012374541	0.611402834	SELM
CLEC11A	-1.364722222	9.740952381	-4.408628197	0.000238719	0.012374541	0.609264706	CLEC11A
ZBTB48	-0.682777778	9.195714286	-4.406023697	0.000240218	0.012408101	0.603407513	ZBTB48
CCDC108	-1.521666667	12.39285714	-4.405322678	0.000240623	0.012408101	0.601830999	CCDC108
ATP5J	0.583611111	13.57095238	4.403905704	0.000241444	0.012418004	0.598644363	ATP5J
LMBR1L	-0.544444444	9.453333333	-4.400149784	0.000243633	0.012498057	0.590197583	LMBR1L
C1orf71	0.534722222	9.463333333	4.398820061	0.000244413	0.01250558	0.587207105	C1orf71
ISLR2	-0.638611111	7.427142857	-4.396478736	0.000245792	0.012507984	0.58194155	ISLR2
TUB	-1.233333333	7.691428571	-4.395575715	0.000246326	0.012507984	0.579910676	TUB
ZNF629	0.655	12.22904762	4.395518852	0.00024636	0.012507984	0.579782794	ZNF629
LOC148709	-0.91	11.42333333	-4.394334227	0.000247062	0.012511484	0.577118586	LOC148709
LOC90835	0.8	9.816190476	4.39307888	0.000247809	0.01251226	0.574295315	LOC90835
NVL	0.6125	10.93333333	4.390754383	0.000249197	0.01251226	0.569067497	NVL
FGF2	-1.252222222	7.973333333	-4.390623878	0.000249275	0.01251226	0.568773986	FGF2
ZFP62	0.734722222	11.15571429	4.388834484	0.00025035	0.01251226	0.564749591	ZFP62
CERCAM	-0.678333333	7.580952381	-4.388244903	0.000250705	0.01251226	0.563423601	CERCAM
KIAA1522	1.191944444	13.59666667	4.387942585	0.000250887	0.01251226	0.562743676	KIAA1522
CTRB2	-1.778888889	13.67095238	-4.386906931	0.000251512	0.01251226	0.560414442	CTRB2
HSPB11	0.814166667	12.0947619	4.383313113	0.000253694	0.012549391	0.552331723	HSPB11
DNAJC9	1.118611111	12.16857143	4.383170659	0.000253781	0.012549391	0.552011334	DNAJC9
ARHGEF6	-0.785833333	7.949047619	-4.382542053	0.000254165	0.012549391	0.550597552	ARHGEF6
LOC131054	0.902777778	12.5352381	4.380169162	0.000255619	0.01254959	0.545260713	LOC131054
OR10H2	-1.8325	12.21714286	-4.378857422	0.000256426	0.01254959	0.542310479	OR10H2
CD27	-1.349444444	9.886666667	-4.37860573	0.000256581	0.01254959	0.541744397	CD27
LOC729858	0.779444444	13.37904762	4.377777323	0.000257093	0.01254959	0.539881222	LOC729858
RCN3	-1.273611111	9.09	-4.376074243	0.000258147	0.01254959	0.5360508	RCN3
HCCA2	-0.7675	10.3552381	-4.37548084	0.000258516	0.01254959	0.534716165	HCCA2
DUT	0.755833333	14.30809524	4.375317981	0.000258617	0.01254959	0.534349875	DUT
HES4	-0.883333333	11.68809524	-4.373569214	0.000259706	0.012571566	0.530416671	HES4
IFI27L2	1.180277778	12.76333333	4.371000365	0.000261315	0.012591879	0.524638968	IFI27L2
ZDHHC8	-0.87	10.04380952	-4.370863303	0.000261401	0.012591879	0.524330695	ZDHHC8
LOC388242	1.092777778	8.59	4.36729261	0.000263654	0.012636721	0.516299644	LOC388242
TDP1	0.683611111	10.86380952	4.367088903	0.000263784	0.012636721	0.515841474	TDP1
HSD17B1	-1.8975	13.69095238	-4.366351693	0.000264251	0.012636721	0.514183364	HSD17B1
VTI1B	0.547222222	13.31619048	4.364506718	0.000265426	0.012662231	0.510033694	VTI1B
TPSD1	-1.658055556	8.355238095	-4.361953005	0.00026706	0.012709504	0.504289924	TPSD1
SP4	0.591666667	7.445238095	4.358070616	0.000269565	0.012797841	0.495557667	SP4
TGM2	-2.013888889	10.01857143	-4.355530237	0.000271216	0.012845359	0.489843828	TGM2
ZCCHC17	0.671388889	11.54190476	4.354384409	0.000271964	0.012849977	0.487266614	ZCCHC17
FAM171B	-1.149166667	7.83	-4.351240857	0.000274027	0.012916555	0.480196074	FAM171B
SSR2	0.538888889	14.92428571	4.350053184	0.000274811	0.012922646	0.47752473	SSR2
NR2C2AP	0.876111111	11.49047619	4.348200504	0.000276037	0.0129495	0.473357628	NR2C2AP
CCDC75	0.849444444	9.405714286	4.346729874	0.000277015	0.012964571	0.470049838	CCDC75
FAM104B	0.804444444	11.24809524	4.342776007	0.000279661	0.013031286	0.46115665	FAM104B
COMMD4	0.839722222	13.05238095	4.342628262	0.00027976	0.013031286	0.460824335	COMMD4
CENPB	-1.016944444	9.906666667	-4.334683528	0.000285155	0.013196079	0.442954676	CENPB
RDM1	0.988055556	8.564285714	4.334300888	0.000285418	0.013196079	0.442094023	RDM1
TP53INP1	-1.122777778	10.14047619	-4.33285855	0.000286409	0.013196079	0.438849844	TP53INP1
ZFP161	0.428055556	8.940952381	4.33265475	0.00028655	0.013196079	0.438391448	ZFP161
MMRN1	-1.512777778	7.563333333	-4.331654747	0.000287239	0.013196079	0.436142193	MMRN1
LOC728723	0.764166667	14.56666667	4.331556857	0.000287307	0.013196079	0.435922012	LOC728723
ACSL1	-1.855555556	11.4247619	-4.330509571	0.000288031	0.013198654	0.433566406	ACSL1
C21orf86	0.3975	7.42952381	4.326803462	0.000290609	0.013233956	0.425230447	C21orf86
ZDHHC23	1.126944444	9.55047619	4.326183866	0.000291043	0.013233956	0.42383682	ZDHHC23
NUP35	0.6025	10.11571429	4.32524273	0.000291702	0.013233956	0.421719973	NUP35
SPPL2B	-1.319722222	15.20190476	-4.3248222	0.000291997	0.013233956	0.420774099	SPPL2B
LOC100128942	-1.341388889	10.53761905	-4.324601437	0.000292152	0.013233956	0.420277549	LOC100128942
ATP13A1	-0.674444444	9.737619048	-4.32364672	0.000292824	0.013234016	0.418130155	ATP13A1
PRR16	-1.023611111	7.73047619	-4.321742492	0.000294167	0.013264394	0.413847084	PRR16
RAB4B	-0.744166667	9.268571429	-4.319765247	0.000295569	0.013269858	0.409399784	RAB4B
STAB1	-1.2075	9.91	-4.318939387	0.000296157	0.013269858	0.407542227	STAB1
SBF2	-0.906944444	9.41047619	-4.318732264	0.000296304	0.013269858	0.407076357	SBF2
HSP90B1	-0.75	15.9752381	-4.315444322	0.000298656	0.013344921	0.399681005	HSP90B1
PPME1	-0.821388889	8.863809524	-4.310551635	0.00030219	0.013458267	0.38867625	PPME1
ABCC10	-0.512222222	8.763809524	-4.30956897	0.000302905	0.013458267	0.386466023	ABCC10
DDX24	0.736388889	11.8747619	4.308704593	0.000303535	0.013458267	0.384521854	DDX24
TWISTNB	0.688611111	10.86095238	4.306580223	0.00030509	0.013458267	0.379743699	TWISTNB
CLTCL1	-0.658888889	7.624285714	-4.305327582	0.00030601	0.013458267	0.376926255	CLTCL1
ZNF292	0.785277778	10.62904762	4.304926175	0.000306306	0.013458267	0.37602341	ZNF292
FLJ10490	-0.906111111	15.91333333	-4.304530534	0.000306597	0.013458267	0.375133534	FLJ10490
LOC440983	1.127222222	11.2647619	4.303001941	0.000307726	0.013458267	0.371695428	LOC440983
C6orf182	0.891111111	9.098571429	4.302865896	0.000307827	0.013458267	0.371389437	C6orf182
CWC22	0.781666667	9.946666667	4.301613429	0.000308755	0.013458267	0.3685724	CWC22
HN1L	0.901388889	12.60380952	4.301450901	0.000308876	0.013458267	0.368206845	HN1L
C1orf58	1.360833333	8.552380952	4.300786499	0.00030937	0.013458267	0.366712481	C1orf58
NUCKS1	0.778055556	13.90428571	4.296403083	0.000312648	0.013570979	0.356853413	NUCKS1
GLI4	-0.449722222	7.314761905	-4.294488459	0.000314091	0.013603705	0.352547119	GLI4
NOVA2	-0.902222222	8.093333333	-4.292280472	0.000315763	0.013620644	0.347581025	NOVA2
IL16	-1.050277778	8.629047619	-4.29215095	0.000315861	0.013620644	0.347289712	IL16
ACTR3B	0.608888889	8.650952381	4.290070608	0.000317445	0.013659129	0.342610737	ACTR3B
CNPY4	-0.791666667	8.492380952	-4.286765564	0.000319978	0.013718699	0.335177292	CNPY4
GALNS	-0.702222222	8.975714286	-4.28609896	0.000320491	0.013718699	0.333678025	GALNS
C14orf106	1.007222222	10.65666667	4.285551691	0.000320913	0.013718699	0.332447161	C14orf106
FAM148B	-1.280833333	9.981904762	-4.284386588	0.000321814	0.013722584	0.329826727	FAM148B
NDUFB1	0.767777778	13.50238095	4.283637599	0.000322394	0.013722584	0.32814218	NDUFB1
GHRHR	-0.694722222	8.588095238	-4.281021315	0.000324429	0.013729852	0.322257938	GHRHR
LOC100129104	-0.951666667	9.887142857	-4.280008749	0.000325219	0.013729852	0.319980605	LOC100129104
OSGEPL1	0.783611111	8.536666667	4.27996776	0.000325252	0.013729852	0.319888419	OSGEPL1
GIMAP7	-1.209444444	10.59666667	-4.278155013	0.000326672	0.013729852	0.315811442	GIMAP7
PLD4	-0.529722222	7.127142857	-4.277215931	0.000327411	0.013729852	0.313699399	PLD4
TMEM42	0.790277778	11.53952381	4.276942443	0.000327626	0.013729852	0.313084312	TMEM42
GNG7	-0.94	8.59047619	-4.276027334	0.000328348	0.013729852	0.311026193	GNG7
MCM3APAS	0.68	8.554761905	4.275625665	0.000328665	0.013729852	0.310122826	MCM3APAS
PTGDS	-3.283333333	13.72619048	-4.27489637	0.000329242	0.013729852	0.308482617	PTGDS
ZWILCH	1.351666667	10.15428571	4.274550265	0.000329516	0.013729852	0.307704218	ZWILCH
EIF2AK3	-0.558611111	9.141428571	-4.266777787	0.000335733	0.013959436	0.290223953	EIF2AK3
KLHL25	0.828333333	10.51	4.26316362	0.000338664	0.014051706	0.282095888	KLHL25
MAGI3	1.097222222	9.941904762	4.262152148	0.000339489	0.014056396	0.279821164	MAGI3
MGC119295	0.350833333	7.296190476	4.259613162	0.000341568	0.014112896	0.274111221	MGC119295
DPY30	0.723888889	12.27857143	4.258704724	0.000342315	0.014114233	0.272068243	DPY30
KIF14	1.31	8.684761905	4.257567883	0.000343252	0.014121371	0.269511624	KIF14
SUZ12P	0.608055556	8.588095238	4.256485415	0.000344147	0.014121371	0.267077296	SUZ12P
SLC25A40	0.764166667	8.616666667	4.255898172	0.000344633	0.014121371	0.265756669	SLC25A40
SLC35E3	0.701111111	9.493809524	4.254586399	0.000345722	0.014136658	0.262806689	SLC35E3
TRIM10	-1.29	11.69380952	-4.253440059	0.000346676	0.014140659	0.260228756	TRIM10
CRHR1	-1.599722222	12.05857143	-4.252750379	0.000347252	0.014140659	0.258677786	CRHR1
AKT1S1	-0.899166667	9.57047619	-4.251175927	0.000348569	0.014165094	0.255137135	AKT1S1
NPHP4	0.570555556	8.476190476	4.248425875	0.000350882	0.014225354	0.248952844	NPHP4
TAF1	0.695277778	9.873809524	4.247702879	0.000351492	0.014225354	0.24732699	TAF1
C17orf63	0.706944444	10.27047619	4.242529408	0.000355893	0.014373984	0.235693218	C17orf63
ANP32D	0.772777778	8.40952381	4.24044046	0.000357685	0.014416891	0.230995818	ANP32D
CDADC1	0.690833333	8.565238095	4.239042752	0.000358889	0.014433075	0.227852834	CDADC1
TMEM51	1.013611111	12.63857143	4.23778955	0.000359972	0.014433075	0.225034815	TMEM51
CHRAC1	0.659722222	10.5152381	4.237435732	0.000360279	0.014433075	0.224239207	CHRAC1
ORAI2	-0.893055556	10.72142857	-4.236567708	0.000361032	0.014433957	0.222287337	ORAI2
PHF6	0.721944444	9.985238095	4.234459964	0.000362866	0.014477996	0.21754783	PHF6
HRK	-1.193611111	12.38761905	-4.231560086	0.000365406	0.014479719	0.211027219	HRK
NRN1	-1.837222222	12.16428571	-4.231307696	0.000365627	0.014479719	0.210459704	NRN1
PARS2	0.538333333	9.682380952	4.230889476	0.000365995	0.014479719	0.209519313	PARS2
PPP4R2	0.483611111	9.704761905	4.230380915	0.000366443	0.014479719	0.208375788	PPP4R2
PLA2G15	-0.559166667	10.16619048	-4.228959553	0.000367698	0.014479719	0.205179806	PLA2G15
RAB3IP	1.061944444	11.17095238	4.228196301	0.000368373	0.014479719	0.203463618	RAB3IP
PTH2	-1.646111111	10.48619048	-4.227762584	0.000368758	0.014479719	0.202488402	PTH2
LYVE1	-1.319166667	7.39047619	-4.22774362	0.000368775	0.014479719	0.20244576	LYVE1
STX6	1.105	10.5052381	4.226546714	0.000369838	0.014492644	0.199754518	STX6
hCG_18290	0.651944444	15.78857143	4.221563562	0.000374296	0.014629505	0.188550132	hCG_18290
CEP78	0.930833333	9.514761905	4.220991286	0.000374812	0.014629505	0.18726342	CEP78
MRPL46	0.768055556	12.45	4.217478151	0.000377992	0.014724523	0.179364556	MRPL46
CDIPT	-0.681388889	9.32047619	-4.215788223	0.000379531	0.01475538	0.175565025	CDIPT
DHRS9	-2.033611111	9.417619048	-4.213510426	0.000381615	0.014807277	0.170443837	DHRS9
C10orf54	-0.859166667	11.76428571	-4.21079743	0.000384113	0.014868498	0.1643443	C10orf54
CRELD2	-0.808055556	13.02952381	-4.210062228	0.000384793	0.014868498	0.162691391	CRELD2
BMP8B	-0.916944444	16.00952381	-4.209350897	0.000385452	0.014868498	0.16109216	BMP8B
C8orf59	0.633333333	8.131428571	4.206629989	0.000387982	0.014936929	0.154975026	C8orf59
TMEM179	0.717222222	7.335714286	4.205345006	0.000389183	0.014937448	0.152086179	TMEM179
ACSF3	-0.550277778	10.41333333	-4.204997451	0.000389508	0.014937448	0.151304823	ACSF3
MGAT1	-0.813333333	12.3247619	-4.200566004	0.000393681	0.015062564	0.141342469	MGAT1
HSPA12B	-1.170277778	8.234285714	-4.199620719	0.000394577	0.015062564	0.139217417	HSPA12B
LRRC40	0.648888889	9.784761905	4.199113428	0.000395059	0.015062564	0.138077007	LRRC40
RPL22	0.727222222	14.09666667	4.196741305	0.000397319	0.015090268	0.132744437	RPL22
SLC39A9	0.604166667	8.241428571	4.196480285	0.000397568	0.015090268	0.132157668	SLC39A9
MYL9	-1.680277778	10.92904762	-4.195947802	0.000398077	0.015090268	0.130960653	MYL9
CNNM4	0.64	11.48095238	4.194834754	0.000399144	0.015101725	0.12845856	CNNM4
DDX56	-0.655555556	9.975714286	-4.193942682	0.000400001	0.015105218	0.126453228	DDX56
DARC	-1.821388889	7.831904762	-4.192774224	0.000401127	0.015107287	0.123826618	DARC
RAB11FIP4	1.017222222	10.32761905	4.192298484	0.000401586	0.015107287	0.122757196	RAB11FIP4
GNG2	-0.845833333	8.493333333	-4.190708347	0.000403125	0.015136333	0.119182741	GNG2
NEK2	1.301388889	8.815238095	4.18804097	0.000405719	0.015155994	0.113186877	NEK2
TLR9	-0.718055556	7.338095238	-4.187854704	0.0004059	0.015155994	0.112768184	TLR9
ADAL	0.784722222	8.523809524	4.187803442	0.00040595	0.015155994	0.112652956	ADAL
RPL39	0.649444444	16.46333333	4.186350163	0.000407372	0.015180355	0.10938627	RPL39
TOMM7	0.892222222	14.77238095	4.184303399	0.000409381	0.015211497	0.104785619	TOMM7
ATF1	0.805	9.41	4.183631855	0.000410043	0.015211497	0.103276163	ATF1
ARCN1	-0.8575	11.25666667	-4.183150591	0.000410518	0.015211497	0.102194412	ARCN1
HNF1A	-0.852222222	11.41142857	-4.180778563	0.000412866	0.015269859	0.096862809	HNF1A
CMIP	-1.721388889	13.6147619	-4.179467683	0.00041417	0.015289436	0.093916399	CMIP
UBE2Z	0.533611111	12.55285714	4.178592758	0.000415042	0.015293051	0.091949885	UBE2Z
ZNF467	-1.077777778	13.98142857	-4.171374789	0.000422308	0.015500091	0.075727155	ZNF467
DKFZP434B0335	-0.775	10.14952381	-4.170857484	0.000422834	0.015500091	0.074564532	DKFZP434B0335
RBBP6	0.583888889	11.2252381	4.170679116	0.000423015	0.015500091	0.074163658	RBBP6
HIST1H4B	0.830833333	13.71857143	4.169586786	0.000424128	0.015512077	0.071708714	HIST1H4B
C20orf195	-0.681666667	7.916190476	-4.166407961	0.000427382	0.015602205	0.064564652	C20orf195
C9orf93	0.963333333	8.666190476	4.165165241	0.000428661	0.015607067	0.061771839	C9orf93
ENPP2	-1.098888889	9.545714286	-4.163381672	0.000430503	0.015607067	0.057763617	ENPP2
H2AFV	1.029166667	14.33857143	4.162885286	0.000431017	0.015607067	0.056648102	H2AFV
IGLV6-57	-2.403333333	12.59666667	-4.162636719	0.000431275	0.015607067	0.056089505	IGLV6-57
KCNK15	-0.844444444	12.04142857	-4.162440096	0.000431479	0.015607067	0.055647642	KCNK15
NUP133	0.581944444	11.2352381	4.161593782	0.000432358	0.015607067	0.053745763	NUP133
NKD2	-1.817222222	13.06619048	-4.160792544	0.000433192	0.015607067	0.051945195	NKD2
DPT	-1.56	9.998095238	-4.160173404	0.000433837	0.015607067	0.050553857	DPT
tcag7.350	0.530833333	14.86333333	4.158889614	0.000435178	0.015610032	0.047668936	tcag7.350
RRBP1	-0.913333333	12.2152381	-4.158582039	0.0004355	0.015610032	0.046977762	RRBP1
FBXW5	-0.596666667	11.96095238	-4.157769482	0.000436352	0.015612226	0.04515182	FBXW5
PPCS	0.770555556	12.7252381	4.156337366	0.000437857	0.015637748	0.04193367	PPCS
ZNF684	0.487222222	8.02047619	4.151324054	0.000443167	0.015783143	0.030668515	ZNF684
LRSAM1	-0.584444444	8.82952381	-4.149888014	0.0004447	0.015783143	0.027441779	LRSAM1
LOC100129115	-1.651944444	9.956190476	-4.149481169	0.000445135	0.015783143	0.026527622	LOC100129115
SDK2	-1.787777778	13.76380952	-4.148890273	0.000445768	0.015783143	0.02519992	SDK2
HSPG2	-0.837222222	8.272857143	-4.148744635	0.000445924	0.015783143	0.024872684	HSPG2
RASGRP2	-1.2775	10.09	-4.147541939	0.000447215	0.015800532	0.022170342	RASGRP2
LRRC57	0.510555556	8.963809524	4.14551093	0.000449404	0.015849524	0.017606948	LRRC57
TSPAN18	-1.213055556	8.214285714	-4.144493074	0.000450505	0.015857776	0.015320008	TSPAN18
C10orf128	-0.688055556	7.400952381	-4.143811632	0.000451244	0.015857776	0.013788946	C10orf128
SRM	-0.861388889	10.97666667	-4.14149594	0.000453763	0.015917987	0.008586145	SRM
NDUFA2	0.623055556	13.48952381	4.139829474	0.000455585	0.015927469	0.004842088	NDUFA2
TOMM20L	0.755	10.17857143	4.137963865	0.000457633	0.015927469	0.000650707	TOMM20L
BTN2A3	-0.611944444	9.891904762	-4.13766703	0.00045796	0.015927469	-1.62E-05	BTN2A3
BCL9	0.680555556	8.2	4.137407182	0.000458246	0.015927469	-0.000599951	BCL9
HMGB1L1	0.781388889	14.18238095	4.137080493	0.000458606	0.015927469	-0.001333892	HMGB1L1
C8orf37	0.555555556	7.174761905	4.136839003	0.000458872	0.015927469	-0.001876425	C8orf37
ACHE	-0.536666667	8.513333333	-4.135285048	0.00046059	0.015959037	-0.005367505	ACHE
RAMP2	-0.789444444	7.33	-4.133679866	0.000462371	0.015992687	-0.008973602	RAMP2
C14orf162	-0.848055556	13.08571429	-4.130566176	0.000465845	0.016084684	-0.015968404	C14orf162
FAM65A	-1.251666667	11.65190476	-4.127477033	0.000469318	0.016176302	-0.022907787	FAM65A
UBA52	0.565833333	16.12	4.12574693	0.000471274	0.016191914	-0.026794133	UBA52
SEPT13	0.782222222	11.16190476	4.12562642	0.00047141	0.016191914	-0.027064831	SEPT13
KIAA0101	1.666388889	12.84	4.124030121	0.000473223	0.016197901	-0.030650526	KIAA0101
SEC23B	-0.714444444	10.60047619	-4.12402832	0.000473225	0.016197901	-0.030654572	SEC23B
LRP3	-1.476111111	13.57571429	-4.122232174	0.000475273	0.016239849	-0.034689085	LRP3
MAK10	0.605	11.24428571	4.120423876	0.000477343	0.016282429	-0.038750797	MAK10
S1PR1	-1.009166667	8.593333333	-4.11888652	0.000479111	0.016294656	-0.042203854	S1PR1
PDIA6	-0.945555556	12.27142857	-4.117962737	0.000480176	0.016294656	-0.044278729	PDIA6
POU6F1	-0.8575	7.95	-4.117961844	0.000480177	0.016294656	-0.044280733	POU6F1
IGH@	-1.443055556	17.74571429	-4.11685617	0.000481455	0.01631	-0.046764115	IGH@
MIER1	0.706388889	10.92857143	4.11494781	0.000483668	0.016321285	-0.051050264	MIER1
SMARCC2	-0.934444444	15.77619048	-4.11420704	0.000484531	0.016321285	-0.052713993	SMARCC2
CD3E	-0.724166667	8.863809524	-4.113662159	0.000485166	0.016321285	-0.053937755	CD3E
C11orf20	-1.878055556	9.980952381	-4.113141388	0.000485773	0.016321285	-0.055107359	C11orf20
BRAF	0.600555556	8.982380952	4.111305264	0.000487922	0.016321285	-0.059231056	BRAF
ZEB2	-1.042777778	9.121428571	-4.111305255	0.000487922	0.016321285	-0.059231076	ZEB2
COPS7A	-0.605833333	10.55619048	-4.110953437	0.000488335	0.016321285	-0.060021203	COPS7A
SMC2	1.091944444	9.797142857	4.110495083	0.000488873	0.016321285	-0.061050584	SMC2
IRX5	1.885	10.65285714	4.110093072	0.000489346	0.016321285	-0.061953425	IRX5
GGN	0.570555556	7.592857143	4.10928308	0.0004903	0.016321285	-0.063772498	GGN
HIC1	-1.321666667	8.681904762	-4.10879259	0.000490878	0.016321285	-0.064874026	HIC1
RBAK	0.759444444	9.413809524	4.104499344	0.00049597	0.016462877	-0.074515341	RBAK
FLT3LG	-0.668888889	8.466666667	-4.102553554	0.000498295	0.016512305	-0.078884791	FLT3LG
NUP107	1.134166667	11.82857143	4.100563934	0.000500684	0.016563672	-0.083352538	NUP107
LIN54	0.799444444	7.817619048	4.099592074	0.000501855	0.016574647	-0.085534827	LIN54
GNRH2	-0.800833333	9.674285714	-4.097896608	0.000503905	0.016614548	-0.089341884	GNRH2
COMMD6	0.860555556	13.45047619	4.096358785	0.000505771	0.016648281	-0.092794881	COMMD6
FAM38A	-0.952222222	10.49190476	-4.093283943	0.000509522	0.016709406	-0.099698825	FAM38A
SMC5	0.654722222	10.4247619	4.092686126	0.000510255	0.016709406	-0.101041067	SMC5
AASDH	0.621944444	9.042380952	4.09214137	0.000510924	0.016709406	-0.102264163	AASDH
PRKRA	0.5325	10.90904762	4.092049294	0.000511037	0.016709406	-0.102470893	PRKRA
EPB41	0.716111111	8.708571429	4.090778297	0.0005126	0.016709406	-0.105324514	EPB41
VRK1	0.846666667	10.52952381	4.090422167	0.000513039	0.016709406	-0.106124082	VRK1
INCENP	1.009722222	9.345238095	4.090008202	0.00051355	0.016709406	-0.107053492	INCENP
ACBD5	0.768055556	9.996666667	4.086382016	0.000518045	0.016827949	-0.115194537	ACBD5
FAM178A	0.698611111	9.635238095	4.085486703	0.000519161	0.016836506	-0.117204507	FAM178A
SIX5	-0.686111111	8.237619048	-4.084295877	0.000520649	0.016840452	-0.119877858	SIX5
NDUFB6	0.641666667	12.07666667	4.084025028	0.000520988	0.016840452	-0.120485894	NDUFB6
RANBP17	1.237222222	8.291904762	4.082631323	0.000522736	0.016869346	-0.123614622	RANBP17
ATAD5	0.973611111	8.411428571	4.078259223	0.000528258	0.017019564	-0.133429087	ATAD5
LOC440181	-0.720833333	7.618571429	-4.077584949	0.000529115	0.017019564	-0.13494263	LOC440181
BTBD2	-0.946944444	10.81666667	-4.07601357	0.000531116	0.017056179	-0.138469844	BTBD2
IL27RA	1.336666667	10.02952381	4.070055473	0.000538776	0.017274064	-0.151842913	IL27RA
MEF2C	-0.936666667	9.138571429	-4.068937528	0.000540225	0.017281481	-0.154352014	MEF2C
CEP164	-0.632222222	8.945714286	-4.067788689	0.000541719	0.017281481	-0.156930405	CEP164
SULT1A2	0.795555556	11.49761905	4.067773566	0.000541738	0.017281481	-0.156964345	SULT1A2
CLPTM1	-0.661944444	10.14714286	-4.067183433	0.000542507	0.017281481	-0.158288787	CLPTM1
CAPNS1	-0.613888889	13.37190476	-4.066340322	0.000543608	0.017288644	-0.160180967	CAPNS1
ATP6V0D1	-0.525277778	12.54571429	-4.064070753	0.00054658	0.017355244	-0.165274384	ATP6V0D1
BAIAP2L1	0.8525	8.752857143	4.059738143	0.000552301	0.01748453	-0.174997165	BAIAP2L1
LOC100130211	-1.346111111	12.67809524	-4.059646149	0.000552423	0.01748453	-0.175203599	LOC100130211
UPF1	0.583055556	12.65571429	4.058854297	0.000553475	0.017489802	-0.176980507	UPF1
CIRBP	-1.001666667	11.99238095	-4.056773317	0.000556249	0.017549396	-0.181650083	CIRBP
DCTN2	-0.380833333	12.90761905	-4.05452537	0.000559262	0.017616303	-0.186694129	DCTN2
ZSCAN20	0.721666667	8.087619048	4.051837061	0.000562886	0.017702228	-0.192726008	ZSCAN20
MTMR11	1.2125	10.29380952	4.049555444	0.00056598	0.017761163	-0.197845143	MTMR11
LRRC32	-1.514722222	9.52	-4.049130368	0.000566559	0.017761163	-0.198798839	LRRC32
HLTF	1.164722222	11.35	4.047613587	0.000568627	0.017797757	-0.202201809	HLTF
CDH22	-1.356666667	13.59190476	-4.044017409	0.000573561	0.017923793	-0.210269625	CDH22
PPP2R4	-0.794444444	11.51619048	-4.042889876	0.000575117	0.017944021	-0.212799067	PPP2R4
TDRKH	0.764444444	7.654285714	4.040511251	0.000578413	0.01795414	-0.218134961	TDRKH
AGPAT6	-0.648611111	9.742857143	-4.040303812	0.000578702	0.01795414	-0.218600292	AGPAT6
CENPC1	0.663611111	10.42857143	4.04014308	0.000578925	0.01795414	-0.218960846	CENPC1
PRKAR1A	-0.708055556	11.40904762	-4.03998338	0.000579147	0.01795414	-0.219319084	PRKAR1A
LPCAT3	-0.513888889	8.684761905	-4.038749419	0.000580867	0.01795414	-0.222087068	LPCAT3
CORO1B	-0.685277778	9.573809524	-4.037529412	0.000582572	0.01795414	-0.224823685	CORO1B
PDZD8	0.934166667	9.642857143	4.036517493	0.00058399	0.01795414	-0.227093487	PDZD8
NCAPH	1.462777778	9.928571429	4.036114351	0.000584555	0.01795414	-0.22799775	NCAPH
SOX3	-0.971111111	14.93380952	-4.035951517	0.000584784	0.01795414	-0.22836299	SOX3
APOM	0.795	8.752380952	4.03533306	0.000585654	0.01795414	-0.229750195	APOM
PLD2	-0.581111111	7.837619048	-4.035035028	0.000586073	0.01795414	-0.230418677	PLD2
LOC728198	0.773888889	7.546666667	4.033682718	0.00058798	0.01795414	-0.233451844	LOC728198
HESX1	0.521111111	7.013333333	4.033407826	0.000588369	0.01795414	-0.234068404	HESX1
LAMC1	-0.634722222	10.94714286	-4.032546729	0.000589587	0.01795414	-0.235999753	LAMC1
ZNF84	0.380555556	9.561428571	4.032448826	0.000589726	0.01795414	-0.236219335	ZNF84
EPN1	-0.693611111	8.205238095	-4.031841656	0.000590586	0.01795414	-0.23758113	EPN1
KCNG4	-0.436388889	7.403809524	-4.031623676	0.000590896	0.01795414	-0.238070024	KCNG4
FBN1	-1.744722222	9.714761905	-4.030970548	0.000591824	0.017954709	-0.239534871	FBN1
NDUFA1	0.777777778	14.72	4.029632057	0.00059373	0.017961852	-0.242536803	NDUFA1
ACTR1A	-0.38	10.88714286	-4.029161789	0.000594401	0.017961852	-0.243591489	ACTR1A
C22orf15	-0.518888889	8.214285714	-4.028891014	0.000594787	0.017961852	-0.244198762	C22orf15
FMOD	-2.063055556	12.09	-4.026248727	0.000598575	0.018031332	-0.250124493	FMOD
NR2C2	0.605833333	9.483809524	4.026012669	0.000598914	0.018031332	-0.250653874	NR2C2
C17orf86	0.752777778	8.530952381	4.024951986	0.000600442	0.018045687	-0.253032517	C17orf86
BRWD3	0.789722222	9.417619048	4.02441409	0.000601218	0.018045687	-0.254238762	BRWD3
ZNF366	-0.632777778	7.353809524	-4.022912143	0.000603391	0.018070341	-0.257606842	ZNF366
CMC1	0.657222222	11.08333333	4.022582231	0.00060387	0.018070341	-0.258346648	CMC1
NAPA	-0.715277778	9.990952381	-4.019670515	0.000608108	0.018169636	-0.264875767	NAPA
WWP2	-0.563611111	9.064285714	-4.017910401	0.000610684	0.01821905	-0.26882239	WWP2
TNRC18	-0.931666667	15.64904762	-4.01538883	0.000614394	0.018264497	-0.274476141	TNRC18
KLK3	-1.339444444	15.25761905	-4.015031339	0.000614922	0.018264497	-0.275277666	KLK3
SH2B3	-0.698055556	9.483333333	-4.014990637	0.000614982	0.018264497	-0.275368924	SH2B3
SLC27A4	-0.684166667	8.300952381	-4.013483635	0.000617212	0.018303201	-0.278747687	SLC27A4
LOC729806	0.796388889	9.747142857	4.012653589	0.000618443	0.01831223	-0.280608639	LOC729806
HBXIP	0.591388889	13.22428571	4.011962367	0.000619471	0.018315197	-0.282158325	HBXIP
PRR3	-1.811388889	10.22952381	-4.00831612	0.00062492	0.018413297	-0.290332658	PRR3
TSPAN7	-1.954722222	8.548095238	-4.008274864	0.000624981	0.018413297	-0.290425144	TSPAN7
TBC1D20	-0.5175	8.812380952	-4.007872351	0.000625586	0.018413297	-0.291327479	TBC1D20
CYTSB	1.385	9.611904762	4.006643236	0.000627435	0.018440248	-0.2940828	CYTSB
C8orf5	0.740833333	8.35	4.004500864	0.000630672	0.018507827	-0.298885204	C8orf5
PPP1R12C	-0.740555556	10.41428571	-4.002875987	0.000633138	0.018545388	-0.30252743	PPP1R12C
MTMR14	0.706111111	11.49095238	4.002420995	0.00063383	0.018545388	-0.303547288	MTMR14
TBC1D3	0.817222222	11.4652381	3.99959069	0.000638152	0.018618523	-0.309891156	TBC1D3
LOC391334	-0.846944444	13.10952381	-3.999550007	0.000638215	0.018618523	-0.309982341	LOC391334
BAT4	0.610555556	11.44	3.996356878	0.000643127	0.018686378	-0.317138966	BAT4
RASEF	1.783055556	9.63	3.996325868	0.000643175	0.018686378	-0.317208463	RASEF
KCNK5	1.264166667	10.15761905	3.996193791	0.000643379	0.018686378	-0.317504471	KCNK5
HYOU1	-0.5975	8.298095238	-3.9936179	0.000647371	0.018769999	-0.323277316	HYOU1
TMEM77	0.685833333	11.63142857	3.99311126	0.000648159	0.018769999	-0.324412711	TMEM77
CLPTM1L	-0.766388889	12.30238095	-3.9911569	0.000651208	0.018830677	-0.328792366	CLPTM1L
GPR180	0.756111111	9.349047619	3.987588769	0.000656811	0.018964931	-0.336787929	GPR180
FRRS1	1.078055556	8.076190476	3.986268507	0.000658896	0.018989593	-0.339746244	FRRS1
NOP10	0.683333333	13.80619048	3.985831457	0.000659588	0.018989593	-0.340725522	NOP10
ZNF525	0.576944444	15.20809524	3.984921985	0.00066103	0.019003402	-0.342763307	ZNF525
MAT2A	0.652777778	14.6447619	3.984195577	0.000662184	0.019008905	-0.344390882	MAT2A
CCDC150	1.101944444	8.544761905	3.982202313	0.00066536	0.019066904	-0.348856807	CCDC150
LOC100134231	-0.906944444	12.11714286	-3.981717603	0.000666135	0.019066904	-0.349942774	LOC100134231
RPL24	0.686111111	15.59904762	3.980820921	0.00066757	0.019080342	-0.351951708	RPL24
SRRM1	0.661111111	12.29333333	3.979662502	0.00066943	0.019105831	-0.354546979	SRRM1
RPS29	0.694166667	16.76666667	3.978051103	0.000672024	0.019152209	-0.358156966	RPS29
SEPN1	-0.809722222	10.68047619	-3.976187048	0.000675038	0.019210387	-0.362332805	SEPN1
ARPC5	0.880833333	13.73	3.974366208	0.000677996	0.019251861	-0.366411656	ARPC5
KCNN3	-1.143055556	7.927619048	-3.974089954	0.000678445	0.019251861	-0.367030475	KCNN3
CYB5R3	-1.311944444	16.30190476	-3.972331127	0.000681316	0.019305579	-0.370970217	CYB5R3
BRIP1	1.233888889	8.413809524	3.97102877	0.000683449	0.019338284	-0.373887367	BRIP1
ARHGEF10	0.941666667	10.8752381	3.96979831	0.000685471	0.01936774	-0.376643392	ARHGEF10
HELLS	1.315555556	9.80047619	3.968613408	0.000687423	0.019395158	-0.379297295	HELLS
PCOLCE	-1.995277778	10.45571429	-3.965570479	0.000692463	0.01950947	-0.386112396	PCOLCE
CUGBP2	-0.914444444	8.521428571	-3.964348022	0.000694498	0.019538926	-0.388850131	CUGBP2
RPL32	0.642222222	16.2052381	3.961930722	0.000698539	0.019565974	-0.394263517	RPL32
WDR90	0.873055556	11.52666667	3.961765896	0.000698815	0.019565974	-0.394632623	WDR90
ADRBK1	-0.654166667	9.517142857	-3.961086824	0.000699955	0.019565974	-0.396153295	ADRBK1
ZBTB8OS	0.748888889	10.87761905	3.960452133	0.000701022	0.019565974	-0.397574561	ZBTB8OS
PTPRCAP	-1.089722222	10.37714286	-3.960277416	0.000701316	0.019565974	-0.397965802	PTPRCAP
FBLN2	-1.651666667	11.21380952	-3.960225837	0.000701403	0.019565974	-0.398081301	FBLN2
DHTKD1	0.663888889	9.266190476	3.955347219	0.000709664	0.019768493	-0.409005193	DHTKD1
QTRTD1	0.72	10.49190476	3.953443722	0.000712913	0.019810867	-0.413267018	QTRTD1
ARFGAP2	-0.611111111	8.398095238	-3.953281266	0.000713191	0.019810867	-0.413630738	ARFGAP2
MSX1	-2.176944444	9.576190476	-3.950344657	0.000718235	0.019905673	-0.420205213	MSX1
LOC646048	-0.856944444	10.73857143	-3.950121379	0.00071862	0.019905673	-0.420705068	LOC646048
GIMAP6	-0.969166667	9.53047619	-3.94877125	0.000720952	0.019942301	-0.423727553	GIMAP6
CYP3A5	-1.163333333	12.9747619	-3.946950231	0.000724109	0.019985629	-0.427804032	CYP3A5
CXorf39	0.934444444	10.55714286	3.946421427	0.000725029	0.019985629	-0.428987761	CXorf39
UTP23	0.465833333	10.37714286	3.946119554	0.000725554	0.019985629	-0.429663497	UTP23
USP33	0.666388889	11.7347619	3.943228299	0.000730605	0.020082469	-0.436135245	USP33
CASC5	1.461111111	9.91952381	3.94294426	0.000731104	0.020082469	-0.436771007	CASC5
ZYX	-1.074722222	11.33190476	-3.940719671	0.000735016	0.02016191	-0.441750125	ZYX
LOC100131053	0.553611111	7.501428571	3.939300433	0.000737524	0.020202625	-0.44492654	LOC100131053
DTL	1.493888889	10.5352381	3.937114507	0.000741402	0.020280733	-0.449818654	DTL
C10orf84	0.565833333	10.49666667	3.934333872	0.000746365	0.020344854	-0.456041319	C10orf84
SLC23A2	-1.022222222	8.911904762	-3.93380795	0.000747307	0.020344854	-0.457218205	SLC23A2
LQK1	1.269444444	8.372380952	3.933635604	0.000747616	0.020344854	-0.45760387	LQK1
MLXIPL	-1.253333333	13.27952381	-3.933495985	0.000747867	0.020344854	-0.457916298	MLXIPL
CERK	-0.900277778	9.886666667	-3.932248906	0.000750107	0.020377747	-0.460706871	CERK
FUSIP1	0.503611111	11.70666667	3.927321573	0.000759027	0.020573919	-0.471731772	FUSIP1
CYB561D1	-2.041944444	12.25904762	-3.926735995	0.000760094	0.020573919	-0.473041903	CYB561D1
ADAMTS10	-0.860833333	7.525238095	-3.926538653	0.000760454	0.020573919	-0.473483418	ADAMTS10
HERC2	0.959444444	11.16952381	3.923300671	0.000766383	0.020703669	-0.480727436	HERC2
C17orf79	0.863888889	12.17190476	3.922260821	0.000768297	0.020703669	-0.48305365	C17orf79
MIER2	-1.372222222	11.59190476	-3.922208173	0.000768394	0.020703669	-0.483171428	MIER2
FLJ35390	-1.738611111	12.43238095	-3.921311579	0.000770049	0.020712028	-0.485177113	FLJ35390
FLJ20021	-0.606666667	10.38333333	-3.920345395	0.000771835	0.020712028	-0.487338416	FLJ20021
DHDH	1.185	8.50952381	3.920337111	0.000771851	0.020712028	-0.487356946	DHDH
RPL36AL	0.555555556	15.5847619	3.918275323	0.000775677	0.020761218	-0.491968861	RPL36AL
TGFB3	-1.214722222	9.158571429	-3.918207252	0.000775804	0.020761218	-0.49212112	TGFB3
LOC100133224	-0.923055556	10.19190476	-3.917652199	0.000776837	0.020761218	-0.493362645	LOC100133224
DMWD	-0.873055556	11.86666667	-3.916131989	0.000779675	0.020766944	-0.496762899	DMWD
FOLR2	-1.115	10.44714286	-3.915980068	0.000779959	0.020766944	-0.497102693	FOLR2
LOC201175	0.6075	9.296190476	3.915848108	0.000780206	0.020766944	-0.497397839	LOC201175
CORO1A	-1.178888889	10.68142857	-3.914445124	0.000782836	0.020808897	-0.500535739	CORO1A
ICOSLG	-0.665277778	9.645714286	-3.911294726	0.000788773	0.020914921	-0.507581433	ICOSLG
PSAP	-0.609166667	13.91142857	-3.911205216	0.000788943	0.020914921	-0.507781608	PSAP
FAM69B	-1.153055556	8.34	-3.910326785	0.000790606	0.020923124	-0.509746052	FAM69B
E2F8	1.4125	8.676190476	3.909923806	0.000791371	0.020923124	-0.510647223	E2F8
PRB3	-1.030277778	9.854285714	-3.906078879	0.000798701	0.021084414	-0.519244993	PRB3
ATF4C	-0.788055556	11.4547619	-3.905606694	0.000799606	0.021084414	-0.520300795	ATF4C
GPAM	0.545	9.308571429	3.904298097	0.00080212	0.021094645	-0.523226734	GPAM
C12orf73	0.643333333	8.805714286	3.904292346	0.000802131	0.021094645	-0.523239591	C12orf73
SSBP3	0.758055556	8.712380952	3.901302467	0.000807902	0.021218173	-0.529924349	SSBP3
ZMAT2	0.4325	12.34285714	3.899842003	0.000810736	0.021229962	-0.533189434	ZMAT2
INO80	0.507222222	10.68238095	3.899734881	0.000810944	0.021229962	-0.533428914	INO80
GFRA4	-1.413055556	12.13857143	-3.899410352	0.000811576	0.021229962	-0.534154427	GFRA4
WDR20	0.379722222	8.525238095	3.896525903	0.000817208	0.021336566	-0.540602546	WDR20
RAB5B	-0.581944444	10.0347619	-3.896217987	0.000817812	0.021336566	-0.541290851	RAB5B
SNORD22	0.912777778	8.792857143	3.894194139	0.00082179	0.02140276	-0.545814745	SNORD22
ICAM3	-0.87	11.42047619	-3.893825524	0.000822516	0.02140276	-0.546638679	ICAM3
LOC100129490	0.725277778	7.01	3.892269268	0.000825591	0.021435229	-0.550117143	LOC100129490
ZFYVE26	0.696111111	10.60666667	3.892095594	0.000825935	0.021435229	-0.55050532	ZFYVE26
RACGAP1	1.066111111	11.04190476	3.889050586	0.000831986	0.021563943	-0.557310858	RACGAP1
OGG1	0.721666667	10.55095238	3.887232157	0.000835621	0.021618269	-0.561374712	OGG1
WBSCR19	0.365555556	7.2	3.886907572	0.000836271	0.021618269	-0.562100077	WBSCR19
TBC1D2B	-0.651388889	11.77333333	-3.885847307	0.000838399	0.021644954	-0.564469448	TBC1D2B
ALG10	0.649444444	9.23	3.883400953	0.00084333	0.021743834	-0.569936015	ALG10
ZNF646	0.435555556	10.99666667	3.879208146	0.000851849	0.021934825	-0.579304206	ZNF646
F2RL2	-1.1175	8.085238095	-3.877560857	0.000855219	0.021959623	-0.582984489	F2RL2
RFX5	0.626111111	10.32666667	3.877263695	0.000855828	0.021959623	-0.583648371	RFX5
PLEC1	-0.768611111	11.17142857	-3.877019347	0.000856329	0.021959623	-0.584194259	PLEC1
SAFB	-0.744722222	9.91	-3.876398835	0.000857604	0.021959623	-0.585580501	SAFB
CTSL2	1.566388889	11.58714286	3.876025718	0.000858371	0.021959623	-0.586414043	CTSL2
NDOR1	-1.164444444	15.85428571	-3.874714415	0.000861073	0.02197228	-0.589343407	NDOR1
PPP2R1A	-0.894722222	11.66904762	-3.874044567	0.000862456	0.02197228	-0.590839757	PPP2R1A
RAB8A	1.031944444	9.431428571	3.873796939	0.000862968	0.02197228	-0.591392916	RAB8A
ZZZ3	0.525	10.05	3.873628984	0.000863316	0.02197228	-0.591768097	ZZZ3
LOC100130886	-1.136666667	12.72619048	-3.872375969	0.000865912	0.021978912	-0.594567042	LOC100130886
PPP2R5E	0.569722222	11.98	3.8719402	0.000866817	0.021978912	-0.595540423	PPP2R5E
IFRG15	1.000277778	9.322857143	3.871469275	0.000867796	0.021978912	-0.596592317	IFRG15
PTGIR	-0.636111111	9.755714286	-3.871357717	0.000868028	0.021978912	-0.596841499	PTGIR
PSMD4	0.611666667	13.72047619	3.868920678	0.000873112	0.022079343	-0.602284784	PSMD4
PXMP2	0.938333333	11.28714286	3.866377591	0.000878449	0.022170392	-0.607964482	PXMP2
LYSMD1	0.636666667	9.766190476	3.866136087	0.000878958	0.022170392	-0.60850383	LYSMD1
CXorf23	0.720555556	8.08047619	3.865293204	0.000880735	0.02218688	-0.610386198	CXorf23
ATG4D	0.539166667	8.448571429	3.862032893	0.000887642	0.022332401	-0.617666801	ATG4D
TK1	1.446388889	14.38238095	3.861290075	0.000889224	0.022343721	-0.61932548	TK1
FKBP10	-1.513611111	10.93380952	-3.858852553	0.000894432	0.022446038	-0.624768078	FKBP10
MED26	0.725833333	10.63190476	3.857325735	0.00089771	0.022499708	-0.628176995	MED26
TMEM98	-1.490833333	10.5952381	-3.856513304	0.000899459	0.022514972	-0.629990837	TMEM98
IRF4	-1.32	8.854285714	-3.855719247	0.000901172	0.022529291	-0.631763608	IRF4
RSPRY1	0.475555556	8.32047619	3.852155619	0.000908898	0.022673741	-0.639719015	RSPRY1
CCDC106	-0.721388889	8.006666667	-3.851152839	0.000911084	0.022673741	-0.641957441	CCDC106
OR4D2	-0.520555556	10.20857143	-3.850675042	0.000912127	0.022673741	-0.643023963	OR4D2
EPN3	1.081944444	10.05619048	3.850160008	0.000913254	0.022673741	-0.644173584	EPN3
NRXN2	-1.344166667	8.238095238	-3.850065592	0.00091346	0.022673741	-0.644384331	NRXN2
LOC100133039	-0.761388889	9.83952381	-3.849892988	0.000913838	0.022673741	-0.644769599	LOC100133039
UQCRC2	0.673055556	13.51761905	3.846820278	0.000920589	0.022812584	-0.651627808	UQCRC2
ZNF134	-0.697222222	7.552857143	-3.84478573	0.000925086	0.022895301	-0.656168475	ZNF134
LIG3	0.410555556	8.237619048	3.841870144	0.000931569	0.023026888	-0.662674881	LIG3
MED1	0.696111111	10.7	3.838907851	0.000938201	0.023161848	-0.669284856	MED1
MMP19	-0.778888889	10.33619048	-3.838222477	0.000939743	0.023170933	-0.670814084	MMP19
CALCRL	-0.764722222	7.584761905	-3.837204849	0.000942036	0.023198509	-0.67308458	CALCRL
NAT1	0.623333333	9.43047619	3.83532451	0.000946287	0.023248575	-0.677279719	NAT1
LARP7	0.461388889	11.4352381	3.835264591	0.000946423	0.023248575	-0.677413397	LARP7
BRCC3	0.648333333	11.77952381	3.833163598	0.000951197	0.023334642	-0.682100494	BRCC3
AZI1	0.710833333	11.12047619	3.83268398	0.00095229	0.023334642	-0.683170423	AZI1
HS3ST3B1	-0.840277778	8.039047619	-3.830631275	0.000956982	0.023405865	-0.687749387	HS3ST3B1
SCML1	0.93	9.551904762	3.83008698	0.00095823	0.023405865	-0.68896349	SCML1
KLF14	0.889444444	10.16619048	3.829006471	0.000960712	0.023405865	-0.691373599	KLF14
TTLL3	-1.740555556	12.54238095	-3.828635126	0.000961567	0.023405865	-0.692201876	TTLL3
ITPKB	-0.778611111	10.82047619	-3.828599316	0.000961649	0.023405865	-0.692281748	ITPKB
TPSAB1	-2.295833333	11.10190476	-3.828248723	0.000962457	0.023405865	-0.693063727	TPSAB1
CD22	-0.511944444	6.908095238	-3.827641624	0.000963857	0.023405865	-0.694417804	CD22
PSORS1C2	-1.964166667	12.60238095	-3.827079398	0.000965155	0.023405865	-0.695671771	PSORS1C2
MAP1A	-0.961388889	7.477142857	-3.826773614	0.000965862	0.023405865	-0.69635377	MAP1A
MYBL1	0.736666667	9.022380952	3.824735812	0.000970586	0.023491516	-0.700898545	MYBL1
ZNF718	0.861666667	7.727619048	3.823691214	0.000973017	0.023521514	-0.703228116	ZNF718
GINS3	0.850277778	11.4452381	3.82166211	0.000977755	0.02360716	-0.707752996	GINS3
MRPL21	0.579722222	12.60095238	3.819383246	0.000983103	0.023680441	-0.71283445	MRPL21
SH3GL1	-0.623333333	13.03952381	-3.819347344	0.000983188	0.023680441	-0.712914501	SH3GL1
MCM3	0.850555556	13.10619048	3.817641752	0.00098721	0.023740761	-0.716717385	MCM3
KLC1	-0.653333333	12.79666667	-3.817266967	0.000988096	0.023740761	-0.717552994	KLC1
RASL10A	0.536944444	8.204285714	3.816700021	0.000989438	0.023744116	-0.718817018	RASL10A
PTER	0.790833333	8.931428571	3.815159553	0.000993094	0.02380291	-0.722251415	PTER
ATRX	0.643611111	10.27666667	3.813458266	0.000997146	0.023871068	-0.726044123	ATRX
SCUBE2	-1.483888889	8.129047619	-3.810293875	0.001004727	0.024018401	-0.733097933	SCUBE2
BTBD7	0.485	10.71285714	3.80943406	0.001006796	0.024018401	-0.735014421	BTBD7
TMEFF2	0.845	8.563809524	3.809370911	0.001006949	0.024018401	-0.735155176	TMEFF2
SEMA6A	-1.360555556	8.795238095	-3.806843538	0.001013058	0.024134972	-0.740788214	SEMA6A
POTEE	-0.775	14.21619048	-3.804596189	0.001018521	0.024235889	-0.745796691	POTEE
EFCAB7	0.586111111	9.452857143	3.803934135	0.001020136	0.024245106	-0.747272074	EFCAB7
ATP5O	0.695555556	14.86142857	3.802114833	0.001024587	0.024306241	-0.751326191	ATP5O
GRHL2	0.869722222	9.318571429	3.801266182	0.00102667	0.024306241	-0.753217225	GRHL2
ING2	0.555833333	10.44238095	3.800933228	0.001027488	0.024306241	-0.753959122	ING2
HIST1H3F	0.654444444	12.13714286	3.800858878	0.001027671	0.024306241	-0.75412479	HIST1H3F
PZP	-1.0275	10.28380952	-3.800129735	0.001029465	0.024306241	-0.755749454	PZP
FAM128B	0.684444444	15.63666667	3.799875205	0.001030092	0.024306241	-0.756316582	FAM128B
OIP5	1.529166667	10.81952381	3.797364744	0.001036299	0.024385993	-0.761909949	OIP5
DNA2	0.858333333	8.136190476	3.797080481	0.001037004	0.024385993	-0.762543259	DNA2
RPL27	0.478333333	15.66	3.796936233	0.001037362	0.024385993	-0.762864629	RPL27
HCFC1R1	0.786388889	13.10619048	3.796513579	0.001038411	0.024385993	-0.763806244	HCFC1R1
IGDCC4	-0.859166667	7.257619048	-3.795629936	0.001040609	0.024408581	-0.765774833	IGDCC4
TRPC4AP	-0.876944444	9.62	-3.795050993	0.001042051	0.024413419	-0.767064571	TRPC4AP
MRPL43	0.659166667	13.20666667	3.794276395	0.001043984	0.024429725	-0.768790136	MRPL43
COL6A3	-1.533055556	12.49714286	-3.791404466	0.001051182	0.024501274	-0.775187461	COL6A3
NARG2	0.463333333	11.19857143	3.791387688	0.001051224	0.024501274	-0.775224833	NARG2
COX6C	0.856388889	14.05619048	3.791077388	0.001052005	0.024501274	-0.775915994	COX6C
ARF1	0.575555556	13.72666667	3.789944155	0.001054861	0.024501274	-0.778440088	ARF1
TNFRSF1B	-0.965	8.118095238	-3.789650564	0.001055602	0.024501274	-0.779093997	TNFRSF1B
AP1S2	-0.837222222	10.11952381	-3.789529956	0.001055906	0.024501274	-0.779362622	AP1S2
GPR20	-0.836388889	8.479047619	-3.789504606	0.00105597	0.024501274	-0.779419082	GPR20
SCLT1	0.558888889	9.702857143	3.789110474	0.001056966	0.024501274	-0.780296906	SCLT1
LOC644936	-0.806944444	14.54666667	-3.787615947	0.001060752	0.024505199	-0.783625448	LOC644936
USP5	-0.564722222	9.13047619	-3.787339067	0.001061455	0.024505199	-0.784242081	USP5
GBGT1	-0.434166667	7.424761905	-3.78703908	0.001062217	0.024505199	-0.784910169	GBGT1
FEZ1	-1.466944444	9.247142857	-3.786138278	0.001064508	0.024505199	-0.786916254	FEZ1
ZFAND3	-0.619722222	8.961904762	-3.785589561	0.001065906	0.024505199	-0.788138214	ZFAND3
FNIP1	0.471944444	7.458095238	3.785332527	0.001066562	0.024505199	-0.788710605	FNIP1
RP9	0.495833333	10.75333333	3.784800305	0.00106792	0.024505199	-0.789895793	RP9
ZNF670	0.756111111	8.169047619	3.784673593	0.001068244	0.024505199	-0.79017796	ZNF670
PFKL	-1.648055556	13.18285714	-3.784650613	0.001068303	0.024505199	-0.790229134	PFKL
ABCA8	-0.847222222	6.918571429	-3.780902924	0.001077922	0.02469716	-0.798574007	ABCA8
GSTA5	-1.1525	6.958571429	-3.778597855	0.00108388	0.024804911	-0.803706031	GSTA5
AP1S3	0.794722222	8.308095238	3.777481666	0.001086778	0.024842427	-0.806190956	AP1S3
RPL36A	0.468333333	17.04571429	3.775473113	0.00109201	0.024933181	-0.810662237	RPL36A
CSPP1	0.700277778	9.880952381	3.774019289	0.001095813	0.024966144	-0.813898403	CSPP1
CPNE5	-1.294722222	10.62095238	-3.773732794	0.001096564	0.024966144	-0.814536111	CPNE5
MSRA	0.803055556	10.88333333	3.773472788	0.001097246	0.024966144	-0.815114851	MSRA
ROBO4	-1.018333333	9.245238095	-3.772969223	0.001098568	0.02496746	-0.816235703	ROBO4
SYNPO	-1.406944444	13.34619048	-3.772393496	0.001100082	0.024973118	-0.817517147	SYNPO
GPR32	-0.839444444	7.701904762	-3.770760896	0.001104384	0.025042013	-0.821150806	GPR32
GOLGA3	-0.428888889	11.52619048	-3.769724763	0.001107124	0.025075341	-0.823456791	GOLGA3
UBR7	0.581111111	10.72238095	3.765272029	0.001118973	0.025286974	-0.833365566	UBR7
PHF20	-0.593333333	9.832380952	-3.765177972	0.001119225	0.025286974	-0.833574853	PHF20
EME1	1.036944444	8.988571429	3.764772997	0.001120309	0.025286974	-0.834475962	EME1
PDGFRB	-1.551666667	11.65666667	-3.762980727	0.001125119	0.025366562	-0.838463759	PDGFRB
POP7	0.650277778	13.46952381	3.76250348	0.001126404	0.025366562	-0.839525585	POP7
ARHGAP11A	0.979722222	8.985714286	3.762016006	0.001127717	0.025367215	-0.840610141	ARHGAP11A
C15orf42	1.245833333	9.731428571	3.760131116	0.00113281	0.025452782	-0.84480354	C15orf42
UBB	-0.367222222	17.00761905	-3.75943731	0.00113469	0.025452793	-0.846346998	UBB
FBXL19	-1.875555556	11.94619048	-3.759180151	0.001135388	0.025452793	-0.846919072	FBXL19
SMG1	0.8825	12.54238095	3.757422553	0.001140168	0.02553097	-0.850828833	SMG1
NCF4	-0.846111111	8.162380952	-3.754858092	0.001147178	0.025651138	-0.856532948	NCF4
NDUFC1	0.526944444	13.57333333	3.754423835	0.001148369	0.025651138	-0.857498803	NDUFC1
DNAJC28	0.525555556	7.428571429	3.754037246	0.001149431	0.025651138	-0.858358622	DNAJC28
FXYD5	-0.883055556	11.86904762	-3.750790401	0.001158385	0.02582178	-0.865579445	FXYD5
SPIB	-1.367222222	8.442380952	-3.748859025	0.001163744	0.025890953	-0.869874266	SPIB
HNRNPCL1	0.74	12.29714286	3.748727389	0.00116411	0.025890953	-0.870166976	HNRNPCL1
CXorf26	0.7375	9.725238095	3.74686096	0.001169313	0.025977432	-0.87431702	CXorf26
TEK	-1.123888889	8.586666667	-3.746026582	0.001171647	0.026000031	-0.876172173	TEK
TRMU	-0.578333333	9.877142857	-3.745107992	0.001174221	0.026027917	-0.878214486	TRMU
ATP5F1	0.496944444	13.66714286	3.742066264	0.001182786	0.026131662	-0.884976636	ATP5F1
SHKBP1	-0.715	9.755238095	-3.742039154	0.001182863	0.026131662	-0.8850369	SHKBP1
GNPTAB	0.728611111	11.1547619	3.742036302	0.001182871	0.026131662	-0.885043242	GNPTAB
SP1	0.659444444	10.17428571	3.740946493	0.001185955	0.026170518	-0.88746581	SP1
PDE1B	-0.506388889	7.417142857	-3.739900727	0.001188922	0.026203492	-0.88979037	PDE1B
TMED2	-0.424444444	11.3147619	-3.73921737	0.001190865	0.026203492	-0.8913093	TMED2
CPNE2	-0.898055556	10.27428571	-3.738810661	0.001192022	0.026203492	-0.892213289	CPNE2
ATG2A	-0.627222222	8.69952381	-3.738552903	0.001192756	0.026203492	-0.892786199	ATG2A
FOXE1	-2.131944444	11.71714286	-3.737385205	0.001196088	0.026226211	-0.89538152	FOXE1
ASH1L	0.762222222	10.98333333	3.737259942	0.001196446	0.026226211	-0.895659922	ASH1L
BPIL1	-0.979166667	8.85952381	-3.735820895	0.001200566	0.026274459	-0.898858146	BPIL1
MPHOSPH9	0.77	8.473333333	3.735218778	0.001202295	0.026274459	-0.900196268	MPHOSPH9
SGOL2	0.974166667	8.996666667	3.735099021	0.001202639	0.026274459	-0.900462407	SGOL2
SLC3A2	-0.970555556	13.84904762	-3.734178441	0.001205286	0.026303205	-0.902508191	SLC3A2
CR2	-0.873333333	9.549047619	-3.730613115	0.001215594	0.026498883	-0.91043057	CR2
STXBP4	0.574722222	8.483809524	3.729689384	0.001218279	0.026528131	-0.912482958	STXBP4
POGK	0.598611111	11.01571429	3.729110539	0.001219965	0.026535576	-0.913769021	POGK
HCN2	-0.603055556	16.94904762	-3.72843763	0.001221927	0.026549017	-0.915264032	HCN2
SH3PXD2B	-0.92	9.275714286	-3.726739367	0.001226893	0.026622428	-0.919036891	SH3PXD2B
ETFB	0.708333333	13.46190476	3.726156501	0.001228602	0.026622428	-0.920331719	ETFB
PIP5K1C	-1.5225	12.92	-3.725901805	0.00122935	0.026622428	-0.920897514	PIP5K1C
NUSAP1	1.457222222	10.35285714	3.724956638	0.001232128	0.026645145	-0.922997096	NUSAP1
C20orf160	-0.801111111	7.546666667	-3.724351098	0.001233911	0.026645145	-0.924342191	C20orf160
DEDD2	-0.697777778	11.03428571	-3.72404825	0.001234803	0.026645145	-0.925014898	DEDD2
IPO8	0.549444444	8.22047619	3.723435674	0.001236611	0.026645145	-0.926375566	IPO8
DLEU2	0.805555556	8.288571429	3.723255137	0.001237144	0.026645145	-0.926776571	DLEU2
GIMAP5	-0.963611111	9.512857143	-3.721926526	0.001241075	0.026700698	-0.929727564	GIMAP5
MPEG1	-1.048611111	9.668095238	-3.72020629	0.001246184	0.026768111	-0.933548141	MPEG1
HIST1H4L	0.753055556	14.1952381	3.7199591	0.00124692	0.026768111	-0.934097115	HIST1H4L
ECT2	1.405555556	12.44904762	3.717565741	0.001254066	0.026892286	-0.939412129	ECT2
MICAL1	-0.828611111	9.605714286	-3.716295392	0.001257875	0.026944718	-0.942233006	MICAL1
DAPK3	-0.7775	9.807619048	-3.714828731	0.001262287	0.027009938	-0.945489606	DAPK3
SCN1B	-0.538888889	6.999047619	-3.71378143	0.001265447	0.02704825	-0.947814918	SCN1B
LOC344967	-0.736944444	8.546666667	-3.711242833	0.001273139	0.02717409	-0.953450891	LOC344967
LOC100130332	1.296111111	8.11047619	3.710931345	0.001274086	0.02717409	-0.954142386	LOC100130332
PEX14	0.624444444	11.73095238	3.710333549	0.001275906	0.027183539	-0.955469447	PEX14
USP1	0.915	11.71714286	3.709689732	0.001277868	0.02719601	-0.956898632	USP1
SEPT4	-0.557222222	7.356190476	-3.70914967	0.001279517	0.02720178	-0.958097463	SEPT4
XYLB	0.508611111	7.167142857	3.708493761	0.001281521	0.027215106	-0.959553412	XYLB
TRMT11	0.545	9.431904762	3.707487843	0.001284602	0.027251227	-0.961786207	TRMT11
PPT1	0.683888889	13.91809524	3.706236774	0.001288444	0.027273548	-0.964563013	PPT1
MTF2	0.533333333	10.58857143	3.705972454	0.001289257	0.027273548	-0.965149663	MTF2
NDUFA4	0.701944444	14.26	3.705796929	0.001289797	0.027273548	-0.96553923	NDUFA4
JARID2	-0.657777778	10.2047619	-3.704480188	0.001293857	0.027325074	-0.968461565	JARID2
ALDOA	-0.776388889	15.88142857	-3.703661581	0.001296387	0.027325074	-0.97027827	ALDOA
SORCS1	-0.47	6.695238095	-3.703378304	0.001297264	0.027325074	-0.97090692	SORCS1
C12orf65	0.582222222	10.72952381	3.703215534	0.001297768	0.027325074	-0.971268137	C12orf65
MAPKAPK2	-0.705555556	10.77428571	-3.701906292	0.001301829	0.027367963	-0.974173487	MAPKAPK2
FBLN5	-1.525	10.29142857	-3.701665872	0.001302576	0.027367963	-0.974706985	FBLN5
KIAA1797	0.447777778	11.38190476	3.701072436	0.001304422	0.027377624	-0.976023812	KIAA1797
WWC1	1.431944444	10.53285714	3.698104473	0.001313694	0.027489121	-0.982609145	WWC1
PNPLA6	-0.59	8.967142857	-3.698023741	0.001313947	0.027489121	-0.982788262	PNPLA6
C14orf2	0.554166667	12.48	3.697991206	0.001314049	0.027489121	-0.982860443	C14orf2
UBTD2	0.785833333	9.000952381	3.697015402	0.001317112	0.027489121	-0.985025355	UBTD2
POTEF	-0.996666667	12.82952381	-3.696758874	0.001317919	0.027489121	-0.985594469	POTEF
NET1	0.8225	12.88666667	3.696705689	0.001318086	0.027489121	-0.985712459	NET1
C2orf30	-0.666666667	10.43428571	-3.694940966	0.001323648	0.027548729	-0.989627355	C2orf30
UHRF1BP1L	0.418888889	8.706190476	3.694913692	0.001323734	0.027548729	-0.989687856	UHRF1BP1L
WDR52	0.715	8.128095238	3.694469574	0.001325137	0.027548907	-0.990673045	WDR52
ANP32C	0.589444444	8.547619048	3.693796564	0.001327267	0.027564164	-0.992165944	ANP32C
OAZ3	0.605277778	7.905238095	3.693070234	0.001329569	0.027582968	-0.993777069	OAZ3
PPP1R3F	-0.626388889	9.079047619	-3.692365944	0.001331805	0.027600363	-0.995339251	PPP1R3F
CPNE1	-1.411388889	11.00428571	-3.690498117	0.001337753	0.027689514	-0.999482023	CPNE1
PRELP	-1.943611111	8.646190476	-3.690135456	0.001338911	0.027689514	-1.00028635	PRELP
GAB2	-0.909166667	9.876190476	-3.688428379	0.001344374	0.027749133	-1.0040722	GAB2
LOC100132816	0.578333333	9.596190476	3.687905371	0.001346053	0.027749133	-1.005232036	LOC100132816
ZNF519	0.78	8.384285714	3.687877083	0.001346143	0.027749133	-1.005294767	ZNF519
KIAA0562	0.693333333	9.963809524	3.687481721	0.001347414	0.027749133	-1.006171511	KIAA0562
MCART1	0.538333333	7.865714286	3.686782965	0.001349661	0.027766471	-1.007721011	MCART1
ECE1	-1.156666667	10.14095238	-3.683592933	0.00135997	0.027949439	-1.014794301	ECE1
NKX6-3	-0.373888889	7.514761905	-3.682996843	0.001361905	0.02796011	-1.0161159	NKX6-3
TMEM198	-0.565277778	7.918571429	-3.682094694	0.001364839	0.027991239	-1.018115991	TMEM198
FAM43A	-0.968055556	8.147619048	-3.681639225	0.001366322	0.027992594	-1.019125748	FAM43A
FAM108A1	-0.642777778	12.36952381	-3.681033995	0.001368296	0.02800398	-1.020467485	FAM108A1
CNO	0.428333333	9.711904762	3.678628476	0.001376168	0.028132732	-1.025799903	CNO
HIRA	0.961388889	10.32952381	3.678242405	0.001377436	0.028132732	-1.026655667	HIRA
FPGT	0.524722222	8.855714286	3.676217321	0.001384103	0.028239714	-1.031144198	FPGT
C19orf36	-0.473055556	8.704761905	-3.674616812	0.001389396	0.028318441	-1.034691364	C19orf36
MGC23284	-0.401666667	7.09952381	-3.673931402	0.001391669	0.028335518	-1.036210335	MGC23284
ZCCHC10	0.535833333	9.933809524	3.672980296	0.001394828	0.028370602	-1.038318045	ZCCHC10
YY1	0.538888889	12.10761905	3.67173387	0.001398979	0.028377485	-1.041080055	YY1
LOC100131262	-1.4225	13.89952381	-3.671662315	0.001399218	0.028377485	-1.041238612	LOC100131262
RAB3IL1	-0.808055556	7.966190476	-3.671584747	0.001399477	0.028377485	-1.041410492	RAB3IL1
CDC42EP5	-0.754444444	15.78666667	-3.670860802	0.001401895	0.028397352	-1.043014625	CDC42EP5
UQCRQ	0.759722222	15.4447619	3.669390543	0.001406817	0.028429994	-1.046272284	UQCRQ
MGC3771	0.321666667	6.746190476	3.669364005	0.001406906	0.028429994	-1.046331082	MGC3771
SAMD5	-1.094444444	7.880952381	-3.669090322	0.001407825	0.028429994	-1.046937455	SAMD5
PARP2	0.752777778	11.19761905	3.667747544	0.001412338	0.028474059	-1.049912405	PARP2
ADAMTS2	-1.008333333	8.326190476	-3.666919904	0.001415128	0.028474059	-1.051745961	ADAMTS2
LOC341965	-0.6125	9.523333333	-3.666909193	0.001415164	0.028474059	-1.051769689	LOC341965
KRT79	-1.511388889	8.648095238	-3.666728541	0.001415773	0.028474059	-1.052169895	KRT79
GSG2	1.253333333	9.453809524	3.665644569	0.001419437	0.028506194	-1.054571191	GSG2
GPAA1	-0.813055556	9.599047619	-3.665401874	0.001420258	0.028506194	-1.05510881	GPAA1
FAM171A1	-1.073611111	9.752380952	-3.663156927	0.001427878	0.02858092	-1.06008152	FAM171A1
SELPLG	-0.799166667	10.12333333	-3.662873551	0.001428843	0.02858092	-1.060709178	SELPLG
RNASET2	-0.882777778	12.71333333	-3.662657339	0.00142958	0.02858092	-1.061188067	RNASET2
ADRM1	-0.854722222	11.44285714	-3.662367497	0.001430568	0.02858092	-1.061830032	ADRM1
MAF1	-0.794722222	9.691904762	-3.661810538	0.001432468	0.02858092	-1.0630636	MAF1
RP11-94I2.2	0.984722222	14.46619048	3.66175321	0.001432664	0.02858092	-1.06319057	RP11-94I2.2
AQP10	0.864722222	8.271428571	3.661071492	0.001434994	0.02859851	-1.064700406	AQP10
HSP90AB1	-0.793055556	13.41095238	-3.65944346	0.001440572	0.028680751	-1.068305889	HSP90AB1
HYAL2	-0.756111111	11.57095238	-3.65725879	0.001448092	0.02878201	-1.07314366	HYAL2
FMO2	-2.6775	8.326666667	-3.657119516	0.001448573	0.02878201	-1.073452053	FMO2
CHMP1B	-0.559722222	10.48428571	-3.656142297	0.00145195	0.028820121	-1.075615837	CHMP1B
C1orf96	0.976944444	9.686190476	3.655270926	0.001454968	0.028851032	-1.07754516	C1orf96
GALNT9	-0.470833333	7.189047619	-3.652875505	0.001463297	0.028963199	-1.082848484	GALNT9
LOC389033	-1.219444444	10.65571429	-3.652485228	0.001464659	0.028963199	-1.083712476	LOC389033
BCAS4	0.689166667	9.25952381	3.65238035	0.001465025	0.028963199	-1.08394465	BCAS4
TTC30B	0.570277778	8.471904762	3.650545895	0.001471442	0.029060981	-1.088005495	TTC30B
OGFR	-0.980833333	15.95047619	-3.647035752	0.001483799	0.029275754	-1.095774675	OGFR
LOC441016	-0.349444444	7.371904762	-3.646522717	0.001485614	0.029282303	-1.096910087	LOC441016
LOC400456	-0.651111111	6.960952381	-3.645553225	0.001489049	0.029320748	-1.099055614	LOC400456
LOC728450	-0.408333333	7.66	-3.645131391	0.001490546	0.029320993	-1.099989115	LOC728450
WDTC1	-0.9725	10.51904762	-3.643957043	0.001494721	0.029373875	-1.1025878	WDTC1
ELF5	-2.024166667	11.05	-3.642808999	0.001498814	0.029422139	-1.105128125	ELF5
OLFML1	-1.091388889	8.011428571	-3.642433183	0.001500157	0.029422139	-1.105959676	OLFML1
CTDP1	-0.5425	9.62	-3.641870531	0.001502168	0.029432369	-1.1072046	CTDP1
SLC17A4	0.887222222	7.151904762	3.64049201	0.001507109	0.0294999	-1.110254566	SLC17A4
ANAPC5	0.466111111	13.7747619	3.638860844	0.001512975	0.029585408	-1.113863228	ANAPC5
STAB2	-1.086666667	7.324285714	-3.635958853	0.001523468	0.029761119	-1.120282609	STAB2
ZCCHC24	-1.247777778	9.151904762	-3.635155403	0.001526386	0.029788652	-1.122059718	ZCCHC24
LOC652005	-0.446111111	8.01047619	-3.634473949	0.001528865	0.02979537	-1.123566934	LOC652005
LOC645955	-0.690555556	11.33238095	-3.633577981	0.00153213	0.02979537	-1.125548521	LOC645955
MED24	-1.047777778	10.35095238	-3.633141264	0.001533724	0.02979537	-1.126514363	MED24
PTMS	-1.265833333	14.28333333	-3.63304171	0.001534088	0.02979537	-1.126734532	PTMS
ZBTB16	-0.946666667	8.897619048	-3.632990972	0.001534273	0.02979537	-1.126846743	ZBTB16
C6orf206	-0.655277778	8.06	-3.632271465	0.001536904	0.029817142	-1.12843794	C6orf206
SMOX	-1.5475	10.34761905	-3.630702935	0.001542654	0.029899338	-1.131906554	SMOX
CSK	-0.590833333	9.820952381	-3.628681992	0.001550095	0.029992259	-1.136375205	CSK
ATAD2	0.978888889	10.35952381	3.628576102	0.001550486	0.029992259	-1.136609334	ATAD2
C12orf53	-1.315277778	7.777142857	-3.627320949	0.001555126	0.030008464	-1.139384436	C12orf53
OLFML2B	-0.817222222	9.771428571	-3.627113054	0.001555896	0.030008464	-1.139844068	OLFML2B
CDS1	0.906666667	9.981904762	3.626872123	0.001556789	0.030008464	-1.140376732	CDS1
C16orf58	-0.650833333	10.70190476	-3.626560501	0.001557944	0.030008464	-1.141065673	C16orf58
GUCY1B2	1.014722222	7.389047619	3.626119007	0.001559582	0.030008464	-1.142041721	GUCY1B2
ZNF326	0.541111111	11.05190476	3.625478682	0.001561961	0.030008464	-1.143457299	ZNF326
HIST1H1A	1.5475	11.11571429	3.625198424	0.001563004	0.030008464	-1.144076853	HIST1H1A
PCDH12	-0.6825	7.313333333	-3.625070715	0.001563479	0.030008464	-1.144359172	PCDH12
PPP1R15A	-1.028055556	9.488571429	-3.623060494	0.001570978	0.030113013	-1.148802795	PPP1R15A
SLC25A45	-0.660833333	9.284285714	-3.622793931	0.001571976	0.030113013	-1.149392002	SLC25A45
ATP5S	0.592777778	9.765714286	3.62223062	0.001574085	0.030123637	-1.150637106	ATP5S
KRTAP2-4	-1.080277778	14.61952381	-3.621828289	0.001575593	0.030123637	-1.151526368	KRTAP2-4
MAP3K1	0.674166667	9.008095238	3.62142504	0.001577106	0.030123637	-1.15241764	MAP3K1
IGFBP5	-2.363055556	10.95809524	-3.619967411	0.001582587	0.03013625	-1.155639173	IGFBP5
LOC100130152	-1.162222222	13.79190476	-3.619104457	0.001585841	0.03013625	-1.157546286	LOC100130152
ATP5B	-0.700555556	14.12142857	-3.618910469	0.001586573	0.03013625	-1.157974984	ATP5B
ESCO1	0.465555556	10.80952381	3.618581579	0.001587815	0.03013625	-1.158701794	ESCO1
TBCE	0.761944444	11.29238095	3.618516328	0.001588062	0.03013625	-1.158845989	TBCE
FBXO42	0.500833333	11.43047619	3.618449303	0.001588315	0.03013625	-1.158994106	FBXO42
SCAF1	-0.701111111	9.34952381	-3.617439728	0.001592136	0.03013625	-1.161225058	SCAF1
C1orf135	1.218333333	9.073809524	3.616801858	0.001594555	0.03013625	-1.162634557	C1orf135
C11orf31	0.768611111	14.62857143	3.616667697	0.001595064	0.03013625	-1.162931005	C11orf31
KCNJ10	0.308055556	6.816190476	3.6156696	0.001598857	0.03013625	-1.165136382	KCNJ10
XRCC3	-0.691666667	8.425238095	-3.615573911	0.001599221	0.03013625	-1.165347809	XRCC3
TMC7	0.882777778	7.4	3.615428811	0.001599774	0.03013625	-1.165668409	TMC7
C3orf60	0.533888889	13.45047619	3.615083888	0.001601087	0.03013625	-1.166430508	C3orf60
IKBKAP	0.442222222	10.66619048	3.614924206	0.001601696	0.03013625	-1.166783315	IKBKAP
SUPT3H	0.553055556	7.342857143	3.614665783	0.001602681	0.03013625	-1.167354281	SUPT3H
PDGFRA	-2.151111111	10.56809524	-3.614597377	0.001602942	0.03013625	-1.167505416	PDGFRA
ACADM	0.709166667	10.57809524	3.614028093	0.001605115	0.03013625	-1.168763171	ACADM
FAM65B	-1.084444444	8.221904762	-3.61399737	0.001605232	0.03013625	-1.168831048	FAM65B
NFKB2	-0.772777778	8.913809524	-3.613065636	0.001608795	0.030174456	-1.170889499	NFKB2
TBC1D4	-0.549444444	8.96952381	-3.612206383	0.001612088	0.030207525	-1.172787728	TBC1D4
EIF2B4	-0.529166667	10.07571429	-3.610144311	0.001620017	0.030327324	-1.177342819	EIF2B4
BST1	-0.861666667	7.949047619	-3.608790619	0.001625242	0.030387331	-1.18033283	BST1
C15orf23	1.023888889	10.29380952	3.60808763	0.001627963	0.030387331	-1.181885492	C15orf23
RALGDS	1.019722222	10.21619048	3.607577592	0.001629939	0.030387331	-1.183011955	RALGDS
C1orf112	0.960555556	10.40666667	3.607407073	0.001630601	0.030387331	-1.183388552	C1orf112
EXOC8	0.533888889	10.17380952	3.606770365	0.001633073	0.030387331	-1.184794719	EXOC8
LSAMP	-1.046944444	7.313809524	-3.606698994	0.00163335	0.030387331	-1.184952341	LSAMP
PLA2G6	-0.891944444	10.60857143	-3.60617253	0.001635397	0.030387331	-1.186114993	PLA2G6
CCDC56	0.673055556	13.31761905	3.605589586	0.001637666	0.030387331	-1.187402337	CCDC56
BBC3	-0.511388889	16.37333333	-3.604892665	0.001640383	0.030387331	-1.188941328	BBC3
WIPI2	0.6975	13.0547619	3.604783176	0.001640811	0.030387331	-1.189183104	WIPI2
DDX46	0.4575	9.998571429	3.604312562	0.001642649	0.030387331	-1.190222308	DDX46
TAF13	0.946666667	8.465714286	3.603789535	0.001644694	0.030387331	-1.191377219	TAF13
ZWINT	1.513888889	11.64380952	3.603615331	0.001645375	0.030387331	-1.191761877	ZWINT
LOC284230	0.466944444	15.56761905	3.603349572	0.001646416	0.030387331	-1.192348688	LOC284230
RASA2	0.866388889	9.343809524	3.602996042	0.001647801	0.030387331	-1.193129291	RASA2
DYSF	-0.883888889	9.38952381	-3.602986137	0.00164784	0.030387331	-1.193151161	DYSF
CROCC	-0.401388889	8.193809524	-3.602349063	0.001650338	0.030405024	-1.194557795	CROCC
NAT15	-0.433888889	8.382380952	-3.601580821	0.001653357	0.030408122	-1.196253978	NAT15
FAM162A	0.709166667	13.26809524	3.60112797	0.001655139	0.030408122	-1.197253783	FAM162A
TBC1D8B	0.965	9.235238095	3.600649357	0.001657024	0.030408122	-1.198310438	TBC1D8B
LOC100132779	0.425833333	6.796666667	3.600111705	0.001659144	0.030408122	-1.199497403	LOC100132779
THAP2	0.711666667	8.006666667	3.599465635	0.001661695	0.030408122	-1.200923674	THAP2
UNQ353	0.283611111	6.475714286	3.599390209	0.001661994	0.030408122	-1.201090182	UNQ353
PLEKHG3	0.727777778	12.55857143	3.59909532	0.00166316	0.030408122	-1.201741162	PLEKHG3
TRIP4	0.535833333	11.32047619	3.598402709	0.001665901	0.030408122	-1.203270089	TRIP4
CCND3	-0.653333333	10.66666667	-3.598121622	0.001667015	0.030408122	-1.203890566	CCND3
UPF3B	0.731944444	9.99952381	3.59732551	0.001670174	0.030408122	-1.20564787	UPF3B
LCE1A	-1.097222222	14.7147619	-3.597181265	0.001670748	0.030408122	-1.205966262	LCE1A
LSM5	0.6625	12.16809524	3.597143624	0.001670897	0.030408122	-1.206049346	LSM5
MGC3032	-0.770833333	9.137142857	-3.596296197	0.001674268	0.030408122	-1.207919816	MGC3032
C13orf18	-1.151944444	8.483809524	-3.59615928	0.001674813	0.030408122	-1.208222015	C13orf18
FAM113A	-0.499722222	8.446666667	-3.59611642	0.001674984	0.030408122	-1.208316616	FAM113A
FZD3	-0.6925	7.709047619	-3.596034635	0.001675309	0.030408122	-1.208497128	FZD3
DCP1A	0.601666667	10.87619048	3.595527907	0.001677329	0.030408122	-1.209615536	DCP1A
FCRL5	-1.324166667	8.676666667	-3.595304567	0.00167822	0.030408122	-1.210108464	FCRL5
NFXL1	0.4975	8.329047619	3.593508293	0.001685404	0.03051029	-1.214072752	NFXL1
INSL3	-0.356944444	7.69952381	-3.591736918	0.001692517	0.030568118	-1.217981697	INSL3
LIMS2	-1.096111111	9.328571429	-3.591584393	0.001693131	0.030568118	-1.218318261	LIMS2
PQLC1	-0.567222222	11.8352381	-3.591557007	0.001693242	0.030568118	-1.218378691	PQLC1
UNC119	-0.555	9.153809524	-3.590107224	0.001699088	0.030626262	-1.22157765	UNC119
C1orf53	1.185833333	9.645714286	3.589739964	0.001700572	0.030626262	-1.22238797	C1orf53
TARS2	0.544722222	10.40428571	3.589268044	0.001702481	0.030626262	-1.223429189	TARS2
HEXIM1	0.613333333	11.41952381	3.589167325	0.001702889	0.030626262	-1.223651405	HEXIM1
DPP7	-0.826666667	11.54238095	-3.588839727	0.001704216	0.030626262	-1.224374178	DPP7
ISCA1	0.519166667	9.38	3.586184733	0.001715006	0.030792154	-1.230231351	ISCA1
BTBD8	0.321388889	6.698571429	3.585795373	0.001716594	0.030792673	-1.231090242	BTBD8
TCN2	-0.739722222	8.243809524	-3.584673216	0.001721179	0.030822838	-1.23356551	TCN2
CHN1	-0.915555556	10.22428571	-3.584619956	0.001721397	0.030822838	-1.233682987	CHN1
RBM12B	0.539722222	10.08714286	3.580156201	0.001739757	0.031123371	-1.243527598	RBM12B
DCI	0.761388889	13.70380952	3.579687175	0.001741697	0.031129885	-1.244561868	DCI
C7orf29	1.420833333	9.988095238	3.577453483	0.001750967	0.031247206	-1.249487099	C7orf29
NRP2	-0.814722222	8.446666667	-3.57734332	0.001751426	0.031247206	-1.249729989	NRP2
KRT75	-2.367777778	9.951904762	-3.576093651	0.001756634	0.031311848	-1.252485185	KRT75
ODC1	-0.956666667	12.23666667	-3.574089235	0.001765021	0.031363425	-1.256903987	ODC1
ARL13B	1.000277778	10.46619048	3.57379176	0.001766269	0.031363425	-1.257559737	ARL13B
SERPINB13	-2.607222222	10.40095238	-3.573683851	0.001766721	0.031363425	-1.257797606	SERPINB13
CACNA2D3	-1.211388889	8.32	-3.573593671	0.0017671	0.031363425	-1.257996395	CACNA2D3
CNOT10	0.511388889	11.07333333	3.573506055	0.001767468	0.031363425	-1.25818953	CNOT10
NCAPG2	1.099444444	10.67619048	3.571861063	0.001774389	0.031430282	-1.261815465	NCAPG2
FMO5	0.635	7.01047619	3.571532544	0.001775775	0.031430282	-1.262539552	FMO5
MORG1	0.4425	8.97047619	3.57147682	0.00177601	0.031430282	-1.262662372	MORG1
ZBTB7A	-0.665833333	10.95714286	-3.570663053	0.001779447	0.031435411	-1.264455933	ZBTB7A
RTP4	1.229722222	11.49285714	3.570572093	0.001779831	0.031435411	-1.264656405	RTP4
TSGA14	0.786111111	8.395238095	3.570006802	0.001782223	0.031435411	-1.265902261	TSGA14
ELK4	0.486944444	7.942857143	3.569902126	0.001782666	0.031435411	-1.266132954	ELK4
PSPC1	0.513333333	10.02	3.567629087	0.001792318	0.031577416	-1.271142107	PSPC1
RCSD1	-0.810277778	8.728571429	-3.566733219	0.001796136	0.031616481	-1.27311617	RCSD1
DCLK2	-0.604722222	7.33	-3.565781746	0.0018002	0.031648984	-1.275212647	DCLK2
LRRIQ3	0.719166667	7.339047619	3.565297335	0.001802273	0.031648984	-1.276279956	LRRIQ3
HIST1H2AL	0.967222222	8.30952381	3.565176439	0.00180279	0.031648984	-1.276546321	HIST1H2AL
BMP1	-0.687222222	8.68047619	-3.564073548	0.001807519	0.031703817	-1.278976203	BMP1
HPS1	-0.593611111	9.801428571	-3.563330717	0.001810711	0.031731619	-1.280612713	HPS1
DEPDC1	1.258888889	10.18285714	3.56076203	0.00182179	0.031897482	-1.286271164	DEPDC1
IQSEC2	-1.012222222	14.81619048	-3.560232174	0.001824084	0.031909355	-1.287438254	IQSEC2
LOC284288	0.676666667	8.246666667	3.559710604	0.001826345	0.031920628	-1.288587059	LOC284288
C16orf3	-1.106388889	12.91	-3.558257841	0.001832656	0.031991348	-1.29178671	C16orf3
GTF3C6	0.580277778	13.26285714	3.557705182	0.001835063	0.031991348	-1.293003845	GTF3C6
RPS6KC1	0.536944444	9.464285714	3.55753089	0.001835822	0.031991348	-1.293387686	RPS6KC1
SFTPC	-0.6125	9.336666667	-3.55729052	0.00183687	0.031991348	-1.293917042	SFTPC
PHOX2A	-0.595277778	15.35238095	-3.55617821	0.001841728	0.032020472	-1.296366533	PHOX2A
ABCB6	0.5125	11.22047619	3.555798155	0.001843391	0.032020472	-1.297203439	ABCB6
PLCXD2	0.685555556	8.173809524	3.55579456	0.001843406	0.032020472	-1.297211354	PLCXD2
FKBP1A	-0.619166667	11.40714286	-3.554379204	0.001849611	0.032100022	-1.300327897	FKBP1A
FAM74A3	-0.4125	6.992380952	-3.553547949	0.001853265	0.032135195	-1.302158156	FAM74A3
WNT6	-0.633333333	15.5952381	-3.552146583	0.001859441	0.032208781	-1.305243481	WNT6
PTMA	0.634444444	16.72857143	3.551591805	0.001861892	0.032208781	-1.306464839	PTMA
LOC284570	-0.369444444	8.873333333	-3.551476461	0.001862401	0.032208781	-1.306718765	LOC284570
RAD54B	0.773055556	9.267142857	3.550134398	0.001868344	0.032283287	-1.309673165	RAD54B
TSC22D4	-0.598888889	9.473333333	-3.548717035	0.001874641	0.032363768	-1.31279307	TSC22D4
LOC728323	0.688888889	10.86857143	3.547327795	0.001880832	0.032442303	-1.31585081	LOC728323
C1orf174	0.436666667	11.86380952	3.546049455	0.001886547	0.032450705	-1.318664231	C1orf174
CXorf15	0.845833333	9.39	3.546049324	0.001886548	0.032450705	-1.31866452	CXorf15
TCEB2	0.621944444	14.73238095	3.546015416	0.0018867	0.032450705	-1.318739144	TCEB2
GNAI2	-1.004722222	10.65190476	-3.545749355	0.001887892	0.032450705	-1.319324672	GNAI2
GNB2	-0.644722222	11.20619048	-3.545037387	0.001891084	0.032468705	-1.320891478	GNB2
RAB6C	-0.659166667	10.10666667	-3.544782901	0.001892227	0.032468705	-1.3214515	RAB6C
BLM	1.280277778	9.966190476	3.544183432	0.001894921	0.032486705	-1.322770659	BLM
DLG4	-1.065277778	9.330952381	-3.543330757	0.001898759	0.032524276	-1.324646927	DLG4
PHF14	0.486666667	10.7152381	3.542100654	0.00190431	0.03259109	-1.327353536	PHF14
FASN	-0.773888889	7.916666667	-3.540862315	0.001909914	0.032658698	-1.330078061	FASN
LOC390612	-0.651666667	13.68238095	-3.540388486	0.001912062	0.032667154	-1.3311205	LOC390612
GPR161	-1.157222222	9.682380952	-3.539977946	0.001913926	0.03267073	-1.332023675	GPR161
VAV3	1.345277778	12.21571429	3.539347572	0.001916791	0.032691377	-1.333410435	VAV3
CENPF	1.410277778	12.6252381	3.538652791	0.001919953	0.03271706	-1.334938822	CENPF
RBP5	-0.6575	7.242380952	-3.538161748	0.001922191	0.032726962	-1.336018985	RBP5
FAM54A	1.154166667	9.137142857	3.536393981	0.00193027	0.032836202	-1.339907331	FAM54A
LIMD2	-0.811111111	10.11904762	-3.532958504	0.001946066	0.033024728	-1.347462728	LIMD2
C14orf139	-0.693888889	10.68095238	-3.532940104	0.00194615	0.033024728	-1.34750319	C14orf139
REEP3	0.812777778	11.77666667	3.532814487	0.00194673	0.033024728	-1.347779418	REEP3
CBX6	-0.805277778	9.925714286	-3.532530793	0.001948041	0.033024728	-1.348403249	CBX6
KRT6C	-3.683888889	13.37952381	-3.527751457	0.001970249	0.033259727	-1.358911151	KRT6C
EXO1	1.146944444	9.395714286	3.527723482	0.00197038	0.033259727	-1.358972648	EXO1
FXYD1	-1.733055556	7.771428571	-3.527579968	0.00197105	0.033259727	-1.359288132	FXYD1
LOC440354	0.43	10.80428571	3.527499091	0.001971428	0.033259727	-1.359465919	LOC440354
RBCK1	-0.9125	10.06809524	-3.52724616	0.001972611	0.033259727	-1.360021922	RBCK1
ZFP3	0.313888889	7.09952381	3.527234877	0.001972664	0.033259727	-1.360046723	ZFP3
METTL2A	0.421666667	8.825714286	3.52701538	0.001973691	0.033259727	-1.360529223	METTL2A
NIT2	0.714166667	12.32190476	3.525240724	0.001982015	0.033338738	-1.364430027	NIT2
LOC399959	-1.204166667	7.508095238	-3.525017177	0.001983066	0.033338738	-1.364921366	LOC399959
RNF4	0.406666667	11.92761905	3.524936759	0.001983444	0.033338738	-1.365098119	RNF4
PAQR7	-0.603888889	8.292857143	-3.523614532	0.001989672	0.03341499	-1.368004119	PAQR7
KIF21B	-0.54	9.075238095	-3.521303447	0.002000605	0.033535069	-1.373082862	KIF21B
NPR1	-0.915	8.376190476	-3.521135334	0.002001403	0.033535069	-1.373452271	NPR1
TMEM87B	0.491666667	10.16238095	3.520848448	0.002002764	0.033535069	-1.37408266	TMEM87B
CAPN7	0.523611111	9.531904762	3.520669483	0.002003614	0.033535069	-1.374475905	CAPN7
LACE1	0.479444444	7.867142857	3.520050607	0.002006556	0.033555872	-1.375835741	LACE1
SOCS1	-0.910277778	9.932380952	-3.519308578	0.002010089	0.033575129	-1.377466106	SOCS1
METTL10	0.5125	9.433809524	3.519094898	0.002011108	0.033575129	-1.377935586	METTL10
LOC442211	-0.566944444	11.48952381	-3.517751223	0.002017524	0.033635943	-1.380887637	LOC442211
ETS1	-0.503333333	7.864285714	-3.51761898	0.002018157	0.033635943	-1.381178161	ETS1
USP20	-0.379722222	9.921428571	-3.515248674	0.002029528	0.033733917	-1.386385067	USP20
FANCL	0.767222222	11.47714286	3.514941395	0.002031006	0.033733917	-1.387060014	FANCL
NUDCD2	0.541944444	11.61142857	3.514539125	0.002032944	0.033733917	-1.387943595	NUDCD2
UBE2T	1.455555556	12.00380952	3.514362462	0.002033795	0.033733917	-1.388331625	UBE2T
SKIL	0.934166667	8.95952381	3.514301784	0.002034088	0.033733917	-1.3884649	SKIL
GGNBP1	1.485555556	8.116666667	3.514261258	0.002034283	0.033733917	-1.388553914	GGNBP1
GPR56	1.089166667	14.50428571	3.513698595	0.002036998	0.033750596	-1.389789736	GPR56
PLCG2	-0.819166667	9.284761905	-3.512561969	0.002042493	0.033793201	-1.392286063	PLCG2
SETD1B	-0.49	8.783333333	-3.512458981	0.002042991	0.033793201	-1.392512242	SETD1B
TMEM30B	0.923055556	11.68809524	3.510963199	0.002050247	0.033884828	-1.395797072	TMEM30B
TBC1D10B	-0.735	14.22	-3.510151447	0.002054194	0.033921689	-1.3975796	TBC1D10B
GLI2	-0.953611111	7.577142857	-3.506603444	0.002071538	0.034160024	-1.405369571	GLI2
HEY1	-1.386388889	9.23	-3.506184167	0.002073596	0.034160024	-1.406290014	HEY1
FMR1	0.846666667	10.85285714	3.506060374	0.002074205	0.034160024	-1.406561774	FMR1
IFITM4P	-0.959166667	14.6647619	-3.505787596	0.002075546	0.034160024	-1.40716059	IFITM4P
CLEC16A	0.658055556	10.51619048	3.50404103	0.002084152	0.034252254	-1.410994484	CLEC16A
APOOL	0.892222222	8.859047619	3.503946673	0.002084618	0.034252254	-1.411201596	APOOL
GTF2F1	-0.473055556	11.60142857	-3.503233293	0.002088144	0.034281671	-1.412767405	GTF2F1
ARPC3	0.623333333	14.64047619	3.501608367	0.002096198	0.034357513	-1.41633371	ARPC3
C16orf88	0.657222222	10.69666667	3.501599255	0.002096243	0.034357513	-1.416353707	C16orf88
GTF2IRD1	0.96	11.75142857	3.500688466	0.002100771	0.034398683	-1.418352496	GTF2IRD1
EFNB3	-1.335833333	12.04333333	-3.500011047	0.002104144	0.034398683	-1.419839063	EFNB3
LOC283658	-0.658055556	7.277142857	-3.4996247	0.002106071	0.034398683	-1.420686854	LOC283658
GSTT2	1.2725	9.93952381	3.498845329	0.002109962	0.034398683	-1.422397025	GSTT2
LOC100129395	0.615555556	7.733809524	3.498794558	0.002110216	0.034398683	-1.422508429	LOC100129395
ZNF407	0.565277778	8.148095238	3.498342431	0.002112477	0.034398683	-1.423500486	ZNF407
LSM6	0.515833333	10.98857143	3.497498035	0.002116706	0.034398683	-1.425353182	LSM6
MYO19	0.815	12.49095238	3.497263432	0.002117883	0.034398683	-1.425867907	MYO19
IER5	-0.997777778	14.86904762	-3.49721525	0.002118125	0.034398683	-1.425973619	IER5
IQCH	0.361388889	6.839047619	3.497194881	0.002118227	0.034398683	-1.42601831	IQCH
HCFC2	0.428888889	9.137142857	3.496891069	0.002119751	0.034398683	-1.426684867	HCFC2
GZMM	-0.415277778	9.552857143	-3.496695632	0.002120733	0.034398683	-1.427113644	GZMM
SEC16A	-0.623333333	10.32619048	-3.49656336	0.002121397	0.034398683	-1.427403839	SEC16A
C15orf61	0.704722222	10.70952381	3.495540783	0.002126541	0.03443029	-1.42964721	C15orf61
SS18L2	0.572777778	11.98714286	3.495482804	0.002126833	0.03443029	-1.429774402	SS18L2
FRMD4A	-1.7925	12.14428571	-3.494056594	0.002134029	0.034518481	-1.432903015	FRMD4A
ZNF713	0.611944444	12.01809524	3.492534592	0.002141734	0.034613795	-1.43624144	ZNF713
ITGB6	1.608055556	8.686666667	3.492200991	0.002143426	0.034613795	-1.436973131	ITGB6
GRB14	1.738888889	8.271904762	3.491498119	0.002146997	0.034643124	-1.438514694	GRB14
THOC5	-0.515277778	8.993333333	-3.489948573	0.002154888	0.034690379	-1.44191296	THOC5
FLJ40142	0.513888889	9.225238095	3.489924271	0.002155012	0.034690379	-1.441966254	FLJ40142
KIF23	1.215833333	11.10857143	3.489888534	0.002155195	0.034690379	-1.442044623	KIF23
RRP7B	-1.345	12.03857143	-3.489389658	0.002157742	0.034703095	-1.443138615	RRP7B
ZNF148	0.603333333	11.95857143	3.488842633	0.002160538	0.034719795	-1.444338154	ZNF148
GPR78	1.370555556	8.872380952	3.488108861	0.002164295	0.034751887	-1.44594713	GPR78
CRYZ	0.916111111	10.75428571	3.484670197	0.002181985	0.035007471	-1.453486202	CRYZ
C10orf118	0.5575	9.798095238	3.484130785	0.002184772	0.035023747	-1.454668675	C10orf118
hCG_20426	-1.078888889	11.07428571	-3.483463192	0.002188228	0.035050685	-1.456132083	hCG_20426
VPS37C	0.533611111	11.24619048	3.481914012	0.002196266	0.035150934	-1.459527734	VPS37C
WASF2	0.8125	12.55904762	3.48052205	0.002203513	0.03523837	-1.462578478	WASF2
FKBP11	-1.280833333	12.4552381	-3.480161298	0.002205395	0.035239934	-1.463369087	FKBP11
LOC653773	0.578055556	14.74857143	3.479297523	0.002209908	0.035278554	-1.465262022	LOC653773
EFEMP2	-1.272222222	9.828095238	-3.479015268	0.002211385	0.035278554	-1.46588055	EFEMP2
GPR153	-0.703333333	15.44857143	-3.477388301	0.002219915	0.035386057	-1.469445631	GPR153
FGFR1	-1.411666667	10.59	-3.47623636	0.002225974	0.035417118	-1.471969577	FGFR1
MIF4GD	-0.466388889	8.544285714	-3.475677127	0.002228922	0.035417118	-1.473194808	MIF4GD
NDUFA8	0.665	13.64666667	3.475309392	0.002230862	0.035417118	-1.474000457	NDUFA8
NUDT16P	0.484166667	7.36	3.474929011	0.002232871	0.035417118	-1.47483379	NUDT16P
FAM83E	-0.771944444	7.68	-3.474791823	0.002233596	0.035417118	-1.475134335	FAM83E
C7orf20	0.540277778	11.35904762	3.474699857	0.002234082	0.035417118	-1.475335808	C7orf20
TENC1	-1.409722222	9.45	-3.474378569	0.002235781	0.035417118	-1.476039655	TENC1
FRMD8	0.674444444	11.84238095	3.474297443	0.00223621	0.035417118	-1.476217375	FRMD8
ANP32A	0.361388889	10.28571429	3.472973787	0.002243224	0.035499737	-1.479116933	ANP32A
SHH	0.383333333	7.124285714	3.472074535	0.002248001	0.035546858	-1.481086658	SHH
GPR183	-1.004444444	9.362857143	-3.471558309	0.002250748	0.035561824	-1.482217345	GPR183
ASAM	-1.270277778	9.438095238	-3.470656333	0.002255556	0.035582782	-1.484192846	ASAM
ST8SIA1	-0.705555556	7.727619048	-3.470633441	0.002255678	0.035582782	-1.484242982	ST8SIA1
UHRF1	1.231666667	10.44952381	3.469273108	0.002262948	0.035655365	-1.487222139	UHRF1
RPL37	0.406666667	16.40761905	3.469097219	0.00226389	0.035655365	-1.487607319	RPL37
ATXN10	-0.535277778	11.32142857	-3.468148002	0.002268979	0.035707036	-1.489685934	ATXN10
LOC389517	-0.676944444	8.889047619	-3.467517425	0.002272365	0.03573186	-1.491066712	LOC389517
MON2	0.390277778	9.938095238	3.46545174	0.002283494	0.035850617	-1.495589532	MON2
PMP22	-1.24	12.16190476	-3.465391595	0.002283819	0.035850617	-1.495721209	PMP22
RARA	-1.650555556	11.35428571	-3.465105811	0.002285363	0.035850617	-1.49634688	RARA
SOX8	-1.537777778	12.43428571	-3.464737609	0.002287354	0.035853371	-1.497152972	SOX8
RNF212	1.236944444	8.064285714	3.464124851	0.002290671	0.03587689	-1.498494418	RNF212
ACBD4	-1.748888889	10.54047619	-3.46235181	0.002300296	0.035999084	-1.502375629	ACBD4
TSPAN10	-0.928888889	14.62190476	-3.461827884	0.002303147	0.036015172	-1.503522421	TSPAN10
ND6	1.207222222	8.475714286	3.461159808	0.002306789	0.036031507	-1.504984671	ND6
ACTC1	-0.883333333	12.67142857	-3.460733838	0.002309113	0.036031507	-1.505916978	ACTC1
SDS	-1.651944444	10.15619048	-3.460632755	0.002309665	0.036031507	-1.506138211	SDS
TRAPPC1	-0.716666667	11.20619048	-3.460296404	0.002311503	0.036031713	-1.506874348	TRAPPC1
ADAM33	-1.463611111	9.665238095	-3.459684342	0.00231485	0.036055437	-1.508213859	ADAM33
ZNF187	-0.449166667	9.073333333	-3.457650366	0.002326009	0.036195613	-1.512664856	ZNF187
BCAN	1.402222222	8.574285714	3.457338211	0.002327726	0.036195613	-1.513347896	BCAN
ZNF638	0.51	11.1352381	3.457043567	0.002329348	0.036195613	-1.513992606	ZNF638
CCL15	-2.553888889	8.94047619	-3.454469659	0.002343564	0.036387888	-1.519624008	CCL15
DNAH11	0.888333333	8.322380952	3.453990599	0.00234622	0.036390695	-1.520672025	DNAH11
BHLHE23	-0.999444444	13.61333333	-3.453566409	0.002348573	0.036390695	-1.521599973	BHLHE23
SMARCB1	-0.627777778	9.184285714	-3.453440415	0.002349273	0.036390695	-1.521875589	SMARCB1
TMEM55A	-0.635277778	8.838571429	-3.452587707	0.002354012	0.036435537	-1.523740856	TMEM55A
SFMBT1	0.663888889	9.286190476	3.451511137	0.00236001	0.03649976	-1.526095654	SFMBT1
CHTF18	0.719444444	11.40333333	3.449923932	0.002368879	0.036608266	-1.529567047	CHTF18
KIAA1598	0.784444444	10.23285714	3.448544777	0.002376612	0.036684549	-1.532583098	KIAA1598
MASP1	-2.123333333	8.616666667	-3.448381385	0.00237753	0.036684549	-1.532940399	MASP1
SCNM1	0.493888889	12.22	3.447056074	0.002384988	0.036744349	-1.535838389	SCNM1
LOC648232	-0.763333333	9.272857143	-3.446841913	0.002386195	0.036744349	-1.53630666	LOC648232
PCBP3	-0.307777778	6.524761905	-3.446701407	0.002386987	0.036744349	-1.536613877	PCBP3
NRSN2	-1.471666667	11.08428571	-3.446280368	0.002389363	0.036752277	-1.537534461	NRSN2
SLCO4C1	0.78	7.040952381	3.445464085	0.002393976	0.036794575	-1.539319155	SLCO4C1
MLL3	-0.664722222	16.11095238	-3.444703705	0.002398281	0.036832075	-1.54098153	MLL3
CD6	-0.996111111	10.0947619	-3.444369758	0.002400174	0.036832506	-1.541711592	CD6
CCL19	-2.28	10.95619048	-3.443201211	0.002406809	0.036905657	-1.544266085	CCL19
GRAMD1C	1.171388889	9.73952381	3.44253241	0.002410615	0.036935338	-1.545728017	GRAMD1C
HIST1H4F	1.154166667	10.50714286	3.441129037	0.00241862	0.037013812	-1.548795427	HIST1H4F
TOR1AIP2	0.741944444	8.997142857	3.440759243	0.002420734	0.037013812	-1.54960365	TOR1AIP2
DRD4	-0.577222222	17.00428571	-3.440453746	0.002422482	0.037013812	-1.550271328	DRD4
CBX1	0.516111111	12.09285714	3.439773404	0.002426378	0.037013812	-1.551758196	CBX1
COPZ2	-1.393055556	10.29714286	-3.439380612	0.00242863	0.037013812	-1.5526166	COPZ2
LOC100128056	-0.411944444	10.35761905	-3.439372223	0.002428678	0.037013812	-1.552634934	LOC100128056
IGHA1	-2.121111111	13.66428571	-3.439341279	0.002428856	0.037013812	-1.552702557	IGHA1
FAT4	-0.891666667	7.52952381	-3.438339573	0.002434609	0.037072886	-1.554891559	FAT4
OPA3	0.7225	10.85380952	3.43778152	0.00243782	0.037078297	-1.55611099	OPA3
CEP152	0.697777778	8.855714286	3.43714715	0.002441476	0.037078297	-1.557497126	CEP152
ZNF509	0.362777778	7.407142857	3.437086748	0.002441824	0.037078297	-1.557629105	ZNF509
RARRES2	-2.079722222	11.44619048	-3.436755102	0.002443737	0.037078297	-1.558353744	RARRES2
HBA2	-1.853611111	14.9147619	-3.436498269	0.00244522	0.037078297	-1.558914906	HBA2
RAD51C	0.691388889	10.36047619	3.436323627	0.002446229	0.037078297	-1.55929648	RAD51C
DENND5A	-0.649722222	10.37904762	-3.435975103	0.002448243	0.037080372	-1.560057953	DENND5A
AMPD1	-0.751111111	7.314761905	-3.435624538	0.002450271	0.037082646	-1.560823868	AMPD1
C21orf129	0.581944444	6.785238095	3.434897309	0.002454483	0.037094739	-1.562412655	C21orf129
PDIA4	-0.754722222	11.68238095	-3.434534166	0.002456589	0.037094739	-1.56320599	PDIA4
NDE1	0.903055556	13.17952381	3.433708812	0.002461381	0.037094739	-1.565009005	NDE1
CNOT2	0.417777778	12.35238095	3.433630882	0.002461834	0.037094739	-1.56517924	CNOT2
MRPL9	0.5625	12.56190476	3.433519828	0.00246248	0.037094739	-1.565421833	MRPL9
C17orf88	0.701666667	8.205714286	3.433352982	0.00246345	0.037094739	-1.565786295	C17orf88
CKB	-1.034722222	14.64904762	-3.432983884	0.002465598	0.037094739	-1.566592548	CKB
COX7C	0.684166667	15.39571429	3.432898441	0.002466096	0.037094739	-1.566779186	COX7C
LOC100133154	0.75	7.374761905	3.43199544	0.00247136	0.037145628	-1.568751588	LOC100133154
ZNF546	-0.381944444	7.38047619	-3.430961158	0.002477402	0.037187381	-1.571010584	ZNF546
DCLRE1B	0.706666667	8.686190476	3.430875508	0.002477903	0.037187381	-1.571197647	DCLRE1B
ATF2	0.474722222	10.47428571	3.429945891	0.002483348	0.037227784	-1.573227886	ATF2
GRAMD2	0.939166667	7.776666667	3.429502003	0.002485952	0.037227784	-1.574197268	GRAMD2
RHBDL1	-1.401944444	14.05	-3.429451151	0.00248625	0.037227784	-1.574308318	RHBDL1
TTF2	0.528611111	8.625714286	3.428159692	0.002493842	0.037286189	-1.577128476	TTF2
NDN	-1.8325	9.99047619	-3.427890412	0.002495428	0.037286189	-1.577716469	NDN
MGC3207	0.588888889	9.795714286	3.427824813	0.002495815	0.037286189	-1.577859709	MGC3207
SF3A2	-1.718333333	14.37857143	-3.426988577	0.002500747	0.037331629	-1.579685611	SF3A2
ZNF572	0.549166667	7.88952381	3.426666524	0.002502648	0.037331803	-1.580388778	ZNF572
GARS	-0.585555556	10.21904762	-3.425994201	0.002506623	0.037362878	-1.581856665	GARS
URM1	-0.476111111	12.30428571	-3.425278958	0.002510859	0.037397787	-1.583418182	URM1
FDX1L	0.571666667	11.50666667	3.42476613	0.0025139	0.037414867	-1.584537736	FDX1L
HMX2	-0.530277778	9.401904762	-3.424021827	0.00251832	0.037443707	-1.586162547	HMX2
P2RY8	-0.992222222	8.661428571	-3.423756467	0.002519898	0.037443707	-1.586741808	P2RY8
FBXL7	-1.54	8.96	-3.423482941	0.002521526	0.037443707	-1.587338882	FBXL7
IDI2	0.573888889	9.500952381	3.423146403	0.002523529	0.037445306	-1.588073487	IDI2
hCG_1790474	0.696388889	9.170952381	3.421872892	0.002531125	0.037516673	-1.590853177	hCG_1790474
EPC1	0.416666667	10.04857143	3.421703413	0.002532138	0.037516673	-1.591223078	EPC1
TMEM48	0.647222222	9.839047619	3.421145703	0.002535473	0.037518041	-1.592440295	TMEM48
ZNF642	0.389444444	7.711904762	3.421052683	0.00253603	0.037518041	-1.59264331	ZNF642
PID1	-1.258055556	9.34	-3.419624691	0.00254459	0.037592977	-1.595759693	PID1
C9orf131	-0.390555556	7.414285714	-3.419323085	0.002546402	0.037592977	-1.596417861	C9orf131
ZNF597	0.358333333	7.148571429	3.418775617	0.002549693	0.037592977	-1.597612515	ZNF597
DEPDC4	0.398333333	6.929047619	3.41867466	0.002550301	0.037592977	-1.597832815	DEPDC4
DHFR	1.076388889	12.46714286	3.418622947	0.002550612	0.037592977	-1.597945655	DHFR
GSTA3	-0.780555556	7.133809524	-3.417705134	0.002556142	0.037606812	-1.599948326	GSTA3
PIK3R3	1.039444444	10.04047619	3.417240294	0.002558947	0.037606812	-1.600962559	PIK3R3
AADACL1	1.413888889	11.27095238	3.417228919	0.002559016	0.037606812	-1.600987378	AADACL1
C10orf104	0.477222222	12.78952381	3.417019148	0.002560283	0.037606812	-1.601445064	C10orf104
TPM3	0.564444444	14.4752381	3.416888565	0.002561071	0.037606812	-1.601729971	TPM3
NXF1	-0.658611111	10.78190476	-3.41591825	0.002566941	0.037624844	-1.603846929	NXF1
CD5	-0.678888889	8.142380952	-3.415769034	0.002567845	0.037624844	-1.604172461	CD5
FNBP1	-0.763888889	9.870952381	-3.41549067	0.002569532	0.037624844	-1.60477974	FNBP1
EBF1	-1.206388889	8.48047619	-3.415356479	0.002570346	0.037624844	-1.605072487	EBF1
PYCR2	0.481666667	12.31809524	3.415112659	0.002571825	0.037624844	-1.605604387	PYCR2
RAB3C	-0.38	6.493809524	-3.413469941	0.002581811	0.037719401	-1.609187781	RAB3C
TMEM119	-0.887777778	7.11952381	-3.413421186	0.002582108	0.037719401	-1.609294129	TMEM119
CYTH4	-1.213333333	10.10666667	-3.412298292	0.002588957	0.037791495	-1.61174333	CYTH4
SNAI3	-0.462777778	7.46	-3.411399036	0.002594454	0.037832376	-1.613704594	SNAI3
CBX4	-0.590555556	8.425238095	-3.410821985	0.002597988	0.037832376	-1.614963065	CBX4
CD302	-1.04	9.397619048	-3.410451827	0.002600257	0.037832376	-1.615770303	CD302
MAP1B	-1.238055556	8.738571429	-3.410432524	0.002600376	0.037832376	-1.615812398	MAP1B
MAP3K12	-0.708888889	7.542857143	-3.410268296	0.002601383	0.037832376	-1.616170537	MAP3K12
EXOSC9	0.522222222	11.17380952	3.409964026	0.002603251	0.037832376	-1.616834061	EXOSC9
FAM167B	-0.580555556	8.606190476	-3.409419807	0.002606594	0.037853114	-1.618020803	FAM167B
CARS	-0.533888889	9.076190476	-3.408921373	0.00260966	0.037869793	-1.619107665	CARS
TIGD6	0.385555556	8.435238095	3.408501371	0.002612246	0.037879492	-1.62002347	TIGD6
GOLIM4	0.841666667	10.80904762	3.407951231	0.002615638	0.037900843	-1.621222995	GOLIM4
RPL19	0.607777778	16.83380952	3.406809965	0.002622687	0.037919728	-1.623711253	RPL19
LOC541469	-1.267777778	9.976666667	-3.406642283	0.002623725	0.037919728	-1.624076827	LOC541469
RP11-216L13.5	-0.325277778	7.141428571	-3.406595542	0.002624014	0.037919728	-1.624178728	RP11-216L13.5
GTF3C4	0.286666667	9.20952381	3.406497401	0.002624621	0.037919728	-1.624392687	GTF3C4
LOC646949	0.789444444	15.27666667	3.406029829	0.002627517	0.037933812	-1.625412031	LOC646949
DCLRE1A	0.620555556	10.05761905	3.405030905	0.002633713	0.037995497	-1.627589645	DCLRE1A
COG4	-0.6875	9.792857143	-3.40229434	0.002650762	0.038213539	-1.633554411	COG4
MARVELD3	0.720833333	10.36809524	3.401429157	0.002656174	0.038263636	-1.635439957	MARVELD3
SNRK	-0.661388889	8.779047619	-3.399913076	0.002665685	0.038349001	-1.638743744	SNRK
DLGAP3	-0.838333333	14.62904762	-3.399865537	0.002665984	0.038349001	-1.638847334	DLGAP3
COX6A1	0.690833333	15.93857143	3.398966362	0.002671641	0.038368987	-1.640806598	COX6A1
BLZF1	0.538333333	9.955714286	3.398401163	0.002675202	0.038368987	-1.642038075	BLZF1
RNFT2	1.201666667	8.77	3.398327351	0.002675668	0.038368987	-1.642198894	RNFT2
HIST3H3	0.403888889	16.38809524	3.398292603	0.002675887	0.038368987	-1.642274604	HIST3H3
GSTCD	0.551666667	8.254761905	3.397957101	0.002678004	0.038368987	-1.643005575	GSTCD
RALB	0.853333333	9.425714286	3.39765942	0.002679884	0.038368987	-1.643654131	RALB
DPEP1	-0.979444444	7.228571429	-3.397487165	0.002680972	0.038368987	-1.644029416	DPEP1
PRDM8	-0.604166667	7.855238095	-3.397165244	0.002683007	0.038370307	-1.644730756	PRDM8
FLJ00049	-0.508611111	8.14952381	-3.395595236	0.002692954	0.03848469	-1.64815095	FLJ00049
MIF	0.499444444	16.40238095	3.394169668	0.002702017	0.038586286	-1.651256137	MIF
SNHG3-RCC1	0.905833333	9.432380952	3.393067394	0.002709045	0.038648171	-1.653656889	SNHG3-RCC1
HIST1H4I	0.914722222	11.14619048	3.392792558	0.0027108	0.038648171	-1.654255448	HIST1H4I
COX4I2	-0.533888889	7.45952381	-3.392131318	0.002715027	0.038648171	-1.655695503	COX4I2
ZFC3H1	0.758611111	10.96428571	3.391440361	0.002719451	0.038648171	-1.657200196	ZFC3H1
NUDCD3	-0.507222222	9.647619048	-3.391069057	0.002721832	0.038648171	-1.65800875	NUDCD3
MLH1	0.488888889	12.31285714	3.390987274	0.002722356	0.038648171	-1.658186839	MLH1
FAM178B	-1.840555556	11.35619048	-3.390912619	0.002722835	0.038648171	-1.658349404	FAM178B
RP11-544M22.4	0.823333333	12.53952381	3.390688597	0.002724273	0.038648171	-1.658837219	RP11-544M22.4
SP100	0.548055556	14.72571429	3.390452143	0.002725791	0.038648171	-1.659352097	SP100
ANKRD13C	0.444444444	8.95047619	3.39043221	0.002725919	0.038648171	-1.659395499	ANKRD13C
ZNF180	0.659722222	8.915238095	3.3891061	0.00273445	0.038689608	-1.662282918	ZNF180
NDUFB8	0.544166667	13.65238095	3.389074044	0.002734656	0.038689608	-1.662352711	NDUFB8
ZNF721	0.512222222	9.742857143	3.388762839	0.002736662	0.038689608	-1.663030272	ZNF721
FBXL16	1.472777778	9.816190476	3.388760403	0.002736678	0.038689608	-1.663035576	FBXL16
SYCE2	1.289722222	9.071904762	3.387966211	0.002741803	0.038714642	-1.664764631	SYCE2
DCTN3	0.520277778	12.86047619	3.387878623	0.002742369	0.038714642	-1.664955315	DCTN3
EDNRB	-1.136111111	8.164761905	-3.386888429	0.002748774	0.038777341	-1.667110927	EDNRB
ZDHHC14	-0.839444444	10.4952381	-3.386035171	0.002754304	0.03882763	-1.668968305	ZDHHC14
TOLLIP	-0.600277778	8.641904762	-3.385456983	0.002758058	0.038852817	-1.670226838	TOLLIP
CNOT6	0.638055556	10.62428571	3.384513836	0.002764192	0.03890972	-1.672279654	CNOT6
ASB7	0.700277778	8.634285714	3.383965183	0.002767767	0.03890972	-1.673473761	ASB7
CASP8	-0.766944444	12.41380952	-3.383694213	0.002769534	0.03890972	-1.674063492	CASP8
RCAN3	0.9975	9.523333333	3.383238477	0.002772509	0.03890972	-1.67505531	RCAN3
HEXIM2	0.61	10.7447619	3.383027229	0.002773888	0.03890972	-1.675515039	HEXIM2
TRIT1	0.579444444	10.29	3.38302265	0.002773918	0.03890972	-1.675525004	TRIT1
OPRL1	-0.269166667	7.03047619	-3.382719474	0.0027759	0.038909879	-1.676184776	OPRL1
FLJ43276	0.925	10.37809524	3.382090986	0.002780012	0.038915274	-1.677552446	FLJ43276
SFRS16	0.753888889	11.50809524	3.382058354	0.002780225	0.038915274	-1.677623454	SFRS16
RUFY3	0.7025	9.211904762	3.381442344	0.002784262	0.038940281	-1.678963902	RUFY3
EGLN2	-0.580277778	10.37380952	-3.381184166	0.002785955	0.038940281	-1.679525681	EGLN2
U2AF1	0.614722222	14.06095238	3.380455018	0.002790743	0.038979619	-1.681112205	U2AF1
CCDC123	0.486111111	9.643333333	3.376505306	0.00281682	0.039316036	-1.689704654	CCDC123
TWIST2	-1.777777778	10.37142857	-3.375263806	0.002825065	0.039403278	-1.692404946	TWIST2
YTHDC2	0.494722222	9.422857143	3.374514555	0.002830053	0.039436385	-1.694034457	YTHDC2
KCNMB1	-0.936111111	10.80047619	-3.37430755	0.002831433	0.039436385	-1.694484645	KCNMB1
SDK1	-1.147777778	8.514761905	-3.373377383	0.00283764	0.039465047	-1.696507457	SDK1
NEDD1	0.539166667	9.001904762	3.373295082	0.002838189	0.039465047	-1.696686427	NEDD1
C17orf96	-0.752222222	15.70095238	-3.373101187	0.002839485	0.039465047	-1.697108065	C17orf96
COX6A2	-0.803055556	14.96	-3.372529993	0.002843306	0.039490357	-1.698350126	COX6A2
LOC595101	0.644722222	11.13380952	3.371691597	0.002848923	0.039508409	-1.700173118	LOC595101
TARDBP	0.436388889	13.92952381	3.371539489	0.002849943	0.039508409	-1.700503845	TARDBP
TPR	0.594722222	12.52238095	3.371440525	0.002850607	0.039508409	-1.700719019	TPR
CTXN1	0.576944444	8.891428571	3.369938086	0.002860705	0.039620569	-1.703985529	CTXN1
PRPF18	0.458333333	10.7647619	3.369119064	0.002866225	0.039638788	-1.705766032	PRPF18
FGD1	-0.808888889	10.20666667	-3.369003551	0.002867004	0.039638788	-1.706017141	FGD1
NR1H2	-1.163888889	10.95619048	-3.36884983	0.002868042	0.039638788	-1.706351305	NR1H2
TUSC5	-0.526111111	7.246190476	-3.368193402	0.002872476	0.03967231	-1.707778225	TUSC5
GPR108	-0.580555556	10.12285714	-3.364623152	0.002896711	0.039968207	-1.715537816	GPR108
SOD1	0.478333333	14.19	3.364246987	0.002899276	0.039968207	-1.716355247	SOD1
PDGFB	-0.738888889	8.203333333	-3.363976814	0.00290112	0.039968207	-1.716942334	PDGFB
C1orf104	0.628888889	7.406190476	3.363848533	0.002901995	0.039968207	-1.717221087	C1orf104
CBWD5	0.774166667	12.21095238	3.36218819	0.002913354	0.040070684	-1.720828709	CBWD5
TNFRSF4	-0.586666667	7.991904762	-3.362015003	0.002914541	0.040070684	-1.721204987	TNFRSF4
KRT3	-1.691944444	10.79571429	-3.361871886	0.002915523	0.040070684	-1.721515926	KRT3
P2RX2	-0.709444444	9.067619048	-3.361472961	0.00291826	0.040080417	-1.722382625	P2RX2
PRC1	1.208055556	12.72190476	3.360734395	0.002923335	0.040122215	-1.723987152	PRC1
HSP90AA1	0.795833333	15.19857143	3.359145119	0.002934285	0.04022432	-1.727439512	HSP90AA1
APBA2	-0.546111111	7.527619048	-3.359063528	0.002934848	0.04022432	-1.72761674	APBA2
MAPK12	-0.471666667	7.216190476	-3.358143183	0.002941208	0.040281631	-1.729615778	MAPK12
HIST1H3I	-0.659722222	10.0547619	-3.357868584	0.002943108	0.040281631	-1.730212194	HIST1H3I
PKNOX1	0.683055556	10.57190476	3.357197158	0.00294776	0.040317355	-1.731670441	PKNOX1
CLDN5	-1.671666667	11.0452381	-3.355231332	0.00296142	0.040476159	-1.735939504	CLDN5
HIST1H4C	0.752777778	16.10428571	3.35392847	0.002970508	0.040572287	-1.738768478	HIST1H4C
TMTC1	-1.369722222	9.033809524	-3.353365981	0.002974439	0.040597913	-1.739989747	TMTC1
LOC728875	0.870833333	13.03571429	3.351885211	0.002984814	0.040711382	-1.743204515	LOC728875
MRC2	-0.701388889	7.898571429	-3.351471954	0.002987716	0.040722837	-1.744101631	MRC2
PIN1L	-1.108611111	10.36571429	-3.350832402	0.002992212	0.040755992	-1.745489941	PIN1L
MYCT1	-0.718333333	7.907142857	-3.350133327	0.002997134	0.0407949	-1.747007377	MYCT1
EIF3C	0.421666667	15.58571429	3.34944332	0.003002	0.040832992	-1.748505047	EIF3C
APBB1	-0.604722222	8.47	-3.346958907	0.003019585	0.041020967	-1.753896804	APBB1
ATXN7L3	-0.323888889	9.31952381	-3.346878939	0.003020152	0.041020967	-1.754070337	ATXN7L3
COX16	0.659444444	12.67428571	3.34636506	0.003023803	0.041020967	-1.75518543	COX16
ZCCHC8	0.523888889	11.46619048	3.346319285	0.003024128	0.041020967	-1.755284758	ZCCHC8
PLCB2	-0.667777778	8.077142857	-3.345864469	0.003027363	0.041036661	-1.756271645	PLCB2
CRTC1	-0.589444444	16.91571429	-3.344928922	0.003034027	0.041098791	-1.758301539	CRTC1
PAK1IP1	0.566111111	10.39428571	3.343747942	0.00304246	0.041156891	-1.760863735	PAK1IP1
C16orf59	1.205277778	10.15904762	3.343744631	0.003042484	0.041156891	-1.760870918	C16orf59
CDC45L	1.281944444	11.28190476	3.342670502	0.003050174	0.041206686	-1.763201083	CDC45L
ABI3BP	-1.634444444	8.026190476	-3.342647669	0.003050338	0.041206686	-1.763250614	ABI3BP
C1orf223	0.256944444	6.630952381	3.342242606	0.003053243	0.041217737	-1.764129282	C1orf223
CNIH4	0.7525	12.52333333	3.341931793	0.003055474	0.04121968	-1.764803484	CNIH4
C4orf27	0.5725	10.70285714	3.340098733	0.003068664	0.04133159	-1.768779321	C4orf27
VGLL3	-0.504166667	8.548095238	-3.340018527	0.003069242	0.04133159	-1.768953272	VGLL3
GTPBP8	0.703055556	11.83714286	3.339906854	0.003070048	0.04133159	-1.769195466	GTPBP8
ARIH1	0.593888889	10.16285714	3.338876652	0.003077488	0.041403537	-1.771429637	ARIH1
GABBR1	-0.878611111	8.617619048	-3.337218136	0.003089504	0.041536893	-1.775026019	GABBR1
ZFP36	-1.458333333	13.10333333	-3.336719466	0.003093125	0.041557295	-1.776107258	ZFP36
POLR3A	0.475555556	8.55047619	3.336321953	0.003096015	0.041567845	-1.776969128	POLR3A
EPHA2	-0.936388889	8.916190476	-3.33597013	0.003098575	0.041573953	-1.777731914	EPHA2
IKZF5	0.411388889	8.803809524	3.334095055	0.003112254	0.041729131	-1.78179688	IKZF5
DNAL1	0.620277778	8.513333333	3.333671643	0.003115351	0.041742316	-1.782714706	DNAL1
PRR7	-0.649722222	15.53238095	-3.333069021	0.003119763	0.041773103	-1.784020948	PRR7
PIGK	0.611666667	10.14380952	3.330098754	0.003141603	0.042037034	-1.790458335	PIGK
FLJ38359	1.278611111	10.63047619	3.329231831	0.003148006	0.042094184	-1.792336898	FLJ38359
DEPDC5	0.5875	10.10095238	3.328388983	0.003154242	0.042149043	-1.79416316	DEPDC5
IRX3	-1.231388889	12.11142857	-3.327571163	0.003160305	0.04220151	-1.79593507	IRX3
NDUFA6	0.831388889	13.66380952	3.325537675	0.003175431	0.042374833	-1.800340353	NDUFA6
MAP6	-0.948333333	7.475238095	-3.324882174	0.003180321	0.042383954	-1.801760249	MAP6
CDC37	-0.398611111	11.06	-3.324870803	0.003180406	0.042383954	-1.80178488	CDC37
CALM2	0.445833333	14.26857143	3.323692044	0.003189219	0.042466894	-1.804338019	CALM2
ARL3	0.576388889	12.42285714	3.32346361	0.00319093	0.042466894	-1.80483277	ARL3
FLT3	-0.501666667	7.13	-3.322516945	0.003198029	0.042532711	-1.806882982	FLT3
AGGF1	0.583055556	10.21238095	3.320539061	0.003212911	0.042659207	-1.811165999	AGGF1
ARID5B	-0.838055556	11.90333333	-3.320336328	0.00321444	0.042659207	-1.81160497	ARID5B
KIAA1704	0.479444444	8.827142857	3.320051505	0.00321659	0.042659207	-1.812221671	KIAA1704
TRPM5	0.359722222	7.696666667	3.31987524	0.003217921	0.042659207	-1.812603314	TRPM5
ZNF581	-0.798611111	8.841904762	-3.319819708	0.00321834	0.042659207	-1.812723551	ZNF581
SNAP47	0.395	11.79095238	3.319228115	0.003222812	0.042684469	-1.814004403	SNAP47
OCC-1	1.309722222	11.60714286	3.318995933	0.003224568	0.042684469	-1.814507078	OCC-1
ZFAT	0.429722222	9.696666667	3.318703728	0.003226781	0.042685142	-1.815139694	ZFAT
ASCC2	-0.539444444	9.113809524	-3.318210844	0.003230515	0.042705941	-1.816206735	ASCC2
TULP3	0.561388889	9.001428571	3.317272805	0.003237635	0.042742157	-1.818237367	TULP3
MPP7	1.053611111	9.109047619	3.317005998	0.003239662	0.042742157	-1.818814912	MPP7
BAT1	-0.6475	12.13333333	-3.316994819	0.003239747	0.042742157	-1.818839109	BAT1
SPA17	0.584722222	8.651428571	3.315856538	0.003248412	0.042811649	-1.821302945	SPA17
AKAP8	0.490555556	10.4652381	3.315733564	0.00324935	0.042811649	-1.821569111	AKAP8
HIST1H4J	1.193611111	12.47238095	3.314632708	0.003257754	0.042893761	-1.823951687	HIST1H4J
NOL8	0.585277778	11.39	3.314036916	0.003262311	0.042925148	-1.825241064	NOL8
PRPF38B	0.467777778	10.25380952	3.313750989	0.0032645	0.042925356	-1.825859825	PRPF38B
SNRPE	0.62	12.41238095	3.310683263	0.003288079	0.043206633	-1.832497612	SNRPE
KIAA0195	-0.730555556	9.058571429	-3.310262605	0.003291326	0.043220532	-1.833407676	KIAA0195
XRCC2	0.886944444	8.510952381	3.309177352	0.003299715	0.043282948	-1.83575539	XRCC2
HOXD9	-0.613888889	8.835238095	-3.308878234	0.003302031	0.043282948	-1.83640243	HOXD9
C6orf167	0.823611111	8.78047619	3.308797849	0.003302653	0.043282948	-1.836576313	C6orf167
ST3GAL1	-0.826944444	10.64809524	-3.308260554	0.003306818	0.043288439	-1.837738516	ST3GAL1
BTBD12	0.385	9.64	3.307885847	0.003309725	0.043288439	-1.838549002	BTBD12
tcag7.1177	0.658333333	8.92047619	3.307797858	0.003310409	0.043288439	-1.838739316	tcag7.1177
AMPD2	-0.690833333	9.371428571	-3.307613579	0.00331184	0.043288439	-1.839137895	AMPD2
EPHX1	-1.213333333	10.69333333	-3.306603206	0.003319697	0.043334026	-1.841323134	EPHX1
LOC100134228	0.6	9.643809524	3.306600785	0.003319716	0.043334026	-1.841328369	LOC100134228
NUP62	0.643055556	13.05142857	3.305802608	0.003325935	0.043386542	-1.843054536	NUP62
MYO9A	0.816388889	10.52238095	3.30516705	0.003330896	0.043422574	-1.844428931	MYO9A
OXNAD1	0.548055556	10.00904762	3.304393343	0.003336945	0.043471452	-1.846101974	OXNAD1
HIST2H4B	0.972222222	11.99666667	3.303967903	0.003340276	0.043471452	-1.847021885	HIST2H4B
ZCCHC11	0.574722222	9.90047619	3.303750622	0.003341978	0.043471452	-1.84749169	ZCCHC11
GSTM5	-1.419722222	9.472380952	-3.303562806	0.00334345	0.043471452	-1.847897777	GSTM5
WDR89	0.423333333	8.901428571	3.303233145	0.003346035	0.043476446	-1.848610542	WDR89
PKMYT1	0.936944444	12.37571429	3.301405077	0.003360408	0.043623643	-1.852562664	PKMYT1
C12orf30	0.471388889	7.146190476	3.301080203	0.003362968	0.043623643	-1.853264948	C12orf30
FIP1L1	0.321666667	10.83952381	3.300809941	0.0033651	0.043623643	-1.853849162	FIP1L1
EN2	-0.793611111	14.54571429	-3.300670601	0.003366199	0.043623643	-1.854150362	EN2
CDCA8	1.203611111	11.30333333	3.300193022	0.00336997	0.043633691	-1.855182678	CDCA8
CYP3A43	0.252222222	7.118095238	3.300012939	0.003371393	0.043633691	-1.855571926	CYP3A43
C9orf163	-0.489444444	11.00857143	-3.299590031	0.003374737	0.043645127	-1.856486017	C9orf163
MAP2K2	-0.491111111	10.72285714	-3.299342444	0.003376696	0.043645127	-1.857021145	MAP2K2
NRG1	-1.251111111	9.367142857	-3.297945851	0.003387769	0.04375235	-1.860039498	NRG1
POLQ	0.944444444	9.411428571	3.297737674	0.003389423	0.04375235	-1.860489383	POLQ
BTG1	-0.615277778	11.91380952	-3.297399424	0.003392111	0.043758452	-1.861220348	BTG1
GDF10	-0.883055556	7.099047619	-3.29596977	0.003403496	0.043848105	-1.864309626	GDF10
RGS17	-0.466388889	6.680952381	-3.295931237	0.003403804	0.043848105	-1.864392884	RGS17
HMMR	1.221944444	10.41952381	3.295690963	0.003405721	0.043848105	-1.864912044	HMMR
C12orf48	0.996666667	9.673809524	3.29359763	0.00342247	0.043976054	-1.869434632	C12orf48
OR2H1	-1.187222222	13.47619048	-3.293575677	0.003422646	0.043976054	-1.869482057	OR2H1
ZXDC	0.73	10.70952381	3.293356052	0.003424408	0.043976054	-1.869956502	ZXDC
CAPG	0.715555556	15.22	3.29333643	0.003424566	0.043976054	-1.86999889	CAPG
ALPPL2	-0.970277778	11.87	-3.292776883	0.003429059	0.043991912	-1.871207607	ALPPL2
ZNF419	-0.838888889	8.363809524	-3.292281182	0.003433044	0.043991912	-1.872278359	ZNF419
LOC645676	0.584166667	8.882857143	3.292272897	0.003433111	0.043991912	-1.872296254	LOC645676
TES	0.825	11.8352381	3.292074108	0.00343471	0.043991912	-1.872725639	TES
MAP1LC3B	-0.547777778	10.94190476	-3.291509711	0.003439256	0.04402158	-1.8739447	MAP1LC3B
SP5	-1.188055556	12.77666667	-3.291163392	0.003442048	0.044028781	-1.874692697	SP5
FBXW4	-0.664722222	10.33428571	-3.288065657	0.003467119	0.044268988	-1.881382322	FBXW4
NT5C3L	-0.724722222	8.928571429	-3.287954348	0.003468023	0.044268988	-1.881622662	NT5C3L
NIT1	-0.468055556	10.2252381	-3.287835204	0.003468991	0.044268988	-1.881879917	NIT1
RYR2	-0.577222222	6.924285714	-3.287736661	0.003469792	0.044268988	-1.882092689	RYR2
LOC114227	0.4075	6.59047619	3.28605009	0.003483527	0.044415535	-1.885734005	LOC114227
LY6E	-1.003333333	12.56333333	-3.285139941	0.003490961	0.044481605	-1.887698795	LY6E
EMP3	-1.021388889	11.4047619	-3.284599146	0.003495386	0.044502482	-1.888866167	EMP3
AK3L1	1.035833333	12.51809524	3.284389045	0.003497106	0.044502482	-1.889319679	AK3L1
APAF1	0.431944444	7.924285714	3.283765636	0.003502216	0.044514995	-1.890665289	APAF1
DHFRL1	0.818611111	9.023333333	3.283719127	0.003502598	0.044514995	-1.890765674	DHFRL1
MAP4K1	-0.796388889	8.452857143	-3.283400797	0.00350521	0.044519546	-1.891452746	MAP4K1
CASKIN1	-0.530555556	16.25095238	-3.281880108	0.003517715	0.044649658	-1.894734688	CASKIN1
ARMCX5	0.541388889	9.986190476	3.28035187	0.003530326	0.044780946	-1.898032476	ARMCX5
LCE1C	-1.133055556	14.62857143	-3.279855965	0.003534427	0.044804197	-1.899102494	LCE1C
SCAND2	0.311666667	7.828571429	3.278250158	0.003547741	0.044925101	-1.902567032	SCAND2
CYP7B1	-1.015833333	8.603809524	-3.278079646	0.003549157	0.044925101	-1.902934883	CYP7B1
MUDENG	0.356666667	10.64285714	3.277883319	0.003550789	0.044925101	-1.903358421	MUDENG
GPR37	0.819722222	7.823809524	3.27688875	0.003559066	0.044985905	-1.905503889	GPR37
SNRPA	-0.531388889	12.0647619	-3.276729788	0.003560391	0.044985905	-1.905846783	SNRPA
AGAP3	-0.93	14.78142857	-3.276485423	0.003562428	0.044985905	-1.906373885	AGAP3
CCDC77	0.543055556	10.14190476	3.275336587	0.003572021	0.045027644	-1.908851813	CCDC77
PRTN3	0.270555556	6.710952381	3.275154504	0.003573544	0.045027644	-1.909244525	PRTN3
TM2D3	0.509166667	11.73571429	3.27508265	0.003574145	0.045027644	-1.909399494	TM2D3
ATP5H	0.676666667	13.71666667	3.274998061	0.003574853	0.045027644	-1.909581931	ATP5H
TCTE3	-1.529444444	10.83619048	-3.273826161	0.003584672	0.045122548	-1.912109264	TCTE3
G6PC3	-0.433055556	8.405238095	-3.27282588	0.003593074	0.045199502	-1.914266271	G6PC3
GPATCH2	0.401666667	8.39047619	3.271810344	0.003601624	0.045278146	-1.916455978	GPATCH2
CXorf36	-0.844444444	8.648095238	-3.271539101	0.003603911	0.045278146	-1.9170408	CXorf36
MLF1	1.144444444	10.42380952	3.270754003	0.003610539	0.045332573	-1.918733456	MLF1
FERMT3	-0.830277778	8.603333333	-3.269636548	0.003619992	0.045395568	-1.921142459	FERMT3
IL8RBP	-1.353888889	8.161428571	-3.269617566	0.003620153	0.045395568	-1.921183379	IL8RBP
NAT10	-0.615833333	10.33190476	-3.269032947	0.003625108	0.045428865	-1.922443597	NAT10
MEG3	-0.571944444	11.79571429	-3.268761189	0.003627414	0.045428936	-1.923029384	MEG3
KCNK7	-0.665	11.85666667	-3.267400479	0.003638981	0.045530561	-1.925962237	KCNK7
CCDC12	0.3375	11.90714286	3.267264455	0.00364014	0.045530561	-1.926255401	CCDC12
E2F4	-0.553333333	11.90285714	-3.266671215	0.003645195	0.045564941	-1.927533932	E2F4
C14orf113	-0.405	7.534761905	-3.265817398	0.003652484	0.045588878	-1.92937393	C14orf113
HNRNPA3	0.602777778	14.42	3.265789261	0.003652724	0.045588878	-1.929434565	HNRNPA3
TAS1R1	-0.981944444	10.20333333	-3.265408867	0.003655976	0.045588878	-1.930254276	TAS1R1
STRADA	-0.419166667	9.666190476	-3.265365919	0.003656343	0.045588878	-1.930346822	STRADA
THUMPD3	0.441388889	10.27333333	3.264848949	0.003660768	0.045592093	-1.931460791	THUMPD3
CLIP3	-1.474444444	8.984761905	-3.264474074	0.003663979	0.045592093	-1.932268541	CLIP3
NBPF10	0.873333333	15.25095238	3.264258713	0.003665826	0.045592093	-1.93273257	NBPF10
USP17	-0.716388889	8.61047619	-3.264257612	0.003665835	0.045592093	-1.932734943	USP17
XK	1.438888889	8.546666667	3.262288491	0.003682758	0.045773742	-1.936977305	XK
PL-5283	0.470833333	8.144285714	3.260300172	0.003699923	0.045958169	-1.941260259	PL-5283
EHD3	-0.812777778	8.493333333	-3.259517879	0.003706698	0.046013383	-1.94294515	EHD3
RSPO1	-1.511111111	7.822380952	-3.258930453	0.003711794	0.04603178	-1.944210261	RSPO1
CDCP1	0.7825	10.66285714	3.258283494	0.003717413	0.04603178	-1.945603505	CDCP1
GNL3L	0.517222222	12.48333333	3.258154056	0.003718538	0.04603178	-1.945882245	GNL3L
C1orf151	0.669444444	13.8752381	3.258092587	0.003719073	0.04603178	-1.946014613	C1orf151
DDX20	0.453888889	10.06952381	3.257649071	0.003722932	0.04603178	-1.946969674	DDX20
LOC100133781	0.718055556	8.738571429	3.257565532	0.003723659	0.04603178	-1.947149562	LOC100133781
FAM136B	0.583888889	8.301904762	3.257378483	0.003725288	0.04603178	-1.947552334	FAM136B
CNOT3	-0.736944444	9.343333333	-3.257201915	0.003726826	0.04603178	-1.947932534	CNOT3
TRIM35	-1.528333333	12.22666667	-3.256243446	0.003735187	0.046066433	-1.949996269	TRIM35
FBXL11	0.425277778	10.11809524	3.256068397	0.003736716	0.046066433	-1.950373157	FBXL11
XPOT	-0.627777778	10.24428571	-3.2560097	0.003737229	0.046066433	-1.950499532	XPOT
C14orf181	0.426111111	7.750952381	3.255811441	0.003738962	0.046066433	-1.950926384	C14orf181
RAB6A	-0.616944444	10.9347619	-3.255448949	0.003742132	0.046076745	-1.951706807	RAB6A
HMGN2	0.818055556	16.1347619	3.254919344	0.003746768	0.046105085	-1.952846969	HMGN2
F11R	0.890833333	13.93761905	3.253164683	0.003762168	0.046265761	-1.956624102	F11R
LOC646960	-1.364444444	11.20857143	-3.252627697	0.003766893	0.046295044	-1.957779909	LOC646960
LIMD1	0.373611111	7.410952381	3.251804407	0.003774149	0.046355372	-1.95955185	LIMD1
FLJ30901	-0.646111111	8.741428571	-3.251289953	0.00377869	0.046382299	-1.960659023	FLJ30901
FANCI	1.158888889	11.37	3.250354081	0.003786964	0.046427059	-1.962673009	FANCI
CD93	-0.936388889	9.41952381	-3.250345737	0.003787038	0.046427059	-1.962690963	CD93
BLK	-0.952777778	7.43	-3.249857207	0.003791364	0.046451263	-1.963742205	BLK
RAB35	0.591111111	12.63	3.248079249	0.003807149	0.046572108	-1.967567694	RAB35
THEM5	-0.976944444	13.59047619	-3.248058557	0.003807333	0.046572108	-1.967612211	THEM5
EIF5	0.511111111	12.75238095	3.247949766	0.003808301	0.046572108	-1.967846269	EIF5
RPS27	0.448055556	17.58952381	3.247269969	0.003814356	0.046606224	-1.969308749	RPS27
SNX13	0.432777778	10.08714286	3.246767234	0.003818839	0.046606224	-1.970390248	SNX13
TAAR2	0.504166667	8.138571429	3.246611155	0.003820232	0.046606224	-1.970726	TAAR2
LOC100129196	0.668055556	7.52047619	3.246577714	0.00382053	0.046606224	-1.970797936	LOC100129196
C7orf43	-1.113333333	10.14619048	-3.245380149	0.003831235	0.046707964	-1.973373927	C7orf43
LOC400604	0.432222222	7.341904762	3.244967895	0.003834927	0.04672413	-1.974260629	LOC400604
HMGCS2	0.339166667	6.57952381	3.244310617	0.003840821	0.046767083	-1.975674273	HMGCS2
BAGE	0.604722222	11.85	3.243587639	0.003847313	0.046813573	-1.977229121	BAGE
C17orf74	-0.703611111	9.790952381	-3.243219844	0.00385062	0.046813573	-1.978020066	C17orf74
TEP1	0.604166667	10.1647619	3.243094298	0.00385175	0.046813573	-1.978290048	TEP1
NAPSB	-0.800555556	8.845238095	-3.241598323	0.003865233	0.046948556	-1.981506837	NAPSB
FBXO17	-0.932222222	13.21380952	-3.241240257	0.003868467	0.046957523	-1.982276718	FBXO17
RANGRF	0.726944444	11.28571429	3.240894181	0.003871595	0.046957523	-1.983020794	RANGRF
SCAPER	0.503333333	8.729047619	3.240727368	0.003873104	0.046957523	-1.983379439	SCAPER
ZNF367	0.683611111	7.663809524	3.239738494	0.00388206	0.047032113	-1.985505392	ZNF367
RALY	-0.963055556	10.95809524	-3.239522439	0.003884019	0.047032113	-1.985969856	RALY
NT5DC2	-0.693611111	10.6052381	-3.239217536	0.003886786	0.047036777	-1.986625306	NT5DC2
FSCN1	-1.096111111	8.908571429	-3.23847036	0.003893574	0.047090071	-1.988231428	FSCN1
SAMD12	0.684722222	7.577619048	3.237339434	0.00390387	0.047176415	-1.990662241	SAMD12
TMEM191B	-0.857777778	12.98238095	-3.23716174	0.003905491	0.047176415	-1.991044154	TMEM191B
CPA6	-0.9225	7.09047619	-3.236727346	0.003909454	0.047195427	-1.991977756	CPA6
ABCB7	0.618055556	9.962380952	3.23585282	0.003917445	0.04725784	-1.993857178	ABCB7
RERG	-1.029722222	8.926190476	-3.235134767	0.003924019	0.04725784	-1.995400213	RERG
MEX3D	-0.603888889	15.16952381	-3.234915443	0.003926029	0.04725784	-1.9958715	MEX3D
PPAPDC3	-1.041666667	8.425238095	-3.234869694	0.003926448	0.04725784	-1.995969805	PPAPDC3
GBE1	0.522222222	10.95380952	3.234620094	0.003928737	0.04725784	-1.996506137	GBE1
IFT172	0.87	11.70952381	3.234560634	0.003929282	0.04725784	-1.9966339	IFT172
NRP1	-1.565833333	13.36142857	-3.233897424	0.003935371	0.04725784	-1.998058912	NRP1
SLC27A2	1.121388889	8.441428571	3.233652847	0.003937619	0.04725784	-1.998584401	SLC27A2
WISP2	-3.1525	9.961428571	-3.23355628	0.003938506	0.04725784	-1.998791878	WISP2
LASS6	0.619166667	12.13952381	3.233551308	0.003938552	0.04725784	-1.99880256	LASS6
LIMCH1	1.105277778	10.03619048	3.232533738	0.003947919	0.047300681	-2.000988725	LIMCH1
AQP6	0.697777778	6.732380952	3.232511244	0.003948127	0.047300681	-2.001037049	AQP6
ARL6	0.473611111	7.32047619	3.231891372	0.003953844	0.047300681	-2.002368686	ARL6
GCNT2	0.673333333	6.848571429	3.231708084	0.003955536	0.047300681	-2.002762419	GCNT2
PPP1CA	-0.66	11.74047619	-3.231608817	0.003956452	0.047300681	-2.002975659	PPP1CA
LOC284542	-1.011944444	15.04714286	-3.23160449	0.003956492	0.047300681	-2.002984954	LOC284542
HBA1	-1.740277778	14.90333333	-3.231262881	0.003959649	0.047304623	-2.003718761	HBA1
ADAM15	-0.71	9.752380952	-3.231050447	0.003961612	0.047304623	-2.004175077	ADAM15
BOLA1	0.596111111	11.77047619	3.230103789	0.003970376	0.047360377	-2.006208418	BOLA1
HIST2H2AC	0.666944444	13.18666667	3.230028051	0.003971078	0.047360377	-2.006371089	HIST2H2AC
LEPRE1	-0.688611111	10.68571429	-3.229387435	0.00397702	0.047402618	-2.007746966	LEPRE1
C19orf57	1.101666667	10.40714286	3.228331553	0.003986832	0.047490914	-2.010014542	C19orf57
POL3S	0.243333333	6.884285714	3.227375127	0.003995741	0.047568342	-2.012068333	POL3S
ARID3A	-0.7275	9.079047619	-3.226655607	0.004002455	0.047597705	-2.013613279	ARID3A
NUP98	-0.638888889	11.01285714	-3.226594377	0.004003027	0.047597705	-2.013744745	NUP98
RAD54L	1.353333333	10.44333333	3.225963427	0.004008925	0.047639154	-2.015099419	RAD54L
ACACA	0.553888889	8.529047619	3.225612807	0.004012206	0.047649475	-2.01585218	ACACA
CYBASC3	-0.550555556	9.565714286	-3.225342996	0.004014733	0.047650829	-2.016431429	CYBASC3
ANK2	-0.831111111	7.60047619	-3.224610984	0.004021596	0.047700769	-2.018002893	ANK2
ZFYVE19	0.440277778	10.96285714	3.224343824	0.004024104	0.047700769	-2.018576397	ZFYVE19
NDUFB2	0.588333333	14.61380952	3.224122036	0.004026186	0.047700769	-2.01905249	NDUFB2
HPCA	-0.479722222	7.471904762	-3.222725172	0.004039329	0.047827783	-2.022050793	HPCA
GFM1	0.541111111	10.8152381	3.22212976	0.004044943	0.047865566	-2.023328696	GFM1
BCAM	-0.375277778	17.87666667	-3.221437985	0.004051476	0.047914163	-2.024813326	BCAM
PDZRN3	-1.361666667	8.368095238	-3.220301284	0.004062233	0.048012625	-2.027252604	PDZRN3
PLEKHO1	-0.7325	12.3052381	-3.218727064	0.004077176	0.048160417	-2.030630328	PLEKHO1
PBRM1	0.6225	9.434285714	3.218063644	0.004083489	0.048206159	-2.032053642	PBRM1
C15orf31	0.349722222	6.755714286	3.217652439	0.004087407	0.048223586	-2.032935801	C15orf31
CHCHD2	0.638611111	15.88619048	3.216385786	0.004099498	0.048337367	-2.035652941	CHCHD2
LOC100128836	-0.743888889	11.27619048	-3.215989388	0.004103289	0.048353201	-2.036503198	LOC100128836
LOC388494	-1.003055556	11.78095238	-3.215535281	0.004107637	0.04835555	-2.037477201	LOC388494
BGN	-0.957222222	8.884761905	-3.215407373	0.004108862	0.04835555	-2.037751539	BGN
BOP1	-0.701111111	10.21285714	-3.215201595	0.004110834	0.04835555	-2.038192889	BOP1
GGCT	0.648611111	12.81380952	3.214712121	0.004115528	0.048381954	-2.039242666	GGCT
DAZAP1	0.42	11.77666667	3.214206714	0.004120381	0.048383014	-2.040326564	DAZAP1
C18orf23	-0.742777778	15.33333333	-3.214192448	0.004120518	0.048383014	-2.040357157	C18orf23
GIMAP8	-0.905	9.30047619	-3.212995972	0.004132028	0.048489342	-2.042922909	GIMAP8
TIMELESS	1.019722222	12.57952381	3.212550759	0.00413632	0.04849677	-2.043877559	TIMELESS
TIMM9	0.551388889	11.73714286	3.212420838	0.004137573	0.04849677	-2.044156133	TIMM9
RP4-724E16.2	0.264444444	6.64	3.211024599	0.004151062	0.048609835	-2.047149718	RP4-724E16.2
PRKCSH	-0.599722222	10.10047619	-3.210913055	0.004152141	0.048609835	-2.047388854	PRKCSH
SELP	-1.610833333	8.263809524	-3.210013435	0.004160858	0.048648356	-2.049317436	SELP
GPR146	-0.495	7.866190476	-3.209986899	0.004161115	0.048648356	-2.049374319	GPR146
MAN1B1	-0.633055556	9.99952381	-3.209810992	0.004162821	0.048648356	-2.049751404	MAN1B1
LOC653113	0.511944444	9.571904762	3.209218533	0.004168574	0.048665397	-2.051021383	LOC653113
COL14A1	-1.755555556	9.014285714	-3.209153308	0.004169208	0.048665397	-2.051161194	COL14A1
COX7A2	0.689166667	14.90952381	3.208240218	0.00417809	0.048730104	-2.053118313	COX7A2
OCRL	0.495	10.54047619	3.20751917	0.004185117	0.048730104	-2.054663687	OCRL
TEKT4	-0.806388889	7.725238095	-3.207461845	0.004185676	0.048730104	-2.054786544	TEKT4
SFTPA1B	-0.446666667	7.891904762	-3.20741851	0.004186099	0.048730104	-2.054879416	SFTPA1B
LOC646547	0.691944444	11.11571429	3.20724409	0.004187801	0.048730104	-2.05525322	LOC646547
WNT5B	-0.680833333	7.399047619	-3.207064349	0.004189555	0.048730104	-2.055638419	WNT5B
GFRA3	-0.659722222	8.404761905	-3.20651879	0.004194885	0.048763379	-2.056807555	GFRA3
C11orf68	-0.486388889	10.57571429	-3.205451641	0.00420533	0.048802983	-2.05909428	C11orf68
WDR51A	1.071666667	10.25428571	3.205436819	0.004205475	0.048802983	-2.059126039	WDR51A
CCDC25	0.5375	10.78952381	3.205413333	0.004205705	0.048802983	-2.059176363	CCDC25
HIAT1	0.532777778	10.92666667	3.204608147	0.004213603	0.048859063	-2.06090158	HIAT1
LMF2	-0.784166667	9.764761905	-3.204416455	0.004215486	0.048859063	-2.061312286	LMF2
USP7	-0.438611111	11.71285714	-3.203710865	0.004222422	0.048898488	-2.062823964	USP7
NCOA2	0.334722222	6.857619048	3.20328756	0.004226588	0.048898488	-2.063730818	NCOA2
BTBD6	0.587222222	13.05	3.202919142	0.004230218	0.048898488	-2.064520054	BTBD6
BMX	-0.305	6.697619048	-3.202835117	0.004231046	0.048898488	-2.064700051	BMX
MMP17	-1.270833333	11.90619048	-3.20261905	0.004233176	0.048898488	-2.0651629	MMP17
JOSD2	-0.488888889	10.29380952	-3.202359991	0.004235732	0.048898488	-2.065717831	JOSD2
NEUROG1	-1.210833333	12.7752381	-3.202310684	0.004236218	0.048898488	-2.065823449	NEUROG1
NANOS1	0.891111111	8.681904762	3.200458226	0.004254539	0.049081275	-2.069791172	NANOS1
C9orf100	0.946944444	8.4	3.199750682	0.004261557	0.049129525	-2.071306448	C9orf100
PRMT1	-0.764722222	11.1047619	-3.199535162	0.004263697	0.049129525	-2.071767986	PRMT1
LRP1	-0.791388889	9.943333333	-3.199159221	0.004267432	0.049143892	-2.072573041	LRP1
PRKCI	0.919722222	11.13666667	3.197633136	0.004282627	0.049269488	-2.075840753	PRKCI
RPS27L	0.6275	13.56142857	3.197562915	0.004283327	0.049269488	-2.075991102	RPS27L
NKPD1	-0.490277778	6.865714286	-3.195671281	0.004302238	0.049435203	-2.08004083	NKPD1
MAP1LC3A	-0.950555556	9.244285714	-3.195621164	0.00430274	0.049435203	-2.080148114	MAP1LC3A
CTNNB1	0.694166667	12.78333333	3.194914092	0.00430983	0.049487874	-2.081661654	CTNNB1
HIST1H3B	0.424444444	13.0452381	3.194107619	0.004317931	0.049552083	-2.083387843	HIST1H3B
MBL1P1	-0.349722222	6.734285714	-3.193744055	0.004321588	0.049565246	-2.084165976	MBL1P1
PGD	-0.864444444	11.91952381	-3.193180578	0.004327261	0.049580841	-2.085371926	PGD
FLJ43692	1.230277778	9.724761905	3.193110392	0.004327968	0.049580841	-2.085522133	FLJ43692
DBR1	0.784444444	9.056190476	3.192230493	0.004336843	0.049653712	-2.087405137	DBR1
KANK3	-0.866666667	8.478571429	-3.191803143	0.00434116	0.049674341	-2.088319617	KANK3
RIF1	0.806944444	11.04	3.190543817	0.004353905	0.049791332	-2.091014205	RIF1
ZNF619	0.443333333	7.393333333	3.190263871	0.004356744	0.049794956	-2.091613161	ZNF619
GALNTL2	-0.837222222	7.29952381	-3.188919163	0.004370402	0.04992217	-2.094489989	GALNTL2
PIGU	-0.878888889	9.106666667	-3.187796067	0.004381841	0.050023904	-2.096892408	PIGU
TIE1	-1.202777778	8.862857143	-3.186896679	0.004391022	0.050053844	-2.098816097	TIE1
RNMT	0.571111111	9.431428571	3.186805316	0.004391956	0.050053844	-2.099011505	RNMT
E2F7	1.404444444	10.18190476	3.186794496	0.004392066	0.050053844	-2.099034645	E2F7
ZNF284	0.7075	8.479047619	3.18597191	0.004400482	0.050120832	-2.100793896	ZNF284
CCDC80	-1.855555556	10.98809524	-3.185199113	0.004408403	0.050182106	-2.10244653	CCDC80
CDK10	-0.49	8.946666667	-3.184371211	0.004416903	0.050249909	-2.104216867	CDK10
SLC41A3	0.579166667	11.78571429	3.183940738	0.00442133	0.050271307	-2.105137306	SLC41A3
GBP6	0.617777778	12.4947619	3.183263968	0.004428297	0.050321559	-2.106584297	GBP6
CHAF1A	0.915277778	12.0647619	3.182885194	0.004432201	0.050332658	-2.107394107	CHAF1A
PBX4	0.666111111	9.10047619	3.182656281	0.004434562	0.050332658	-2.107883501	PBX4
PTGES2	-0.600555556	8.910952381	-3.182427898	0.004436919	0.050332658	-2.10837175	PTGES2
TUBB2C	0.566944444	15.51714286	3.181849538	0.004442893	0.050371495	-2.109608152	TUBB2C
C6orf199	0.521944444	7.416190476	3.180898004	0.004452739	0.050454157	-2.111642157	C6orf199
CRYBB3	-0.401388889	8.867142857	-3.179435526	0.004467913	0.050576882	-2.114767976	CRYBB3
COX7B	0.801388889	13.57428571	3.179360582	0.004468692	0.050576882	-2.114928146	COX7B
NKX1-2	-1.236944444	12.26238095	-3.178819075	0.004474324	0.050611621	-2.116085408	NKX1-2
SPATA17	0.528611111	6.862380952	3.177622279	0.004486795	0.050723645	-2.118642869	SPATA17
PRPF40A	0.706388889	12.43190476	3.176720357	0.004496217	0.050750492	-2.120570005	PRPF40A
BRE	-0.485555556	9.611904762	-3.176703011	0.004496398	0.050750492	-2.120607067	BRE
LYPLA2P1	-0.764444444	9.272380952	-3.176657004	0.004496879	0.050750492	-2.120705365	LYPLA2P1
FAIM3	-0.676111111	8.075238095	-3.175389456	0.004510154	0.050871237	-2.123413416	FAIM3
CASP8AP2	0.611666667	9.567142857	3.174946037	0.004514807	0.050894651	-2.124360677	CASP8AP2
P76	-0.483055556	8.663809524	-3.173159193	0.004533603	0.051077387	-2.128177414	P76
PCDH20	-0.701944444	6.583333333	-3.170986713	0.004556558	0.051306743	-2.132816942	PCDH20
SBF1	-0.684166667	10.25428571	-3.170493736	0.004561783	0.051307741	-2.133869596	SBF1
PLSCR2	0.344166667	6.436666667	3.170251199	0.004564356	0.051307741	-2.134387465	PLSCR2
MYCBP	0.607222222	11.13857143	3.170184572	0.004565063	0.051307741	-2.134529725	MYCBP
RECK	-1.034444444	8.763333333	-3.169998412	0.004567038	0.051307741	-2.134927207	RECK
E2F2	1.095	10.91761905	3.169430914	0.004573067	0.051310263	-2.136138858	E2F2
RPS24	0.569722222	16.41666667	3.169066956	0.004576937	0.051310263	-2.136915899	RPS24
LZTR1	-0.501388889	9.337619048	-3.168869707	0.004579036	0.051310263	-2.137337008	LZTR1
LYSMD4	0.745555556	9.94952381	3.168804817	0.004579727	0.051310263	-2.137475541	LYSMD4
CLK3	0.429166667	12.23809524	3.168755389	0.004580253	0.051310263	-2.137581065	CLK3
SDAD1	0.459444444	10.16857143	3.168099254	0.004587243	0.051359438	-2.138981778	SDAD1
EIF4G1	-0.657222222	11.41	-3.166423085	0.004605147	0.051530684	-2.142559626	EIF4G1
UBL5	0.492777778	14.02952381	3.166172609	0.004607829	0.051531491	-2.143094225	UBL5
C19orf29	-0.521111111	11.51	-3.165841843	0.004611372	0.051541929	-2.143800167	C19orf29
LOC123688	0.746111111	7.951428571	3.164607432	0.004624618	0.051660747	-2.146434516	LOC123688
SHANK2	0.928611111	7.443809524	3.16424024	0.004628565	0.051675305	-2.147218073	SHANK2
FKBP2	0.809722222	14.21619048	3.163999585	0.004631154	0.051675305	-2.147731596	FKBP2
C3orf1	0.520277778	12.92714286	3.162653492	0.00464566	0.051807901	-2.150603722	C3orf1
LOC729956	-1.046666667	9.478095238	-3.161142834	0.004661993	0.051960698	-2.153826501	LOC729956
RPL35A	0.706388889	16.43857143	3.159074104	0.004684449	0.052163578	-2.158239035	RPL35A
LEAP2	0.626111111	8.263333333	3.158979553	0.004685478	0.052163578	-2.158440686	LEAP2
DIAPH1	0.681944444	13.4247619	3.158699435	0.004688527	0.052168119	-2.159038091	DIAPH1
EBP	0.846666667	13.68952381	3.158012719	0.004696011	0.052215113	-2.160502567	EBP
SLC22A12	-0.603888889	8.44952381	-3.157826878	0.004698038	0.052215113	-2.160898869	SLC22A12
LOC100130173	0.429444444	8.515714286	3.156380979	0.00471384	0.052361272	-2.163981964	LOC100130173
ERBB2	0.874722222	11.51904762	3.155992493	0.004718095	0.052370182	-2.164810255	ERBB2
KIAA1804	0.6925	7.704285714	3.155673317	0.004721593	0.052370182	-2.165490745	KIAA1804
LYPD5	1.123333333	9.818095238	3.155581709	0.004722597	0.052370182	-2.16568605	LYPD5
SCN3A	-0.868888889	8.744285714	-3.153322702	0.004747433	0.052590846	-2.170501609	SCN3A
IL19	-1.265833333	7.563333333	-3.153287436	0.004747822	0.052590846	-2.170576776	IL19
PEPD	0.591666667	12.25190476	3.152118066	0.004760729	0.052674403	-2.173069084	PEPD
NAT8L	0.421388889	6.471428571	3.152038783	0.004761605	0.052674403	-2.173238052	NAT8L
TOR3A	0.645833333	12.03095238	3.151879462	0.004763366	0.052674403	-2.17357759	TOR3A
TRAFD1	-0.438055556	8.051428571	-3.150259514	0.004781312	0.052843265	-2.177029636	TRAFD1
GML	-0.407777778	7.811904762	-3.149938136	0.00478488	0.052853123	-2.177714411	GML
CD83	-0.807777778	10.96380952	-3.148936319	0.004796019	0.052946551	-2.17984888	CD83
DNM1P35	-0.530555556	16.49095238	-3.148041993	0.004805984	0.05299741	-2.181754139	DNM1P35
LL22NC03-75B3.6	-0.928888889	7.591904762	-3.147813323	0.004808535	0.05299741	-2.182241266	LL22NC03-75B3.6
TBL3	-0.526666667	8.097619048	-3.147486201	0.004812187	0.05299741	-2.1829381	TBL3
LOC100131699	0.517777778	8.151904762	3.147327951	0.004813955	0.05299741	-2.183275196	LOC100131699
ERG	-0.805555556	8.381428571	-3.147196138	0.004815428	0.05299741	-2.183555972	ERG
HRAS	-0.825833333	10.73190476	-3.146785732	0.004820016	0.05299741	-2.184430158	HRAS
HIST1H4E	0.613611111	11.40047619	3.146708099	0.004820884	0.05299741	-2.184595516	HIST1H4E
SLAMF6	-0.484722222	6.828095238	-3.146600041	0.004822093	0.05299741	-2.184825676	SLAMF6
PARVG	-0.750555556	8.563333333	-3.146331673	0.004825097	0.053000931	-2.185397282	PARVG
IFITM2	-0.920277778	15.1147619	-3.145944308	0.004829436	0.053002206	-2.186222314	IFITM2
FCRL2	-0.525555556	7.541428571	-3.145842206	0.004830581	0.053002206	-2.186439771	FCRL2
ASAH1	-0.690277778	10.59333333	-3.145440549	0.004835085	0.053004266	-2.1872952	ASAH1
CTBP2	0.8125	13.35238095	3.145346872	0.004836136	0.053004266	-2.187494703	CTBP2
CEBPE	-0.786388889	9.24047619	-3.144709975	0.004843288	0.053018687	-2.188851045	CEBPE
CYTL1	-1.079444444	7.629047619	-3.144509162	0.004845545	0.053018687	-2.18927868	CYTL1
RBM33	0.578611111	8.597142857	3.144135953	0.004849743	0.053018687	-2.190073409	RBM33
ADAM10	0.701666667	8.559047619	3.144084384	0.004850323	0.053018687	-2.190183221	ADAM10
ROPN1B	0.7825	6.93952381	3.143317143	0.004858965	0.053018687	-2.191816917	ROPN1B
IL17D	-1.233333333	7.631428571	-3.143191822	0.004860378	0.053018687	-2.192083753	IL17D
RPS6KB2	-0.466666667	9.2	-3.142543069	0.004867698	0.053018687	-2.193465028	RPS6KB2
ATM	-0.566944444	8.306190476	-3.142483541	0.004868371	0.053018687	-2.193591766	ATM
SERPING1	-1.140277778	10.12380952	-3.142462202	0.004868612	0.053018687	-2.193637196	SERPING1
AKR1C1	-2.5075	11.79285714	-3.142296949	0.004870478	0.053018687	-2.193989022	AKR1C1
RBM17	0.357777778	11.25	3.142250015	0.004871009	0.053018687	-2.194088944	RBM17
TM9SF1	-0.430555556	11.15380952	-3.142053844	0.004873226	0.053018687	-2.194506585	TM9SF1
HNRNPU	0.451388889	12.28428571	3.141812042	0.00487596	0.053018687	-2.195021361	HNRNPU
IRX4	-0.856111111	10.24809524	-3.141488046	0.004879626	0.053018687	-2.1957111	IRX4
RBM25	0.396111111	11.85809524	3.141472594	0.004879801	0.053018687	-2.195743995	RBM25
TRIAP1	0.528333333	9.854761905	3.141419354	0.004880404	0.053018687	-2.195857333	TRIAP1
ELOF1	-0.635555556	10.39095238	-3.140731475	0.004888197	0.053056436	-2.197321635	ELOF1
EFNA1	0.859722222	13.79095238	3.140608738	0.004889589	0.053056436	-2.197582895	EFNA1
ZNF707	0.479166667	9.156190476	3.140401701	0.004891938	0.053056436	-2.198023593	ZNF707
OXTR	1.394166667	8.023333333	3.138837851	0.004909714	0.053220002	-2.201352079	OXTR
CIAPIN1P	-0.584722222	9.951904762	-3.136449975	0.004936977	0.053486173	-2.20643335	CIAPIN1P
OVOL2	0.655277778	10.11	3.136099606	0.004940989	0.053500297	-2.207178808	OVOL2
ZSCAN29	0.375833333	9.288571429	3.135699048	0.004945581	0.053519489	-2.208031015	ZSCAN29
LOC439911	0.544722222	7.847619048	3.135472291	0.004948182	0.053519489	-2.208513436	LOC439911
COX11	0.506944444	10.94142857	3.134917818	0.004954547	0.053555342	-2.209693017	COX11
ACAP1	-0.687777778	8.955238095	-3.134711328	0.00495692	0.053555342	-2.210132284	ACAP1
POLH	0.453055556	8.536666667	3.134432658	0.004960123	0.053560654	-2.210725083	POLH
FAM109A	-0.603611111	9.287142857	-3.133848356	0.004966847	0.053603099	-2.211967982	FAM109A
WDHD1	1.03	9.928095238	3.133619584	0.004969482	0.053603099	-2.212454594	WDHD1
HINT1	0.6625	15.8647619	3.133007191	0.004976542	0.053649952	-2.213757131	HINT1
LYRM2	0.525	10.31333333	3.132156032	0.004986371	0.053726588	-2.215567374	LYRM2
TMEM14E	0.4525	6.651428571	3.131564639	0.004993212	0.053770955	-2.216825049	TMEM14E
CD14	-1.016111111	10.71619048	-3.130382514	0.005006912	0.053866512	-2.219338755	CD14
BBS4	0.479166667	10.38619048	3.130328399	0.00500754	0.053866512	-2.21945382	BBS4
LDB2	-0.817777778	7.64952381	-3.129872512	0.005012834	0.053894105	-2.22042314	LDB2
MED15	-0.471388889	10.64380952	-3.128895007	0.005024203	0.05398695	-2.222501383	MED15
IFITM5	-0.832777778	14.88142857	-3.127841736	0.005036482	0.054077484	-2.224740464	IFITM5
DLG5	0.628611111	11.0252381	3.127702686	0.005038105	0.054077484	-2.225036042	DLG5
CDC14A	0.471944444	7.331428571	3.126495971	0.005052212	0.054199451	-2.22760097	CDC14A
LOC100129648	-0.506111111	7.434761905	-3.126151912	0.005056241	0.054213229	-2.228332222	LOC100129648
UPF2	0.432222222	8.945238095	3.12523494	0.005066995	0.054266775	-2.230280991	UPF2
PDE7B	-0.359166667	6.725238095	-3.125025155	0.005069459	0.054266775	-2.230726805	PDE7B
C1orf2	0.581388889	11.23	3.124884289	0.005071113	0.054266775	-2.231026152	C1orf2
EIF3F	-0.768055556	12.98	-3.124789588	0.005072226	0.054266775	-2.231227394	EIF3F
USMG5	0.715833333	14.28428571	3.124054811	0.005080868	0.054294995	-2.232788745	USMG5
GPR137C	0.942222222	7.707142857	3.123932835	0.005082304	0.054294995	-2.233047922	GPR137C
TADA2L	0.373055556	8.362380952	3.12386427	0.005083111	0.054294995	-2.233193612	TADA2L
JMJD1C	0.68	10.03142857	3.12344888	0.005088005	0.054317892	-2.234076213	JMJD1C
C3orf52	1.150833333	9.672380952	3.122468425	0.005099574	0.054411987	-2.236159282	C3orf52
C1orf172	0.944722222	11.61238095	3.121923578	0.005106014	0.054425354	-2.237316768	C1orf172
MTMR4	0.498611111	11.27619048	3.121896172	0.005106338	0.054425354	-2.237374987	MTMR4
AKT1	-0.518055556	8.083809524	-3.121334461	0.005112986	0.054466817	-2.238568223	AKT1
SPC24	0.915833333	8.886666667	3.120173276	0.005126756	0.054584057	-2.24103468	SPC24
SIAH2	-0.928055556	9.708095238	-3.118787734	0.005143233	0.054729981	-2.243977286	SIAH2
SYNE1	-0.872222222	10.51285714	-3.118113355	0.005151271	0.054785999	-2.245409367	SYNE1
SIRT2	-0.484722222	10.73809524	-3.117168279	0.005162556	0.054876472	-2.247416111	SIRT2
TOE1	0.448888889	11.53238095	3.116654536	0.005168701	0.054908661	-2.24850689	TOE1
USP51	0.7475	8.76952381	3.116388237	0.005171889	0.054908661	-2.249072273	USP51
LOC254559	0.836388889	7.667619048	3.116218226	0.005173925	0.054908661	-2.249433215	LOC254559
LOC100130289	0.760277778	13.92	3.115755554	0.00517947	0.054937991	-2.25041546	LOC100130289
YIF1B	-0.501944444	9.525714286	-3.115137312	0.005186889	0.054977128	-2.251727902	YIF1B
ZNF598	0.634722222	12.54619048	3.114984261	0.005188727	0.054977128	-2.252052795	ZNF598
LOC644563	0.548611111	12.43095238	3.114469799	0.005194911	0.055013131	-2.253144839	LOC644563
TCEA2	-0.831388889	9.372857143	-3.114062602	0.00519981	0.055021669	-2.25400915	TCEA2
WDR46	-0.646388889	8.963809524	-3.113791144	0.005203079	0.055021669	-2.254585323	WDR46
ARMC1	0.534722222	10.73333333	3.113708449	0.005204075	0.055021669	-2.254760839	ARMC1
CHST5	-0.275555556	7.518571429	-3.113127531	0.005211078	0.055066229	-2.255993775	CHST5
C19orf68	0.405833333	10.65809524	3.112449658	0.005219261	0.055123207	-2.257432386	C19orf68
SNRPN	-1.078055556	9.607142857	-3.111309454	0.005233053	0.055220552	-2.259851935	SNRPN
HTR2A	-0.342222222	6.513333333	-3.111225501	0.00523407	0.055220552	-2.260030073	HTR2A
KIF18B	1.187222222	10.61380952	3.110873778	0.005238332	0.055222663	-2.260776372	KIF18B
MYL5	-0.715555556	9.62	-3.110739986	0.005239954	0.055222663	-2.26106025	MYL5
PIGS	-0.546666667	8.305714286	-3.110371043	0.00524443	0.055222663	-2.261843045	PIGS
NEGR1	-0.558611111	6.854761905	-3.110286707	0.005245454	0.055222663	-2.262021978	NEGR1
SDCBP	-0.5075	11.72	-3.109410922	0.005256096	0.055284353	-2.263880007	SDCBP
VHLL	0.296944444	7.014761905	3.109343811	0.005256912	0.055284353	-2.264022379	VHLL
RAN	0.760555556	15.01428571	3.108558239	0.005266477	0.055355467	-2.265688851	RAN
SNX17	-0.675	10.55904762	-3.107640582	0.005277671	0.055443623	-2.267635339	SNX17
ACD	-0.465833333	10.79952381	-3.106975874	0.005285795	0.055499438	-2.269045162	ACD
SFRS4	0.46	13.48714286	3.106427731	0.005292502	0.05554034	-2.270207676	SFRS4
SUZ12	0.566666667	11.67952381	3.105343994	0.005305788	0.055650196	-2.272505884	SUZ12
CDC40	0.4275	10.55904762	3.104834376	0.005312047	0.055686269	-2.273586501	CDC40
CAND1	-1.045555556	13.26857143	-3.103186325	0.005332336	0.055869306	-2.277080684	CAND1
KRT77	-0.883611111	7.267142857	-3.102700433	0.005338332	0.055902473	-2.278110748	KRT77
ASB4	0.393055556	8.197619048	3.102402025	0.005342018	0.055911424	-2.278743327	ASB4
ITSN2	0.672222222	11.29142857	3.10180199	0.005349437	0.055959415	-2.280015249	ITSN2
RARS2	0.424444444	12.15190476	3.101313456	0.005355484	0.055993018	-2.281050751	RARS2
KIAA1586	0.378888889	8.675714286	3.100560251	0.005364821	0.056028157	-2.282647148	KIAA1586
NUDT1	0.605833333	12.55714286	3.100519492	0.005365326	0.056028157	-2.28273353	NUDT1
LAX1	-0.63	9.73	-3.100355977	0.005367356	0.056028157	-2.283080076	LAX1
C8orf34	-0.396666667	6.853333333	-3.099937665	0.00537255	0.056043293	-2.283966598	C8orf34
C10orf125	0.674444444	11.24571429	3.099679841	0.005375754	0.056043293	-2.28451298	C10orf125
FAM129C	-0.643055556	7.228571429	-3.099357665	0.00537976	0.056043293	-2.285195713	FAM129C
PSMB4	0.581666667	14.41095238	3.099325859	0.005380156	0.056043293	-2.285263113	PSMB4
SHOC2	-0.449722222	9.354761905	-3.098549635	0.005389821	0.056114375	-2.286907931	SHOC2
ABCA6	-0.911111111	7.686190476	-3.097479536	0.005403173	0.056223744	-2.289175234	ABCA6
ONECUT2	2.09	8.079047619	3.096635396	0.005413728	0.056231784	-2.29096359	ONECUT2
PLOD3	-0.603611111	12.25380952	-3.096618879	0.005413935	0.056231784	-2.290998581	PLOD3
PTPDC1	0.556388889	9.154285714	3.096537648	0.005414951	0.056231784	-2.291170665	PTPDC1
MUS81	0.480555556	12.37095238	3.096507064	0.005415334	0.056231784	-2.291235453	MUS81
CCR2	-1.032222222	9.247619048	-3.095517998	0.00542773	0.056327669	-2.2933306	CCR2
CFL1	-0.451944444	13.57380952	-3.095315429	0.005430273	0.056327669	-2.293759673	CFL1
LOC126235	-0.943611111	9.614761905	-3.095059023	0.005433492	0.056331479	-2.294302769	LOC126235
RNASEH2A	0.733333333	11.67095238	3.094520281	0.005440263	0.056372081	-2.295443834	RNASEH2A
PTAR1	0.587222222	11.68	3.094066628	0.00544597	0.056373287	-2.296404626	PTAR1
AAAS	-0.553333333	10.80285714	-3.09405729	0.005446088	0.056373287	-2.296424403	AAAS
TMEM56	0.703333333	7.361428571	3.093323012	0.005455338	0.056391115	-2.297979423	TMEM56
NUP43	0.660555556	11.6947619	3.093250358	0.005456254	0.056391115	-2.298133281	NUP43
PEX10	-0.630277778	9.249047619	-3.093240731	0.005456376	0.056391115	-2.298153666	PEX10
KRTAP1-3	-0.753611111	14.43285714	-3.092588147	0.005464611	0.056446692	-2.29953556	KRTAP1-3
KRT15	-2.249444444	14.83095238	-3.092113142	0.005470614	0.056460377	-2.300541353	KRT15
DCLK1	-1.175555556	7.552857143	-3.092030878	0.005471654	0.056460377	-2.300715538	DCLK1
RGS2	-1.620555556	10.91380952	-3.091728853	0.005475474	0.056470294	-2.301355022	RGS2
DHX38	-0.545833333	9.141904762	-3.090971544	0.005485065	0.056539682	-2.302958397	DHX38
CABIN1	-0.581666667	10.75238095	-3.090506069	0.005490968	0.056571004	-2.303943833	CABIN1
RPL3	-0.663888889	16.47714286	-3.089515186	0.005503554	0.056671113	-2.306041414	RPL3
CHMP7	-0.310555556	8.811904762	-3.087592317	0.005528058	0.056893773	-2.310111229	CHMP7
LOC284297	-1.240555556	8.666666667	-3.086602259	0.005540716	0.056994346	-2.312206376	LOC284297
EBF3	-0.740277778	7.471904762	-3.085127982	0.005559617	0.057105726	-2.315325783	EBF3
MVK	0.575833333	11.80095238	3.085071753	0.005560339	0.057105726	-2.315444749	MVK
KSR1	-0.393611111	7.597142857	-3.085054287	0.005560563	0.057105726	-2.315481702	KSR1
LOC100131737	0.439444444	10.98333333	3.084856053	0.00556311	0.057105726	-2.315901099	LOC100131737
CST2	-0.498888889	7.162857143	-3.08421688	0.005571328	0.057160382	-2.317253316	CST2
BECN1	0.426944444	12.14714286	3.083810748	0.005576557	0.057184317	-2.318112468	BECN1
LOC145694	-1.225	11.62333333	-3.082918323	0.005588062	0.057253855	-2.320000206	LOC145694
C14orf156	0.6475	13.56333333	3.082835097	0.005589136	0.057253855	-2.320176243	C14orf156
YLPM1	0.368333333	10.14952381	3.082029045	0.005599549	0.05733079	-2.321881097	YLPM1
C14orf80	0.725555556	9.447619048	3.081508149	0.005606288	0.057370049	-2.322982744	C14orf80
SUCLG2	0.477222222	9.38952381	3.079399568	0.005633649	0.057597929	-2.327441532	SUCLG2
WFS1	-0.8075	10.2047619	-3.079342622	0.00563439	0.057597929	-2.327561934	WFS1
MOXD1	-1.533055556	10.57047619	-3.07822109	0.005648997	0.057717378	-2.329933065	MOXD1
CDKN2AIP	0.413611111	9.448095238	3.077931578	0.005652774	0.057726102	-2.3305451	CDKN2AIP
CD46	0.771388889	10.05142857	3.077543737	0.005657837	0.05773566	-2.331364969	CD46
OSR2	-1.625277778	10.30095238	-3.077412101	0.005659556	0.05773566	-2.331643232	OSR2
C1orf59	1.099444444	11.14619048	3.076936336	0.005665775	0.057769261	-2.332648905	C1orf59
MSH6	0.634444444	12.34857143	3.076227585	0.005675051	0.057833987	-2.334146962	MSH6
C1orf67	1.119166667	8.22047619	3.075434477	0.005685449	0.057910069	-2.335823177	C1orf67
ANK3	0.904722222	11.0852381	3.074119265	0.005702733	0.058055391	-2.33860251	ANK3
FOXF1	-0.906388889	8.412380952	-3.073694039	0.005708332	0.058055391	-2.339501018	FOXF1
WDR93	-0.648611111	9.176190476	-3.073678583	0.005708535	0.058055391	-2.339533674	WDR93
ABHD11	0.76	10.64571429	3.073262289	0.005714022	0.05808128	-2.340413264	ABHD11
KIAA0415	-0.582222222	10.04047619	-3.072969844	0.005717879	0.058090591	-2.341031147	KIAA0415
CATSPER2	0.7275	9.107619048	3.069748466	0.005760535	0.058493865	-2.347835958	CATSPER2
KIF5B	0.389444444	8.915238095	3.069113246	0.005768983	0.05854954	-2.349177493	KIF5B
SLIT3	-1.442777778	10.11333333	-3.068579963	0.005776084	0.058591501	-2.350303671	SLIT3
LZTS2	0.554166667	13.41	3.067187051	0.005794671	0.058749876	-2.353244866	LZTS2
CYP2S1	-1.653055556	9.685714286	-3.066827361	0.005799481	0.058768466	-2.354004292	CYP2S1
PRKAR2B	-0.631111111	8.21952381	-3.065764812	0.00581371	0.058882446	-2.356247501	PRKAR2B
PRIM2	0.5275	10.30190476	3.065424034	0.005818281	0.058898534	-2.356966878	PRIM2
HGS	0.4175	13.4647619	3.06507995	0.005822899	0.058915091	-2.357693205	HGS
C3orf23	0.627777778	9.602380952	3.064810029	0.005826525	0.058921589	-2.358262962	C3orf23
GALNT3	1.095833333	10.58047619	3.064045734	0.005836803	0.058995317	-2.35987616	GALNT3
HSD3B7	-0.7125	8.297142857	-3.062521616	0.00585735	0.059155496	-2.36309269	HSD3B7
NUCB1	-0.585277778	10.14333333	-3.062426084	0.005858641	0.059155496	-2.363294283	NUCB1
P2RX5	-0.784722222	7.432857143	-3.062135928	0.005862561	0.059164835	-2.363906563	P2RX5
MPP6	0.693611111	7.914761905	3.061662923	0.005868958	0.059189908	-2.364904642	MPP6
C10orf110	0.414444444	6.807619048	3.061328826	0.00587348	0.059189908	-2.365609581	C10orf110
PPID	-0.416388889	10.13904762	-3.061287721	0.005874036	0.059189908	-2.365696311	PPID
LEPREL2	-1.248333333	9.42	-3.060100636	0.005890133	0.059321838	-2.368200803	LEPREL2
TSKU	-0.9825	11.9547619	-3.058028877	0.005918327	0.059575414	-2.372570938	TSKU
MCRS1	-0.556944444	10.83047619	-3.056950578	0.005933053	0.059693224	-2.374845067	MCRS1
CAPZA1	0.560833333	13.18285714	3.055395056	0.005954358	0.059877077	-2.378125151	CAPZA1
AP2A1	-0.491388889	8.781904762	-3.054620561	0.005964994	0.059923017	-2.379758084	AP2A1
DMRTA1	1.030833333	7.354285714	3.054586475	0.005965462	0.059923017	-2.379829945	DMRTA1
USP45	0.434722222	8.197142857	3.054192409	0.005970881	0.059923017	-2.380660727	USP45
SGK269	-0.631111111	10.25619048	-3.054179189	0.005971063	0.059923017	-2.380688597	SGK269
ZNF235	0.518333333	8.29047619	3.053639487	0.005978493	0.059967104	-2.38182635	ZNF235
ATCAY	-1.105	9.291428571	-3.053302882	0.005983131	0.059983162	-2.382535913	ATCAY
NCOA1	-0.721944444	10.16809524	-3.052690564	0.005991577	0.060035872	-2.383826611	NCOA1
MIA3	0.345555556	9.724761905	3.052481158	0.005994468	0.060035872	-2.384267992	MIA3
GCN1L1	0.527777778	12.71619048	3.051954916	0.006001739	0.060047646	-2.385377148	GCN1L1
ZNF423	-0.688611111	7.312380952	-3.051805583	0.006003804	0.060047646	-2.385691883	ZNF423
MCOLN1	-0.516111111	8.527142857	-3.051736145	0.006004765	0.060047646	-2.38583823	MCOLN1
FAM125B	-0.650555556	7.722857143	-3.050608331	0.006020384	0.060133122	-2.388215023	FAM125B
PP14571	-1.143333333	11.84333333	-3.050584767	0.006020711	0.060133122	-2.388264678	PP14571
APLNR	-0.303611111	6.739047619	-3.050459669	0.006022446	0.060133122	-2.388528294	APLNR
LOC439951	-0.672777778	14.61666667	-3.050124715	0.006027094	0.060149123	-2.389234115	LOC439951
CTDSPL	0.596111111	10.18380952	3.049753348	0.006032252	0.060170188	-2.390016631	CTDSPL
C3orf10	0.459444444	14.80857143	3.049279516	0.006038838	0.060182884	-2.391015004	C3orf10
FLI1	-0.749444444	9.393809524	-3.049223394	0.006039619	0.060182884	-2.391133253	FLI1
RASGEF1A	1.335277778	8.344761905	3.04884505	0.006044884	0.060204971	-2.391930385	RASGEF1A
ZRSR2	-0.340555556	10.42238095	-3.047853443	0.006058704	0.060312197	-2.394019434	ZRSR2
SPOPL	0.469166667	9.621904762	3.047553517	0.00606289	0.060323462	-2.39465125	SPOPL
MACF1	0.635	11.71047619	3.047221564	0.006067526	0.060339193	-2.395350505	MACF1
FAM111B	1.427777778	10.08190476	3.046802599	0.006073382	0.060367036	-2.396233012	FAM111B
WBP2	-0.642222222	10.57809524	-3.045831561	0.006086977	0.060450561	-2.398278237	WBP2
NCK2	0.708888889	8.717142857	3.04576518	0.006087907	0.060450561	-2.39841804	NCK2
AGAP1	0.731111111	11.28	3.044932008	0.006099596	0.060536196	-2.400172687	AGAP1
TRIP10	-0.649166667	10.23428571	-3.044349908	0.006107776	0.060577623	-2.401398477	TRIP10
KIAA1602	-0.404722222	11.72571429	-3.044198525	0.006109905	0.060577623	-2.401717247	KIAA1602
CPEB2	-0.535277778	7.454761905	-3.043957688	0.006113294	0.060580807	-2.402224368	CPEB2
EDNRA	-1.445833333	9.75952381	-3.043294777	0.00612263	0.060642898	-2.403620163	EDNRA
THAP11	-0.464722222	8.833333333	-3.041738505	0.006144602	0.060830019	-2.40689654	THAP11
CALU	-0.466666667	12.43	-3.03994893	0.006169962	0.061014767	-2.410663337	CALU
F10	-1.789722222	8.253809524	-3.039896371	0.006170708	0.061014767	-2.410773954	F10
STAT5B	-0.593888889	9.51047619	-3.039767961	0.006172532	0.061014767	-2.411044205	STAT5B
NCRNA00167	0.294722222	7.23047619	3.038382863	0.006192237	0.061163212	-2.413959021	NCRNA00167
[truncated: 17,751 more rows]
