# Supplementary material for: Construction of a prognostic prediction model for concurrent radiotherapy in cervical cancer using GEO and TCGA databases with preliminary validation analysis
Source: PLoS One. 2025 Oct 31;20(10):e0334281. doi: 10.1371/journal.pone.0334281 (PMC12578209; doi:10.1371/journal.pone.0334281)
Supplement: S1 Data — Gene expression profiles and corresponding clinical data of TCGA patients were obtained from https://portal.gdc.cancer.gov/. Original dataset GSE236738. The original data supporting the findings of this study can be accessed at https://www.ncbi.nlm.nih.gov/geo/query/acc.cgi?acc=GSE236738. Additional GEO dataset. Additional raw data are available at https://www.ncbi.nlm.nih.gov/geo/query/acc.cgi. (ZIP) [file pone.0334281.s001.zip › support/table/1F.csv]

ID	Description	GeneRatio	BgRatio	pvalue	p.adjust	qvalue	geneID	Count
GO:0007059	chromosome segregation	38/186	423/18888	1.09858759268971e-25	2.58827236837697e-22	2.37294920020978e-22	CEP97/RAD18/DIAPH3/STIL/BRCA1/FANCD2/ZWILCH/KIF14/NEK2/SMC2/INCENP/NCAPH/BRIP1/RACGAP1/OIP5/NUSAP1/ECT2/ZWINT/NCAPG2/CENPF/KIF23/UHRF1/RNF212/SYCE2/PRC1/CDCA8/KIF18B/ASPM/CDCA2/SMC4/CDCA5/CENPK/TTK/CCNB2/KIF2C/PTTG1/NCAPG/SYCP2	38
GO:0000280	nuclear division	37/186	446/18888	8.60218764944557e-24	1.01333770510469e-20	9.29036266140121e-21	CEP97/RAD51/FANCD2/ZWILCH/KIF14/NEK2/SMC2/INCENP/NCAPH/BRIP1/RACGAP1/EME1/NUSAP1/ZWINT/NCAPG2/CENPF/KIF23/UHRF1/RNF212/SYCE2/PRC1/CDCA8/RAD54L/KIF18B/CKS2/ASPM/CDCA2/SMC4/CDCA5/CENPK/TTK/CCNB2/KIF2C/PTTG1/NCAPG/SYCP2/MEI1	37
GO:0098813	nuclear chromosome segregation	32/186	317/18888	3.07873367590656e-23	2.41783218014528e-20	2.21668824665272e-20	CEP97/FANCD2/ZWILCH/KIF14/NEK2/SMC2/INCENP/NCAPH/BRIP1/RACGAP1/NUSAP1/ECT2/ZWINT/NCAPG2/CENPF/KIF23/UHRF1/RNF212/SYCE2/PRC1/CDCA8/KIF18B/ASPM/SMC4/CDCA5/CENPK/TTK/CCNB2/KIF2C/PTTG1/NCAPG/SYCP2	32
GO:0048285	organelle fission	37/186	493/18888	2.8113083020761e-22	1.65586058992282e-19	1.5181064831211e-19	CEP97/RAD51/FANCD2/ZWILCH/KIF14/NEK2/SMC2/INCENP/NCAPH/BRIP1/RACGAP1/EME1/NUSAP1/ZWINT/NCAPG2/CENPF/KIF23/UHRF1/RNF212/SYCE2/PRC1/CDCA8/RAD54L/KIF18B/CKS2/ASPM/CDCA2/SMC4/CDCA5/CENPK/TTK/CCNB2/KIF2C/PTTG1/NCAPG/SYCP2/MEI1	37
GO:0000070	mitotic sister chromatid segregation	23/186	188/18888	8.36589869819505e-19	3.94201146658951e-16	3.61406823762026e-16	CEP97/ZWILCH/KIF14/NEK2/SMC2/INCENP/NCAPH/RACGAP1/NUSAP1/ZWINT/NCAPG2/CENPF/KIF23/UHRF1/PRC1/CDCA8/KIF18B/SMC4/CDCA5/CENPK/TTK/KIF2C/NCAPG	23
GO:0000819	sister chromatid segregation	23/186	229/18888	7.19434030017754e-17	2.82497762453638e-14	2.58996250806391e-14	CEP97/ZWILCH/KIF14/NEK2/SMC2/INCENP/NCAPH/RACGAP1/NUSAP1/ZWINT/NCAPG2/CENPF/KIF23/UHRF1/PRC1/CDCA8/KIF18B/SMC4/CDCA5/CENPK/TTK/KIF2C/NCAPG	23
GO:0140014	mitotic nuclear division	24/186	277/18888	4.36710841010546e-16	1.46984391631549e-13	1.34756488083254e-13	CEP97/ZWILCH/KIF14/NEK2/SMC2/INCENP/NCAPH/RACGAP1/NUSAP1/ZWINT/NCAPG2/CENPF/KIF23/UHRF1/PRC1/CDCA8/KIF18B/CDCA2/SMC4/CDCA5/CENPK/TTK/KIF2C/NCAPG	24
GO:0140013	meiotic nuclear division	19/186	197/18888	8.51103702090206e-14	2.50650040265566e-11	2.29797999564356e-11	RAD51/FANCD2/SMC2/INCENP/NCAPH/BRIP1/EME1/ZWINT/RNF212/SYCE2/RAD54L/CKS2/ASPM/SMC4/TTK/CCNB2/PTTG1/SYCP2/MEI1	19
GO:1903046	meiotic cell cycle process	19/186	218/18888	5.33366726916075e-13	1.39623556512697e-10	1.28008014459858e-10	RAD51/FANCD2/SMC2/INCENP/NCAPH/BRIP1/EME1/ZWINT/RNF212/SYCE2/RAD54L/CKS2/ASPM/SMC4/TTK/CCNB2/PTTG1/SYCP2/MEI1	19
GO:0051321	meiotic cell cycle	21/186	291/18888	1.20341477090804e-12	2.83524520025934e-10	2.59937590516137e-10	RAD51/FANCD2/NEK2/SMC2/INCENP/NCAPH/BRIP1/EME1/ZWINT/EXO1/RNF212/SYCE2/RAD54L/CKS2/ASPM/SMC4/TTK/CCNB2/PTTG1/SYCP2/MEI1	21
GO:0045132	meiotic chromosome segregation	13/186	93/18888	7.01337694603525e-12	1.50213782589628e-09	1.37717220031238e-09	FANCD2/SMC2/NCAPH/BRIP1/ZWINT/RNF212/SYCE2/ASPM/SMC4/TTK/CCNB2/PTTG1/SYCP2	13
GO:0090068	positive regulation of cell cycle process	19/186	263/18888	1.48250081051214e-11	2.91064325797218e-09	2.66850145892186e-09	RAD18/CIT/STIL/KIF14/SMC2/INCENP/NCAPH/DTL/E2F8/RACGAP1/NUSAP1/ECT2/NCAPG2/KIF23/CDCA8/E2F7/SMC4/CDCA5/NCAPG	19
GO:0051983	regulation of chromosome segregation	14/186	131/18888	4.41926776231281e-11	8.0090729600069e-09	7.34278335891974e-09	RAD18/ZWILCH/SMC2/INCENP/NCAPH/ZWINT/NCAPG2/CENPF/CDCA8/CDCA2/SMC4/TTK/KIF2C/NCAPG	14
GO:0000075	cell cycle checkpoint signaling	16/186	191/18888	7.15962030972455e-11	1.2048618178365e-08	1.10462713350036e-08	CLSPN/BRCA1/RAD51/FANCD2/ZWILCH/INCENP/BRIP1/DTL/EME1/ZWINT/BLM/CENPF/CDCA8/TIMELESS/E2F7/TTK	16
GO:0051984	positive regulation of chromosome segregation	8/186	27/18888	1.4386218767763e-10	2.25297414989929e-08	2.06554506102821e-08	RAD18/SMC2/INCENP/NCAPH/NCAPG2/CDCA8/SMC4/NCAPG	8
GO:1905818	regulation of chromosome separation	11/186	74/18888	1.53003337853941e-10	2.25297414989929e-08	2.06554506102821e-08	ZWILCH/SMC2/INCENP/NCAPH/ZWINT/NCAPG2/CENPF/CDCA8/SMC4/TTK/NCAPG	11
GO:0051304	chromosome separation	11/186	81/18888	4.18093894438941e-10	5.7942895017538e-08	5.3122518352242e-08	ZWILCH/SMC2/INCENP/NCAPH/ZWINT/NCAPG2/CENPF/CDCA8/SMC4/TTK/NCAPG	11
GO:0007127	meiosis I	13/186	131/18888	5.67034733129753e-10	7.0640950004383e-08	6.47641986457841e-08	RAD51/FANCD2/BRIP1/EME1/ZWINT/RNF212/SYCE2/RAD54L/CKS2/CCNB2/PTTG1/SYCP2/MEI1	13
GO:0000910	cytokinesis	15/186	188/18888	5.69685080680508e-10	7.0640950004383e-08	6.47641986457841e-08	CIT/KIF14/RAB11FIP4/INCENP/E2F8/RACGAP1/NUSAP1/ECT2/KIF23/PRC1/CDCA8/E2F7/CEP55/STMN1/CENPA	15
GO:0045787	positive regulation of cell cycle	19/186	332/18888	7.94034217245357e-10	9.35372307915031e-08	8.57556954624986e-08	RAD18/CIT/STIL/KIF14/SMC2/INCENP/NCAPH/DTL/E2F8/RACGAP1/NUSAP1/ECT2/NCAPG2/KIF23/CDCA8/E2F7/SMC4/CDCA5/NCAPG	19
GO:0061982	meiosis I cell cycle process	13/186	139/18888	1.18697707809973e-09	1.33167523619189e-07	1.22089070890258e-07	RAD51/FANCD2/BRIP1/EME1/ZWINT/RNF212/SYCE2/RAD54L/CKS2/CCNB2/PTTG1/SYCP2/MEI1	13
GO:0007093	mitotic cell cycle checkpoint signaling	13/186	143/18888	1.68661211234561e-09	1.8062082439483e-07	1.65594643757569e-07	CLSPN/BRCA1/FANCD2/ZWILCH/INCENP/DTL/EME1/ZWINT/BLM/CENPF/CDCA8/E2F7/TTK	13
GO:0032465	regulation of cytokinesis	11/186	93/18888	1.89783409375536e-09	1.94404222821202e-07	1.78231375761373e-07	CIT/KIF14/RAB11FIP4/INCENP/E2F8/RACGAP1/ECT2/KIF23/PRC1/CDCA8/E2F7	11
GO:0010948	negative regulation of cell cycle process	18/186	316/18888	2.44309171502307e-09	2.39830170024765e-07	2.19878254352076e-07	CLSPN/BRCA1/RAD51/FANCD2/ZWILCH/NEK2/INCENP/BRIP1/DTL/E2F8/EME1/ZWINT/BLM/CENPF/CDCA8/TIMELESS/E2F7/TTK	18
GO:0051310	metaphase chromosome alignment	11/186	100/18888	4.15369476061598e-09	3.9144419424045e-07	3.58879227317221e-07	ZWILCH/KIF14/NEK2/INCENP/RACGAP1/ECT2/ZWINT/CENPF/CDCA8/CDCA5/KIF2C	11
GO:0051302	regulation of cell division	14/186	186/18888	4.64799505168754e-09	4.08958484778898e-07	3.74936471613931e-07	CIT/KIF14/RAB11FIP4/INCENP/E2F8/RACGAP1/ECT2/BLM/KIF23/PRC1/CDCA8/E2F7/KIF18B/ASPM	14
GO:1901987	regulation of cell cycle phase transition	21/186	455/18888	4.68670589517413e-09	4.08958484778898e-07	3.74936471613931e-07	CLSPN/STIL/BRCA1/RAD51/FANCD2/ZWILCH/KIF14/INCENP/BRIP1/DTL/EME1/ZWINT/BLM/CENPF/CDCA8/MLF1/TIMELESS/E2F7/CDCA5/CDKN2A/TTK	21
GO:1902850	microtubule cytoskeleton organization involved in mitosis	13/186	164/18888	9.01037500929044e-09	7.58158697210295e-07	6.95086072145262e-07	CEP97/STIL/NEK2/INCENP/RACGAP1/NUSAP1/KIF23/UHRF1/PRC1/CDCA8/STMN1/CENPA/TTK	13
GO:1905820	positive regulation of chromosome separation	7/186	29/18888	1.04227776195011e-08	8.4676083005326e-07	7.76317229590425e-07	SMC2/INCENP/NCAPH/NCAPG2/CDCA8/SMC4/NCAPG	7
GO:1901988	negative regulation of cell cycle phase transition	16/186	273/18888	1.31392878937766e-08	1.03187207592459e-06	9.46028728351918e-07	CLSPN/BRCA1/RAD51/FANCD2/ZWILCH/INCENP/BRIP1/DTL/EME1/ZWINT/BLM/CENPF/CDCA8/TIMELESS/E2F7/TTK	16
GO:0051303	establishment of chromosome localization	11/186	112/18888	1.38945344022202e-08	1.05019496841313e-06	9.62827305506091e-07	ZWILCH/KIF14/NEK2/INCENP/RACGAP1/ECT2/ZWINT/CENPF/CDCA8/CDCA5/KIF2C	11
GO:0070192	chromosome organization involved in meiotic cell cycle	9/186	65/18888	1.42641082297199e-08	1.05019496841313e-06	9.62827305506091e-07	RAD51/FANCD2/SMC2/NCAPH/BRIP1/RNF212/SYCE2/SMC4/SYCP2	9
GO:0000281	mitotic cytokinesis	10/186	88/18888	1.56271238702847e-08	1.11568193449669e-06	1.02286628969137e-06	CIT/INCENP/RACGAP1/NUSAP1/ECT2/KIF23/CDCA8/CEP55/STMN1/CENPA	10
GO:0045786	negative regulation of cell cycle	19/186	405/18888	2.04877423816722e-08	1.38113184168801e-06	1.26623292786337e-06	CLSPN/BRCA1/RAD51/FANCD2/ZWILCH/NEK2/INCENP/BRIP1/DTL/E2F8/EME1/ZWINT/BLM/CENPF/CDCA8/TIMELESS/E2F7/CDKN2A/TTK	19
GO:0007076	mitotic chromosome condensation	6/186	19/18888	2.05176631829712e-08	1.38113184168801e-06	1.26623292786337e-06	SMC2/NCAPH/NUSAP1/SMC4/CDCA5/NCAPG	6
GO:0050000	chromosome localization	11/186	120/18888	2.87062091138381e-08	1.87866190756118e-06	1.72237254683028e-06	ZWILCH/KIF14/NEK2/INCENP/RACGAP1/ECT2/ZWINT/CENPF/CDCA8/CDCA5/KIF2C	11
GO:0051256	mitotic spindle midzone assembly	5/186	11/18888	3.86437148165329e-08	2.39591031862504e-06	2.19659010536082e-06	INCENP/RACGAP1/KIF23/PRC1/CDCA8	5
GO:0060623	regulation of chromosome condensation	5/186	11/18888	3.86437148165329e-08	2.39591031862504e-06	2.19659010536082e-06	SMC2/NCAPH/NCAPG2/SMC4/NCAPG	5
GO:0051988	regulation of attachment of spindle microtubules to kinetochore	6/186	21/18888	4.03686054781057e-08	2.43867780785685e-06	2.23579968801816e-06	ZWILCH/NEK2/INCENP/RACGAP1/ECT2/CDCA8	6
GO:0051225	spindle assembly	11/186	129/18888	6.09386828075286e-08	3.58928841736344e-06	3.29068887160655e-06	CEP97/STIL/NEK2/INCENP/RACGAP1/KIF23/UHRF1/PRC1/CDCA8/ASPM/CCNB2	11
GO:0000022	mitotic spindle elongation	5/186	12/18888	6.57177964324034e-08	3.77636898523762e-06	3.46220586082906e-06	INCENP/RACGAP1/KIF23/PRC1/CDCA8	5
GO:0007052	mitotic spindle organization	11/186	131/18888	7.14464726310792e-08	4.0078068933053e-06	3.67439002102693e-06	CEP97/STIL/NEK2/INCENP/RACGAP1/KIF23/UHRF1/PRC1/CDCA8/STMN1/TTK	11
GO:0007051	spindle organization	13/186	197/18888	8.00979929321647e-08	4.38862491507395e-06	4.02352708682502e-06	CEP97/STIL/NEK2/INCENP/RACGAP1/KIF23/UHRF1/PRC1/CDCA8/ASPM/STMN1/TTK/CCNB2	13
GO:0051231	spindle elongation	5/186	14/18888	1.63480398277999e-07	8.55910707428814e-06	7.84705911734396e-06	INCENP/RACGAP1/KIF23/PRC1/CDCA8	5
GO:0051255	spindle midzone assembly	5/186	14/18888	1.63480398277999e-07	8.55910707428814e-06	7.84705911734396e-06	INCENP/RACGAP1/KIF23/PRC1/CDCA8	5
GO:0061640	cytoskeleton-dependent cytokinesis	10/186	117/18888	2.41417061780335e-07	1.23647521207493e-05	1.13361055096853e-05	CIT/INCENP/RACGAP1/NUSAP1/ECT2/KIF23/CDCA8/CEP55/STMN1/CENPA	10
GO:0030261	chromosome condensation	7/186	45/18888	2.65321637112138e-07	1.32999527028978e-05	1.2193505024728e-05	SMC2/NCAPH/NUSAP1/NCAPG2/SMC4/CDCA5/NCAPG	7
GO:0035825	homologous recombination	8/186	68/18888	3.39509260726134e-07	1.66642462139744e-05	1.5277916732676e-05	BRCA1/RAD51/FANCD2/BRIP1/EME1/UHRF1/RNF212/RAD54L	8
GO:0032467	positive regulation of cytokinesis	7/186	47/18888	3.61654270775181e-07	1.7388927794823e-05	1.59423107117223e-05	CIT/KIF14/INCENP/RACGAP1/ECT2/KIF23/CDCA8	7
GO:0044772	mitotic cell cycle phase transition	18/186	451/18888	5.40856942654408e-07	2.54851791378757e-05	2.33650199226704e-05	CLSPN/STIL/BRCA1/ZWILCH/KIF14/INCENP/DTL/ZWINT/BLM/CENPF/CDCA8/E2F7/CKS2/CDCA5/CDKN2A/TTK/CCNB2/MELK	18
GO:0090307	mitotic spindle assembly	8/186	73/18888	5.92044673998989e-07	2.73501421949337e-05	2.50748332517219e-05	CEP97/NEK2/INCENP/RACGAP1/KIF23/UHRF1/PRC1/CDCA8	8
GO:0008608	attachment of spindle microtubules to kinetochore	7/186	52/18888	7.38054226409129e-07	3.30141756764826e-05	3.02676653061131e-05	ZWILCH/NEK2/INCENP/RACGAP1/ECT2/CDCA8/KIF2C	7
GO:0140694	non-membrane-bounded organelle assembly	17/186	413/18888	7.42678824640737e-07	3.30141756764826e-05	3.02676653061131e-05	CEP97/DIAPH3/STIL/BRCA1/NEK2/INCENP/RACGAP1/CENPF/KIF23/UHRF1/PRC1/CDCA8/ASPM/CENPA/CENPK/CCNB2/FHOD3	17
GO:0031570	DNA integrity checkpoint signaling	10/186	134/18888	8.54388416331602e-07	3.72766501643936e-05	3.41755366532641e-05	CLSPN/BRCA1/RAD51/FANCD2/BRIP1/DTL/EME1/BLM/TIMELESS/E2F7	10
GO:0045930	negative regulation of mitotic cell cycle	13/186	248/18888	1.12435781927894e-06	4.81634004040217e-05	4.41565979935004e-05	CLSPN/BRCA1/FANCD2/ZWILCH/INCENP/DTL/EME1/ZWINT/BLM/CENPF/CDCA8/E2F7/TTK	13
GO:0051383	kinetochore organization	5/186	21/18888	1.57115414649407e-06	6.6100699448929e-05	6.06016599361998e-05	SMC2/CENPF/SMC4/CENPA/CENPK	5
GO:0007088	regulation of mitotic nuclear division	9/186	118/18888	2.55020878345813e-06	0.000104418704269349	9.57319190245305e-05	ZWILCH/NEK2/INCENP/NUSAP1/ZWINT/CENPF/CDCA8/CDCA2/TTK	9
GO:1901990	regulation of mitotic cell cycle phase transition	15/186	356/18888	2.57057930714017e-06	0.000104418704269349	9.57319190245305e-05	CLSPN/STIL/BRCA1/ZWILCH/KIF14/INCENP/DTL/ZWINT/BLM/CENPF/CDCA8/E2F7/CDCA5/CDKN2A/TTK	15
GO:1901991	negative regulation of mitotic cell cycle phase transition	11/186	195/18888	3.80594870895821e-06	0.000151979917937382	0.000139336427311012	CLSPN/BRCA1/ZWILCH/INCENP/DTL/ZWINT/BLM/CENPF/CDCA8/E2F7/TTK	11
GO:0006260	DNA replication	13/186	278/18888	3.97678165192995e-06	0.000156154959532449	0.000143164139469478	TRAIP/RPA3/BRCA1/RAD51/DTL/E2F8/TK1/EME1/BLM/TIMELESS/E2F7/WDHD1/FAM111B	13
GO:0000077	DNA damage checkpoint signaling	9/186	125/18888	4.1113435557163e-06	0.000158792219955206	0.000145582001317167	CLSPN/BRCA1/RAD51/FANCD2/BRIP1/DTL/EME1/BLM/E2F7	9
GO:0045143	homologous chromosome segregation	7/186	67/18888	4.23662848024722e-06	0.00015984854638119	0.000146550449992941	FANCD2/BRIP1/ZWINT/RNF212/SYCE2/PTTG1/SYCP2	7
GO:0006261	DNA-templated DNA replication	10/186	160/18888	4.27438812479413e-06	0.00015984854638119	0.000146550449992941	TRAIP/BRCA1/RAD51/E2F8/TK1/EME1/BLM/TIMELESS/E2F7/WDHD1	10
GO:0007094	mitotic spindle assembly checkpoint signaling	6/186	46/18888	5.6801083164741e-06	0.000202762654448682	0.000185894453993698	ZWILCH/INCENP/ZWINT/CENPF/CDCA8/TTK	6
GO:0071173	spindle assembly checkpoint signaling	6/186	46/18888	5.6801083164741e-06	0.000202762654448682	0.000185894453993698	ZWILCH/INCENP/ZWINT/CENPF/CDCA8/TTK	6
GO:0071174	mitotic spindle checkpoint signaling	6/186	46/18888	5.6801083164741e-06	0.000202762654448682	0.000185894453993698	ZWILCH/INCENP/ZWINT/CENPF/CDCA8/TTK	6
GO:0033044	regulation of chromosome organization	12/186	247/18888	6.40926348215993e-06	0.000223765211380248	0.000205149769346917	ZWILCH/NEK2/SMC2/INCENP/NCAPH/ZWINT/NCAPG2/CENPF/CDCA8/SMC4/TTK/NCAPG	12
GO:0031577	spindle checkpoint signaling	6/186	47/18888	6.45841866462517e-06	0.000223765211380248	0.000205149769346917	ZWILCH/INCENP/ZWINT/CENPF/CDCA8/TTK	6
GO:0006310	DNA recombination	14/186	339/18888	7.05033294231653e-06	0.000236279822631269	0.000216623266928498	RPA3/BRCA1/RAD51/FANCB/FANCD2/IL27RA/BRIP1/EME1/BLM/EXO1/UHRF1/RNF212/RAD54L/TIMELESS	14
GO:0033046	negative regulation of sister chromatid segregation	6/186	48/18888	7.32106411378721e-06	0.000236279822631269	0.000216623266928498	ZWILCH/INCENP/ZWINT/CENPF/CDCA8/TTK	6
GO:0033048	negative regulation of mitotic sister chromatid segregation	6/186	48/18888	7.32106411378721e-06	0.000236279822631269	0.000216623266928498	ZWILCH/INCENP/ZWINT/CENPF/CDCA8/TTK	6
GO:0045841	negative regulation of mitotic metaphase/anaphase transition	6/186	48/18888	7.32106411378721e-06	0.000236279822631269	0.000216623266928498	ZWILCH/INCENP/ZWINT/CENPF/CDCA8/TTK	6
GO:2000816	negative regulation of mitotic sister chromatid separation	6/186	48/18888	7.32106411378721e-06	0.000236279822631269	0.000216623266928498	ZWILCH/INCENP/ZWINT/CENPF/CDCA8/TTK	6
GO:0051985	negative regulation of chromosome segregation	6/186	50/18888	9.32680254941507e-06	0.000289130879031867	0.00026507754614127	ZWILCH/INCENP/ZWINT/CENPF/CDCA8/TTK	6
GO:1902100	negative regulation of metaphase/anaphase transition of cell cycle	6/186	50/18888	9.32680254941507e-06	0.000289130879031867	0.00026507754614127	ZWILCH/INCENP/ZWINT/CENPF/CDCA8/TTK	6
GO:1905819	negative regulation of chromosome separation	6/186	50/18888	9.32680254941507e-06	0.000289130879031867	0.00026507754614127	ZWILCH/INCENP/ZWINT/CENPF/CDCA8/TTK	6
GO:0033047	regulation of mitotic sister chromatid segregation	6/186	54/18888	1.46723505966001e-05	0.000448935818254414	0.000411588016735796	ZWILCH/INCENP/ZWINT/CENPF/CDCA8/TTK	6
GO:0051783	regulation of nuclear division	9/186	147/18888	1.53711971361384e-05	0.00046428898016336	0.000425663920693063	ZWILCH/NEK2/INCENP/NUSAP1/ZWINT/CENPF/CDCA8/CDCA2/TTK	9
GO:0045839	negative regulation of mitotic nuclear division	6/186	56/18888	1.81469620535015e-05	0.000541192944279107	0.000496170101715989	ZWILCH/INCENP/ZWINT/CENPF/CDCA8/TTK	6
GO:0044773	mitotic DNA damage checkpoint signaling	7/186	84/18888	1.91693017199539e-05	0.000564535935652644	0.000517571146438757	CLSPN/BRCA1/FANCD2/DTL/EME1/BLM/E2F7	7
GO:0051782	negative regulation of cell division	4/186	17/18888	1.96019601278101e-05	0.000570150840260748	0.000522718936741603	E2F8/BLM/E2F7/ASPM	4
GO:0045005	DNA-templated DNA replication maintenance of fidelity	6/186	57/18888	2.01172756338828e-05	0.000578003675529607	0.000529918480112034	TRAIP/BRCA1/RAD51/EME1/BLM/TIMELESS	6
GO:0010965	regulation of mitotic sister chromatid separation	6/186	59/18888	2.45749466683013e-05	0.000697573184945999	0.000639540780765432	ZWILCH/INCENP/ZWINT/CENPF/CDCA8/TTK	6
GO:0044774	mitotic DNA integrity checkpoint signaling	7/186	88/18888	2.59935866114963e-05	0.00072905821496054	0.000668406512867048	CLSPN/BRCA1/FANCD2/DTL/EME1/BLM/E2F7	7
GO:0007131	reciprocal meiotic recombination	6/186	60/18888	2.70839589482635e-05	0.000741974503280336	0.000680248271258712	RAD51/FANCD2/BRIP1/EME1/RNF212/RAD54L	6
GO:0140527	reciprocal homologous recombination	6/186	60/18888	2.70839589482635e-05	0.000741974503280336	0.000680248271258712	RAD51/FANCD2/BRIP1/EME1/RNF212/RAD54L	6
GO:0051306	mitotic sister chromatid separation	6/186	62/18888	3.27196480988865e-05	0.000886063114034214	0.000812349883834423	ZWILCH/INCENP/ZWINT/CENPF/CDCA8/TTK	6
GO:0051784	negative regulation of nuclear division	6/186	63/18888	3.58705402200852e-05	0.000960352190437735	0.000880458714492999	ZWILCH/INCENP/ZWINT/CENPF/CDCA8/TTK	6
GO:0051781	positive regulation of cell division	7/186	94/18888	3.98839596674843e-05	0.00105580459524262	0.000967970257098496	CIT/KIF14/INCENP/RACGAP1/ECT2/KIF23/CDCA8	7
GO:0006302	double-strand break repair	12/186	312/18888	6.43718965610896e-05	0.0016851132033103	0.00154492551746615	RPA3/BRCA1/RAD51/FANCB/FANCD2/BRIP1/EME1/BLM/UHRF1/RAD54L/TIMELESS/CDCA5	12
GO:0010212	response to ionizing radiation	8/186	138/18888	6.78602746795683e-05	0.00175690996862706	0.00161074937700953	GPX1/BRCA1/RAD51/FANCD2/ECT2/BLM/ITGB6/RAD54L	8
GO:1901976	regulation of cell cycle checkpoint	5/186	44/18888	6.97933731036638e-05	0.00176900638468905	0.00162183946983376	BRCA1/RAD51/INCENP/ZWINT/CDCA8	5
GO:0010639	negative regulation of organelle organization	13/186	365/18888	6.98291993956202e-05	0.00176900638468905	0.00162183946983376	CEP97/GPX1/DIAPH3/BRCA1/KIF24/ZWILCH/INCENP/ZWINT/CENPF/CDCA8/STMN1/TTK/FHOD3	13
GO:0044786	cell cycle DNA replication	5/186	45/18888	7.78950815058031e-05	0.00195234906412417	0.00178992953247377	RAD51/E2F8/TK1/BLM/E2F7	5
GO:0007019	microtubule depolymerization	5/186	46/18888	8.67017855532823e-05	0.0021502042817214	0.00197132480836937	DIAPH3/KIF24/KIF18B/STMN1/KIF2C	5
GO:0042770	signal transduction in response to DNA damage	9/186	188/18888	0.000105336783447869	0.00258514022711645	0.00237007762757705	CLSPN/BRCA1/RAD51/FANCD2/BRIP1/DTL/EME1/BLM/E2F7	9
GO:0051307	meiotic chromosome separation	3/186	10/18888	0.000107164222363576	0.00260287533905757	0.00238633732273529	NCAPH/ZWINT/TTK	3
GO:0031297	replication fork processing	5/186	49/18888	0.000117768496823744	0.00283125080119123	0.00259571380754374	TRAIP/BRCA1/RAD51/EME1/BLM	5
GO:0044839	cell cycle G2/M phase transition	8/186	152/18888	0.000133371405328364	0.00317397000963257	0.00290992157080066	CLSPN/BRCA1/KIF14/DTL/BLM/CENPF/CCNB2/MELK	8
GO:0072711	cellular response to hydroxyurea	3/186	11/18888	0.000146283270183791	0.00341231073814864	0.0031284342930395	RAD51/BLM/TIMELESS	3
GO:1990918	double-strand break repair involved in meiotic recombination	3/186	11/18888	0.000146283270183791	0.00341231073814864	0.0031284342930395	RAD51/FANCD2/BRIP1	3
GO:0034508	centromere complex assembly	4/186	28/18888	0.000154938939175941	0.00357878569312271	0.00328105988843168	OIP5/CENPF/CENPA/CENPK	4
GO:0007129	homologous chromosome pairing at meiosis	5/186	53/18888	0.000171684399529391	0.00392707228438103	0.00360037187362607	FANCD2/BRIP1/RNF212/SYCE2/SYCP2	5
GO:0072710	response to hydroxyurea	3/186	12/18888	0.000193631932456293	0.0043865080083368	0.00402158628947686	RAD51/BLM/TIMELESS	3
GO:0030071	regulation of mitotic metaphase/anaphase transition	6/186	90/18888	0.000263943384638463	0.00592238680198303	0.00542969248399123	ZWILCH/INCENP/ZWINT/CENPF/CDCA8/TTK	6
GO:0007080	mitotic metaphase chromosome alignment	5/186	60/18888	0.000309081313022003	0.00686976956113055	0.00629826071818421	KIF14/INCENP/CDCA8/CDCA5/KIF2C	5
GO:1902099	regulation of metaphase/anaphase transition of cell cycle	6/186	93/18888	0.000315371949681104	0.00687978068008038	0.00630743899362208	ZWILCH/INCENP/ZWINT/CENPF/CDCA8/TTK	6
GO:2001251	negative regulation of chromosome organization	6/186	93/18888	0.000315371949681104	0.00687978068008038	0.00630743899362208	ZWILCH/INCENP/ZWINT/CENPF/CDCA8/TTK	6
GO:0007091	metaphase/anaphase transition of mitotic cell cycle	6/186	94/18888	0.000334155221727487	0.00715699729445417	0.00656159344483065	ZWILCH/INCENP/ZWINT/CENPF/CDCA8/TTK	6
GO:0051952	regulation of amine transport	6/186	94/18888	0.000334155221727487	0.00715699729445417	0.00656159344483065	ARL6IP1/ABAT/SYT17/OXTR/RAB3B/SYT8	6
GO:0000724	double-strand break repair via homologous recombination	8/186	176/18888	0.000362192426170097	0.00768761582033107	0.00704806883358027	RPA3/BRCA1/RAD51/FANCB/BLM/UHRF1/RAD54L/TIMELESS	8
GO:0044771	meiotic cell cycle phase transition	3/186	15/18888	0.000391836686329855	0.00824256458029587	0.00755685037921863	ZWINT/TTK/CCNB2	3
GO:0044784	metaphase/anaphase transition of cell cycle	6/186	97/18888	0.000395807698057748	0.00825241536835446	0.00756588166198881	ZWILCH/INCENP/ZWINT/CENPF/CDCA8/TTK	6
GO:0000086	G2/M transition of mitotic cell cycle	7/186	136/18888	0.000402283511889614	0.00831385924571869	0.00762221390948743	CLSPN/BRCA1/KIF14/DTL/BLM/CENPF/MELK	7
GO:0000725	recombinational repair	8/186	181/18888	0.000436701728617245	0.00894668932714982	0.0082023976853326	RPA3/BRCA1/RAD51/FANCB/BLM/UHRF1/RAD54L/TIMELESS	8
GO:0007095	mitotic G2 DNA damage checkpoint signaling	4/186	37/18888	0.000466410370032957	0.00947295544653143	0.00868488275233781	CLSPN/BRCA1/DTL/BLM	4
GO:0007143	female meiotic nuclear division	4/186	39/18888	0.000572020991294147	0.0112380949695858	0.0103031770519122	NCAPH/TTK/CCNB2/SYCP2	4
GO:0051954	positive regulation of amine transport	4/186	39/18888	0.000572020991294147	0.0112380949695858	0.0103031770519122	ARL6IP1/ABAT/OXTR/RAB3B	4
GO:0010389	regulation of G2/M transition of mitotic cell cycle	6/186	104/18888	0.000574292942993705	0.0112380949695858	0.0103031770519122	CLSPN/BRCA1/KIF14/DTL/BLM/CENPF	6
GO:0033045	regulation of sister chromatid segregation	6/186	104/18888	0.000574292942993705	0.0112380949695858	0.0103031770519122	ZWILCH/INCENP/ZWINT/CENPF/CDCA8/TTK	6
GO:0051382	kinetochore assembly	3/186	17/18888	0.000577168714482121	0.0112380949695858	0.0103031770519122	CENPF/CENPA/CENPK	3
GO:0015837	amine transport	6/186	105/18888	0.0006041902269765	0.01166780471112	0.0106971384448298	ARL6IP1/ABAT/SYT17/OXTR/RAB3B/SYT8	6
GO:0071479	cellular response to ionizing radiation	5/186	70/18888	0.000632753269518828	0.0121200544958241	0.0111117647330136	BRCA1/RAD51/ECT2/BLM/ITGB6	5
GO:0036297	interstrand cross-link repair	4/186	41/18888	0.000693582577442016	0.0131780689713983	0.0120817610264093	RAD51/FANCB/FANCD2/FANCI	4
GO:2001252	positive regulation of chromosome organization	6/186	110/18888	0.000772241594238457	0.0145552095682064	0.0133443347484405	NEK2/SMC2/NCAPH/NCAPG2/SMC4/NCAPG	6
GO:0051937	catecholamine transport	5/186	74/18888	0.000815936284912817	0.0152567133909095	0.013987479169934	ABAT/SYT17/OXTR/RAB3B/SYT8	5
GO:0051656	establishment of organelle localization	13/186	472/18888	0.000833659683579917	0.015465371767829	0.0141787788703356	ZWILCH/KIF14/NEK2/INCENP/RACGAP1/NUSAP1/ECT2/ZWINT/CENPF/CDCA8/CDCA5/CENPA/KIF2C	13
GO:1902749	regulation of cell cycle G2/M phase transition	6/186	116/18888	0.00101919443437474	0.0187595475577101	0.0171989060800738	CLSPN/BRCA1/KIF14/DTL/BLM/CENPF	6
GO:0090231	regulation of spindle checkpoint	3/186	22/18888	0.00126063835404637	0.0228924758389824	0.0209880084092538	INCENP/ZWINT/CDCA8	3
GO:0090329	regulation of DNA-templated DNA replication	4/186	48/18888	0.00126316717277916	0.0228924758389824	0.0209880084092538	E2F8/BLM/TIMELESS/E2F7	4
GO:0009162	deoxyribonucleoside monophosphate metabolic process	3/186	23/18888	0.00143928876576365	0.0258852239094592	0.0237317842293854	TK1/TYMS/GDA	3
GO:0051315	attachment of mitotic spindle microtubules to kinetochore	3/186	24/18888	0.00163305545592848	0.029147565561875	0.026722725642466	INCENP/CDCA8/KIF2C	3
GO:0015844	monoamine transport	5/186	87/18888	0.00168893576134207	0.029918290629488	0.027429332665405	ABAT/SYT17/OXTR/RAB3B/SYT8	5
GO:0044818	mitotic G2/M transition checkpoint	4/186	53/18888	0.00182974783395926	0.0319324881245039	0.0292759653433482	CLSPN/BRCA1/DTL/BLM	4
GO:0050433	regulation of catecholamine secretion	4/186	53/18888	0.00182974783395926	0.0319324881245039	0.0292759653433482	ABAT/SYT17/OXTR/SYT8	4
GO:0015872	dopamine transport	4/186	56/18888	0.00224314315639581	0.0388591564446215	0.0356263913074629	ABAT/SYT17/RAB3B/SYT8	4
GO:0065004	protein-DNA complex assembly	8/186	240/18888	0.00266130456548961	0.0457666682941133	0.0419592544631939	GTF2A1/RAD51/DNAJC9/OIP5/CENPF/CENPA/CENPK/ASF1B	8
GO:0050432	catecholamine secretion	4/186	59/18888	0.00271677575506093	0.0463820556443735	0.0425234466009537	ABAT/SYT17/OXTR/SYT8	4
GO:0015850	organic hydroxy compound transport	9/186	311/18888	0.00377691316928925	0.0640173196175933	0.0586916003285236	ABAT/MYB/SYT17/GRAMD1C/OXTR/APOC1/RAB3B/SYT8/ABCC3	9
GO:0097306	cellular response to alcohol	5/186	106/18888	0.00398883025872165	0.0664955743568559	0.060963684469783	BRCA1/RAD51/BLM/GRAMD1C/FBP1	5
GO:0031055	chromatin remodeling at centromere	2/186	10/18888	0.0041206934873094	0.0664955743568559	0.060963684469783	OIP5/CENPA	2
GO:0033313	meiotic cell cycle checkpoint signaling	2/186	10/18888	0.0041206934873094	0.0664955743568559	0.060963684469783	ZWINT/TTK	2
GO:0034080	CENP-A containing chromatin assembly	2/186	10/18888	0.0041206934873094	0.0664955743568559	0.060963684469783	OIP5/CENPA	2
GO:0044837	actomyosin contractile ring organization	2/186	10/18888	0.0041206934873094	0.0664955743568559	0.060963684469783	RACGAP1/ECT2	2
GO:0060717	chorion development	2/186	10/18888	0.0041206934873094	0.0664955743568559	0.060963684469783	E2F8/E2F7	2
GO:1901388	regulation of transforming growth factor beta activation	2/186	10/18888	0.0041206934873094	0.0664955743568559	0.060963684469783	ITGB6/ADAM8	2
GO:0010972	negative regulation of G2/M transition of mitotic cell cycle	4/186	68/18888	0.00453975125660525	0.0727595507521222	0.0667065490766485	CLSPN/BRCA1/DTL/BLM	4
GO:0048144	fibroblast proliferation	5/186	110/18888	0.00466850022563094	0.0743174765647736	0.0681348681578569	PAWR/GPX1/MYB/E2F8/CKS2	5
GO:0006301	postreplication repair	3/186	35/18888	0.00487831173439759	0.0770165121275364	0.0706093659573339	RAD18/BRCA1/DTL	3
GO:0009120	deoxyribonucleoside metabolic process	2/186	11/18888	0.00500389575778177	0.0770165121275364	0.0706093659573339	TK1/GDA	2
GO:0051593	response to folic acid	2/186	11/18888	0.00500389575778177	0.0770165121275364	0.0706093659573339	GPX1/TYMS	2
GO:0051987	positive regulation of attachment of spindle microtubules to kinetochore	2/186	11/18888	0.00500389575778177	0.0770165121275364	0.0706093659573339	INCENP/CDCA8	2
GO:1902412	regulation of mitotic cytokinesis	2/186	11/18888	0.00500389575778177	0.0770165121275364	0.0706093659573339	INCENP/CDCA8	2
GO:1902750	negative regulation of cell cycle G2/M phase transition	4/186	70/18888	0.00503418627658769	0.0770165121275364	0.0706093659573339	CLSPN/BRCA1/DTL/BLM	4
GO:0007617	mating behavior	3/186	36/18888	0.00528368645912661	0.0803120341787245	0.0736307274304095	ABAT/OXTR/DMRTA1	3
GO:0007292	female gamete generation	6/186	163/18888	0.00558590479923166	0.0843614853012166	0.0773432972201307	NCAPH/ASPM/TTK/YBX2/CCNB2/SYCP2	6
GO:0014059	regulation of dopamine secretion	3/186	37/18888	0.0057087402316937	0.0856674648781551	0.0785406299392254	ABAT/SYT17/SYT8	3
GO:0051865	protein autoubiquitination	4/186	73/18888	0.00584156722669948	0.0867640414804147	0.0795459803046247	RAD18/BRCA1/UBE2T/UHRF1	4
GO:0060707	trophoblast giant cell differentiation	2/186	12/18888	0.00596594852284685	0.0867640414804147	0.0795459803046247	E2F8/E2F7	2
GO:0090267	positive regulation of mitotic cell cycle spindle assembly checkpoint	2/186	12/18888	0.00596594852284685	0.0867640414804147	0.0795459803046247	INCENP/CDCA8	2
GO:0090306	meiotic spindle assembly	2/186	12/18888	0.00596594852284685	0.0867640414804147	0.0795459803046247	ASPM/CCNB2	2
GO:1901993	regulation of meiotic cell cycle phase transition	2/186	12/18888	0.00596594852284685	0.0867640414804147	0.0795459803046247	ZWINT/TTK	2
GO:0051261	protein depolymerization	5/186	117/18888	0.00604978710934121	0.0874435486479012	0.0801689580133559	DIAPH3/KIF24/KIF18B/STMN1/KIF2C	5
GO:0001990	regulation of systemic arterial blood pressure by hormone	3/186	39/18888	0.00661886234779576	0.0945093314630716	0.0866469252802355	OXTR/SUCNR1/CTSZ	3
GO:0017158	regulation of calcium ion-dependent exocytosis	3/186	39/18888	0.00661886234779576	0.0945093314630716	0.0866469252802355	SYT17/SYT8/TRPV6	3
GO:0009123	nucleoside monophosphate metabolic process	4/186	76/18888	0.00673094536300689	0.0955307667183387	0.0875833854463546	MAGI3/TK1/TYMS/GDA	4
GO:0032494	response to peptidoglycan	2/186	13/18888	0.00700523016675813	0.0965165045197786	0.0884871178958921	IRF5/CAMP	2
GO:0036363	transforming growth factor beta activation	2/186	13/18888	0.00700523016675813	0.0965165045197786	0.0884871178958921	ITGB6/ADAM8	2
GO:0090232	positive regulation of spindle checkpoint	2/186	13/18888	0.00700523016675813	0.0965165045197786	0.0884871178958921	INCENP/CDCA8	2
GO:0090235	regulation of metaphase plate congression	2/186	13/18888	0.00700523016675813	0.0965165045197786	0.0884871178958921	INCENP/CDCA8	2
GO:1903867	extraembryonic membrane development	2/186	13/18888	0.00700523016675813	0.0965165045197786	0.0884871178958921	E2F8/E2F7	2
GO:0071459	protein localization to chromosome, centromeric region	3/186	40/18888	0.00710438673905515	0.0973135764954298	0.0892178799788321	ZWILCH/CENPA/TTK	3
GO:0032781	positive regulation of ATP-dependent activity	3/186	41/18888	0.00761050285707723	0.10187695870042	0.0934016259732206	DNAJC9/UHRF1/FXYD2	3
GO:0033260	nuclear DNA replication	3/186	41/18888	0.00761050285707723	0.10187695870042	0.0934016259732206	RAD51/TK1/BLM	3
GO:0071634	regulation of transforming growth factor beta production	3/186	41/18888	0.00761050285707723	0.10187695870042	0.0934016259732206	MYB/ITGB6/ADAM8	3
GO:0120033	negative regulation of plasma membrane bounded cell projection assembly	3/186	41/18888	0.00761050285707723	0.10187695870042	0.0934016259732206	CEP97/KIF24/RAB3IP	3
GO:0071241	cellular response to inorganic substance	7/186	229/18888	0.00769956224310503	0.102486828501443	0.093960759576875	RAD51/SYT17/ECT2/BLM/TIMELESS/FBP1/SYT8	7
GO:0035331	negative regulation of hippo signaling	2/186	14/18888	0.00812014306601858	0.104194194288785	0.0955260864447266	CIT/WWC1	2
GO:0051764	actin crosslink formation	2/186	14/18888	0.00812014306601858	0.104194194288785	0.0955260864447266	DIAPH3/GAS2L3	2
GO:0070365	hepatocyte differentiation	2/186	14/18888	0.00812014306601858	0.104194194288785	0.0955260864447266	E2F8/E2F7	2
GO:0085020	protein K6-linked ubiquitination	2/186	14/18888	0.00812014306601858	0.104194194288785	0.0955260864447266	BRCA1/UBE2T	2
GO:2000105	positive regulation of DNA-templated DNA replication	2/186	14/18888	0.00812014306601858	0.104194194288785	0.0955260864447266	E2F8/E2F7	2
GO:0014046	dopamine secretion	3/186	42/18888	0.00813740736381004	0.104194194288785	0.0955260864447266	ABAT/SYT17/SYT8	3
GO:0030866	cortical actin cytoskeleton organization	3/186	42/18888	0.00813740736381004	0.104194194288785	0.0955260864447266	RACGAP1/ECT2/FHOD3	3
GO:0019098	reproductive behavior	3/186	43/18888	0.00868528488421821	0.110013608533431	0.100861372848986	ABAT/OXTR/DMRTA1	3
GO:0032506	cytokinetic process	3/186	43/18888	0.00868528488421821	0.110013608533431	0.100861372848986	RACGAP1/ECT2/CEP55	3
GO:0140056	organelle localization by membrane tethering	4/186	82/18888	0.00876900266481313	0.11048005496417	0.101289014737948	RAB3IP/STX6/RAB8A/RAB3B	4
GO:0071604	transforming growth factor beta production	3/186	44/18888	0.00925430828085164	0.113638709241574	0.104184894720628	MYB/ITGB6/ADAM8	3
GO:0001325	formation of extrachromosomal circular DNA	2/186	15/18888	0.00930911327827838	0.113638709241574	0.104184894720628	BLM/EXO1	2
GO:0034501	protein localization to kinetochore	2/186	15/18888	0.00930911327827838	0.113638709241574	0.104184894720628	ZWILCH/TTK	2
GO:0090656	t-circle formation	2/186	15/18888	0.00930911327827838	0.113638709241574	0.104184894720628	BLM/EXO1	2
GO:0090737	telomere maintenance via telomere trimming	2/186	15/18888	0.00930911327827838	0.113638709241574	0.104184894720628	BLM/EXO1	2
GO:1903083	protein localization to condensed chromosome	2/186	15/18888	0.00930911327827838	0.113638709241574	0.104184894720628	ZWILCH/TTK	2
GO:0000018	regulation of DNA recombination	5/186	132/18888	0.00993290567655223	0.120628483370913	0.110593176604911	RAD51/FANCB/IL27RA/BLM/TIMELESS	5
GO:0051054	positive regulation of DNA metabolic process	8/186	301/18888	0.0101003075699508	0.122032434024636	0.111880330005609	BRCA1/RAD51/FANCB/NEK2/E2F8/TIMELESS/E2F7/ANXA3	8
GO:0051056	regulation of small GTPase mediated signal transduction	8/186	304/18888	0.0106785585024992	0.128360631795348	0.117682073292848	CCDC125/KIF14/RACGAP1/ECT2/VAV3/RASGEF1A/FBP1/STMN1	8
GO:0031109	microtubule polymerization or depolymerization	5/186	135/18888	0.0108757900612314	0.13006782428559	0.119247241280507	DIAPH3/KIF24/KIF18B/STMN1/KIF2C	5
GO:0003044	regulation of systemic arterial blood pressure mediated by a chemical signal	3/186	47/18888	0.0110898115511945	0.131294452334745	0.120371823872262	OXTR/SUCNR1/CTSZ	3
GO:0006513	protein monoubiquitination	3/186	47/18888	0.0110898115511945	0.131294452334745	0.120371823872262	RAD18/DTL/UBE2T	3
GO:0034599	cellular response to oxidative stress	7/186	248/18888	0.0116139215597177	0.136811995973475	0.125430352844951	PAWR/GPX1/MYB/ERN1/FANCD2/ECT2/DHFR	7
GO:0006575	cellular modified amino acid metabolic process	6/186	191/18888	0.011721971094171	0.136985318275498	0.12558925614392	GPX1/GSTT2/DHFR/TYMS/HPN/GATM	6
GO:1902116	negative regulation of organelle assembly	3/186	48/18888	0.0117449211764222	0.136985318275498	0.12558925614392	CEP97/BRCA1/KIF24	3
GO:0031573	mitotic intra-S DNA damage checkpoint signaling	2/186	17/18888	0.0119030464377141	0.137468516702227	0.126032256399325	FANCD2/EME1	2
GO:1902969	mitotic DNA replication	2/186	17/18888	0.0119030464377141	0.137468516702227	0.126032256399325	RAD51/TK1	2
GO:0071897	DNA biosynthetic process	6/186	192/18888	0.0120040799488992	0.137929051450174	0.126454478409328	LIN9/NEK2/DTL/TK1/CENPF/TYMS	6
GO:0032456	endocytic recycling	4/186	90/18888	0.0120600104408896	0.137929051450174	0.126454478409328	SNX7/STX6/RAB11FIP4/RAB8A	4
GO:0062197	cellular response to chemical stress	8/186	311/18888	0.0121229525843233	0.137979112505631	0.126500374792938	PAWR/GPX1/MYB/ERN1/FANCD2/ECT2/DHFR/FBP1	8
GO:0022406	membrane docking	4/186	92/18888	0.0129906518864296	0.147144114636674	0.134902923436	RAB3IP/STX6/RAB8A/RAB3B	4
GO:0035094	response to nicotine	3/186	50/18888	0.013120777324975	0.147860972569704	0.135560144630968	GPX1/ABAT/LYPD1	3
GO:0001991	regulation of systemic arterial blood pressure by circulatory renin-angiotensin	2/186	18/18888	0.0133049771582246	0.147860972569704	0.135560144630968	SUCNR1/CTSZ	2
GO:0010755	regulation of plasminogen activation	2/186	18/18888	0.0133049771582246	0.147860972569704	0.135560144630968	HPN/CTSZ	2
GO:1901970	positive regulation of mitotic sister chromatid separation	2/186	18/18888	0.0133049771582246	0.147860972569704	0.135560144630968	INCENP/CDCA8	2
GO:0050886	endocrine process	4/186	93/18888	0.0134726666782702	0.14902160889204	0.136624225469782	OXTR/SUCNR1/TRPV6/CTSZ	4
GO:0001889	liver development	5/186	143/18888	0.0136851316107233	0.150664346144224	0.138130300369917	E2F8/E2F7/ONECUT2/TYMS/HPN	5
GO:0030865	cortical cytoskeleton organization	3/186	51/18888	0.0138417294661109	0.151679602893754	0.139061096031626	RACGAP1/ECT2/FHOD3	3
GO:0097305	response to alcohol	7/186	259/18888	0.0144496637619067	0.156229630291551	0.143232598229945	ABAT/BRCA1/RAD51/BLM/GRAMD1C/FBP1/TYMS	7
GO:0043279	response to alkaloid	4/186	95/18888	0.0144705114181809	0.156229630291551	0.143232598229945	ABAT/RAD51/BLM/OXTR	4
GO:0000212	meiotic spindle organization	2/186	19/18888	0.0147749001420529	0.156229630291551	0.143232598229945	ASPM/CCNB2	2
GO:0007620	copulation	2/186	19/18888	0.0147749001420529	0.156229630291551	0.143232598229945	ABAT/OXTR	2
GO:0046653	tetrahydrofolate metabolic process	2/186	19/18888	0.0147749001420529	0.156229630291551	0.143232598229945	DHFR/TYMS	2
GO:0051447	negative regulation of meiotic cell cycle	2/186	19/18888	0.0147749001420529	0.156229630291551	0.143232598229945	ZWINT/TTK	2
GO:1901978	positive regulation of cell cycle checkpoint	2/186	19/18888	0.0147749001420529	0.156229630291551	0.143232598229945	INCENP/CDCA8	2
GO:0051592	response to calcium ion	5/186	146/18888	0.0148537509275498	0.156229630291551	0.143232598229945	SYT17/ECT2/SUCNR1/SYT8/TRPV6	5
GO:0061008	hepaticobiliary system development	5/186	146/18888	0.0148537509275498	0.156229630291551	0.143232598229945	E2F8/E2F7/ONECUT2/TYMS/HPN	5
GO:0000302	response to reactive oxygen species	6/186	203/18888	0.0154296369404171	0.161565442807212	0.148124514628004	PAWR/GPX1/MYB/ERN1/ECT2/DHFR	6
GO:0000076	DNA replication checkpoint signaling	2/186	20/18888	0.016311355315747	0.170042270459734	0.155896139300945	CLSPN/TIMELESS	2
GO:0034614	cellular response to reactive oxygen species	5/186	151/18888	0.0169468516055021	0.175888909174286	0.161256385321077	PAWR/MYB/ERN1/ECT2/DHFR	5
GO:0042542	response to hydrogen peroxide	4/186	101/18888	0.0177402581808911	0.181127909855706	0.166059543840545	GPX1/MYB/ERN1/ECT2	4
GO:0000729	DNA double-strand break processing	2/186	21/18888	0.0179129044976144	0.181127909855706	0.166059543840545	BRIP1/BLM	2
GO:0006268	DNA unwinding involved in DNA replication	2/186	21/18888	0.0179129044976144	0.181127909855706	0.166059543840545	RAD51/BLM	2
GO:0090266	regulation of mitotic cell cycle spindle assembly checkpoint	2/186	21/18888	0.0179129044976144	0.181127909855706	0.166059543840545	INCENP/CDCA8	2
GO:1903504	regulation of mitotic spindle checkpoint	2/186	21/18888	0.0179129044976144	0.181127909855706	0.166059543840545	INCENP/CDCA8	2
GO:2000001	regulation of DNA damage checkpoint	2/186	21/18888	0.0179129044976144	0.181127909855706	0.166059543840545	BRCA1/RAD51	2
GO:0051058	negative regulation of small GTPase mediated signal transduction	3/186	57/18888	0.0186347453064732	0.187621623683978	0.172013033598214	CCDC125/FBP1/STMN1	3
GO:0021537	telencephalon development	7/186	275/18888	0.0194123692963996	0.194619327924756	0.17842858587329	CNTNAP2/KIF14/ARL13B/BCAN/OXTR/ASPM/ANXA3	7
GO:0035024	negative regulation of Rho protein signal transduction	2/186	22/18888	0.0195781311119712	0.194624797045587	0.178433600007838	CCDC125/STMN1	2
GO:1902018	negative regulation of cilium assembly	2/186	22/18888	0.0195781311119712	0.194624797045587	0.178433600007838	CEP97/KIF24	2
GO:0000723	telomere maintenance	5/186	158/18888	0.020193161551338	0.199895330314926	0.183265667860883	RPA3/RAD51/NEK2/BLM/EXO1	5
GO:0046599	regulation of centriole replication	2/186	23/18888	0.0213056399068481	0.209150365085558	0.191750759161633	STIL/BRCA1	2
GO:0071636	positive regulation of transforming growth factor beta production	2/186	23/18888	0.0213056399068481	0.209150365085558	0.191750759161633	MYB/ADAM8	2
GO:0006887	exocytosis	8/186	348/18888	0.0222365613324721	0.217383147300018	0.199298640988132	TXLNA/SYT17/RAB3IP/RAB8A/RAB3B/SYT8/TRPV6/ANXA3	8
GO:0007130	synaptonemal complex assembly	2/186	24/18888	0.0230940566751135	0.221177225717754	0.202777083000997	SYCE2/SYCP2	2
GO:0010954	positive regulation of protein processing	2/186	24/18888	0.0230940566751135	0.221177225717754	0.202777083000997	ADAM8/HPN	2
GO:0051957	positive regulation of amino acid transport	2/186	24/18888	0.0230940566751135	0.221177225717754	0.202777083000997	ARL6IP1/ABAT	2
GO:0060706	cell differentiation involved in embryonic placenta development	2/186	24/18888	0.0230940566751135	0.221177225717754	0.202777083000997	E2F8/E2F7	2
GO:0097150	neuronal stem cell population maintenance	2/186	24/18888	0.0230940566751135	0.221177225717754	0.202777083000997	FANCD2/ASPM	2
GO:0051653	spindle localization	3/186	62/18888	0.0232461085119377	0.221732111960021	0.2032858072299	NUSAP1/ASPM/CENPA	3
GO:0061351	neural precursor cell proliferation	5/186	167/18888	0.0249316818599546	0.235997662323147	0.216364580058573	KIF14/RACGAP1/BCAN/ASPM/MELK	5
GO:0003081	regulation of systemic arterial blood pressure by renin-angiotensin	2/186	25/18888	0.0249420279789744	0.235997662323147	0.216364580058573	SUCNR1/CTSZ	2
GO:0022617	extracellular matrix disassembly	3/186	64/18888	0.0252483263825081	0.236992258793582	0.217276434208038	ADAM8/NOXO1/HPN	3
GO:0048278	vesicle docking	3/186	64/18888	0.0252483263825081	0.236992258793582	0.217276434208038	STX6/RAB8A/RAB3B	3
GO:0043462	regulation of ATP-dependent activity	3/186	65/18888	0.0262831910703125	0.24572697683197	0.225284494888393	DNAJC9/UHRF1/FXYD2	3
GO:0007264	small GTPase-mediated signal transduction	10/186	500/18888	0.0266471830339986	0.246126102677568	0.225650416716276	CCDC125/KIF14/RACGAP1/ECT2/RALGDS/VAV3/RASGEF1A/FBP1/STMN1/CDKN2A	10
GO:0035330	regulation of hippo signaling	2/186	26/18888	0.0268482208778162	0.246126102677568	0.225650416716276	CIT/WWC1	2
GO:0045717	negative regulation of fatty acid biosynthetic process	2/186	26/18888	0.0268482208778162	0.246126102677568	0.225650416716276	BRCA1/APOC1	2
GO:1903319	positive regulation of protein maturation	2/186	26/18888	0.0268482208778162	0.246126102677568	0.225650416716276	ADAM8/HPN	2
GO:2000108	positive regulation of leukocyte apoptotic process	2/186	26/18888	0.0268482208778162	0.246126102677568	0.225650416716276	ADAM8/CDKN2A	2
GO:0009314	response to radiation	9/186	431/18888	0.0272797423215922	0.246798023741377	0.226266439423334	GPX1/BRCA1/RAD51/FANCD2/DTL/ECT2/BLM/ITGB6/RAD54L	9
GO:0015800	acidic amino acid transport	3/186	66/18888	0.0273405280969862	0.246798023741377	0.226266439423334	ARL6IP1/ABAT/SLC3A1	3
GO:0017156	calcium-ion regulated exocytosis	3/186	66/18888	0.0273405280969862	0.246798023741377	0.226266439423334	SYT17/SYT8/TRPV6	3
GO:0070613	regulation of protein processing	3/186	66/18888	0.0273405280969862	0.246798023741377	0.226266439423334	ADAM8/HPN/CTSZ	3
GO:0070301	cellular response to hydrogen peroxide	3/186	67/18888	0.0284203055178992	0.255565800764009	0.234304808849856	MYB/ERN1/ECT2	3
GO:0031639	plasminogen activation	2/186	27/18888	0.0288113226593425	0.2561489667374	0.234839460166716	HPN/CTSZ	2
GO:0046037	GMP metabolic process	2/186	27/18888	0.0288113226593425	0.2561489667374	0.234839460166716	MAGI3/GDA	2
GO:0070193	synaptonemal complex organization	2/186	27/18888	0.0288113226593425	0.2561489667374	0.234839460166716	SYCE2/SYCP2	2
GO:0006906	vesicle fusion	4/186	119/18888	0.0301541871491828	0.267079943321333	0.24486106857983	DIAPH3/STX6/RAB8A/VAV3	4
GO:0051445	regulation of meiotic cell cycle	3/186	69/18888	0.0306470217238118	0.270020727108891	0.247557203121903	ZWINT/ASPM/TTK	3
GO:0006760	folic acid-containing compound metabolic process	2/186	28/18888	0.0308300405739777	0.270020727108891	0.247557203121903	DHFR/TYMS	2
GO:0015740	C4-dicarboxylate transport	2/186	28/18888	0.0308300405739777	0.270020727108891	0.247557203121903	ABAT/SLC3A1	2
GO:0007265	Ras protein signal transduction	4/186	120/18888	0.0309622094805412	0.270173946430204	0.247697675844329	RALGDS/RASGEF1A/FBP1/CDKN2A	4
GO:0090174	organelle membrane fusion	4/186	121/18888	0.0317829137371387	0.275390978604484	0.252480693457422	DIAPH3/STX6/RAB8A/VAV3	4
GO:1903317	regulation of protein maturation	3/186	70/18888	0.0317938651020457	0.275390978604484	0.252480693457422	ADAM8/HPN/CTSZ	3
GO:0009410	response to xenobiotic stimulus	9/186	444/18888	0.0321157622876691	0.277160204944134	0.254102734583756	GPX1/ABAT/VAV3/CENPF/RAD54L/OXTR/FBP1/TYMS/ABCC3	9
GO:0015813	L-glutamate transmembrane transport	2/186	29/18888	0.0329031015724938	0.282918639798524	0.259382114586083	ARL6IP1/SLC3A1	2
GO:0071478	cellular response to radiation	5/186	181/18888	0.0336268968426068	0.288090796222478	0.264123989745566	BRCA1/RAD51/ECT2/BLM/ITGB6	5
GO:0010569	regulation of double-strand break repair via homologous recombination	3/186	72/18888	0.0341542391840964	0.291548505499026	0.26729404578858	RAD51/FANCB/TIMELESS	3
GO:0001659	temperature homeostasis	5/186	183/18888	0.0350048084655684	0.296866610871651	0.272169728133602	GPX1/ABAT/OXTR/YBX2/GATM	5
GO:0045987	positive regulation of smooth muscle contraction	2/186	30/18888	0.0350292520468247	0.296866610871651	0.272169728133602	ABAT/OXTR	2
GO:0021761	limbic system development	4/186	125/18888	0.0351929583107679	0.297184981290929	0.272461612728526	CNTNAP2/KIF14/BCAN/ANXA3	4
GO:0070979	protein K11-linked ubiquitination	2/186	31/18888	0.037207257574031	0.311958358876929	0.286005965693619	UBE2E3/UBE2T	2
GO:1902042	negative regulation of extrinsic apoptotic signaling pathway via death domain receptors	2/186	31/18888	0.037207257574031	0.311958358876929	0.286005965693619	GPX1/BRCA1	2
GO:0006275	regulation of DNA replication	4/186	128/18888	0.0378845202134757	0.31539197746625	0.28915393519826	E2F8/BLM/TIMELESS/E2F7	4
GO:0006612	protein targeting to membrane	4/186	128/18888	0.0378845202134757	0.31539197746625	0.28915393519826	ARL6IP1/ZDHHC23/RAB3IP/RTP4	4
GO:0017157	regulation of exocytosis	5/186	188/18888	0.0386010242722373	0.32022539854011	0.293585255028284	SYT17/RAB8A/RAB3B/SYT8/TRPV6	5
GO:0097193	intrinsic apoptotic signaling pathway	7/186	319/18888	0.0389449999958317	0.321945333298876	0.295162105231567	GPX1/BRCA1/ERN1/HELLS/E2F2/RTKN2/MELK	7
GO:0032200	telomere organization	5/186	189/18888	0.0393463820820215	0.323731660888229	0.296799824922994	RPA3/RAD51/NEK2/BLM/EXO1	5
GO:0090169	regulation of spindle assembly	2/186	32/18888	0.0394359026633793	0.323731660888229	0.296799824922994	CEP97/STIL	2
GO:0021543	pallium development	5/186	191/18888	0.0408633482038579	0.334284890167671	0.306475111528934	CNTNAP2/KIF14/BCAN/ASPM/ANXA3	5
GO:0000079	regulation of cyclin-dependent protein serine/threonine kinase activity	3/186	78/18888	0.0417636788586676	0.339293887555245	0.311067401154214	BLM/CDKN2A/CCNB2	3
GO:2000242	negative regulation of reproductive process	3/186	78/18888	0.0417636788586676	0.339293887555245	0.311067401154214	ZWINT/TTK/SYCP2	3
GO:0032508	DNA duplex unwinding	3/186	79/18888	0.0431080731831506	0.349012441304134	0.319977450431634	RAD51/BRIP1/BLM	3
GO:0009112	nucleobase metabolic process	2/186	34/18888	0.0440403427305835	0.352921930181139	0.323561701694083	TYMS/GDA	2
GO:0042558	pteridine-containing compound metabolic process	2/186	34/18888	0.0440403427305835	0.352921930181139	0.323561701694083	DHFR/TYMS	2
GO:0051450	myoblast proliferation	2/186	34/18888	0.0440403427305835	0.352921930181139	0.323561701694083	GPX1/MALAT1	2
GO:0030218	erythrocyte differentiation	4/186	135/18888	0.0446129054539932	0.356298322880027	0.326657206036018	DIAPH3/MYB/RACGAP1/NCAPG2	4
GO:0001701	in utero embryonic development	8/186	401/18888	0.045430715298136	0.361603936629758	0.331521435959371	DIAPH3/STIL/NEK2/E2F8/NCAPG2/E2F7/ASF1B/CCNB2	8
GO:1904029	regulation of cyclin-dependent protein kinase activity	3/186	81/18888	0.045861252886552	0.363801723234735	0.333536384629469	BLM/CDKN2A/CCNB2	3
GO:0006298	mismatch repair	2/186	35/18888	0.0464137991545947	0.366949365128272	0.336422168368874	RPA3/EXO1	2
GO:0007405	neuroblast proliferation	3/186	82/18888	0.0472698193506686	0.371225647967251	0.340342699324814	RACGAP1/BCAN/ASPM	3
GO:0032147	activation of protein kinase activity	3/186	82/18888	0.0472698193506686	0.371225647967251	0.340342699324814	CLSPN/KIF14/ECT2	3
GO:0031099	regeneration	5/186	200/18888	0.0481254293129353	0.376689406848091	0.345351917993157	GPX1/PTPRF/DHFR/TYMS/ANXA3	5
GO:0034367	protein-containing complex remodeling	2/186	36/18888	0.0488332175484458	0.379706470442701	0.34811798648397	DIAPH3/APOC1	2
GO:1905168	positive regulation of double-strand break repair via homologous recombination	2/186	36/18888	0.0488332175484458	0.379706470442701	0.34811798648397	FANCB/TIMELESS	2
GO:0030900	forebrain development	8/186	408/18888	0.0493657731258653	0.382584741725456	0.350756809052201	STIL/CNTNAP2/KIF14/ARL13B/BCAN/OXTR/ASPM/ANXA3	8
GO:0002052	positive regulation of neuroblast proliferation	2/186	37/18888	0.0512974733951174	0.394957017382015	0.362099812200828	BCAN/ASPM	2
GO:1905898	positive regulation of response to endoplasmic reticulum stress	2/186	37/18888	0.0512974733951174	0.394957017382015	0.362099812200828	ERN1/RNFT2	2
GO:0032392	DNA geometric change	3/186	85/18888	0.0516220249290963	0.396161207599189	0.363203823605368	RAD51/BRIP1/BLM	3
GO:0034101	erythrocyte homeostasis	4/186	144/18888	0.0541839715059079	0.414472197623113	0.37999148848299	DIAPH3/MYB/RACGAP1/NCAPG2	4
GO:0071277	cellular response to calcium ion	3/186	87/18888	0.0546276723058044	0.416513902758819	0.381863340390089	SYT17/ECT2/SYT8	3
GO:0031111	negative regulation of microtubule polymerization or depolymerization	2/186	39/18888	0.0563560865371873	0.424201085883749	0.388911012524999	DIAPH3/STMN1	2
GO:0048741	skeletal muscle fiber development	2/186	39/18888	0.0563560865371873	0.424201085883749	0.388911012524999	GPX1/XK	2
GO:0051938	L-glutamate import	2/186	39/18888	0.0563560865371873	0.424201085883749	0.388911012524999	ARL6IP1/SLC3A1	2
GO:0071312	cellular response to alkaloid	2/186	39/18888	0.0563560865371873	0.424201085883749	0.388911012524999	RAD51/BLM	2
GO:0042113	B cell activation	6/186	278/18888	0.0574895746446003	0.431354897651842	0.395469685453301	TXLNA/PAWR/IL27RA/VAV3/EXO1/PIK3R3	6
GO:1902806	regulation of cell cycle G1/S phase transition	5/186	211/18888	0.0579760507250578	0.433624049232496	0.397550062114682	STIL/KIF14/MLF1/E2F7/CDKN2A	5
GO:0006730	one-carbon metabolic process	2/186	40/18888	0.0589482812634048	0.436736322819439	0.400403419902372	DHFR/TYMS	2
GO:0009167	purine ribonucleoside monophosphate metabolic process	2/186	40/18888	0.0589482812634048	0.436736322819439	0.400403419902372	MAGI3/GDA	2
GO:0040001	establishment of mitotic spindle localization	2/186	40/18888	0.0589482812634048	0.436736322819439	0.400403419902372	NUSAP1/CENPA	2
GO:2000241	regulation of reproductive process	5/186	214/18888	0.060849074071699	0.448259824718856	0.410968260353451	ZWINT/OXTR/ASPM/TTK/SYCP2	5
GO:0033273	response to vitamin	3/186	91/18888	0.0608841867190297	0.448259824718856	0.410968260353451	GPX1/BRIP1/TYMS	3
GO:0009394	2'-deoxyribonucleotide metabolic process	2/186	41/18888	0.0615809878483447	0.449200181459282	0.411830387076422	TYMS/GDA	2
GO:0032570	response to progesterone	2/186	41/18888	0.0615809878483447	0.449200181459282	0.411830387076422	OXTR/TYMS	2
GO:0006282	regulation of DNA repair	5/186	215/18888	0.0618244828868366	0.449200181459282	0.411830387076422	TAF5L/BRCA1/RAD51/FANCB/TIMELESS	5
GO:0031032	actomyosin structure organization	5/186	215/18888	0.0618244828868366	0.449200181459282	0.411830387076422	RACGAP1/ECT2/LIMCH1/STMN1/FHOD3	5
GO:0098876	vesicle-mediated transport to the plasma membrane	4/186	151/18888	0.0623373895061497	0.449200181459282	0.411830387076422	SNX7/STX6/RAB11FIP4/RAB8A	4
GO:0071103	DNA conformation change	3/186	92/18888	0.0624985755336117	0.449200181459282	0.411830387076422	RAD51/BRIP1/BLM	3
GO:0002691	regulation of cellular extravasation	2/186	42/18888	0.0642531668725714	0.449200181459282	0.411830387076422	IL27RA/ADAM8	2
GO:0006904	vesicle docking involved in exocytosis	2/186	42/18888	0.0642531668725714	0.449200181459282	0.411830387076422	RAB8A/RAB3B	2
GO:0009124	nucleoside monophosphate biosynthetic process	2/186	42/18888	0.0642531668725714	0.449200181459282	0.411830387076422	TK1/TYMS	2
GO:0009126	purine nucleoside monophosphate metabolic process	2/186	42/18888	0.0642531668725714	0.449200181459282	0.411830387076422	MAGI3/GDA	2
GO:0009262	deoxyribonucleotide metabolic process	2/186	42/18888	0.0642531668725714	0.449200181459282	0.411830387076422	TYMS/GDA	2
GO:0019692	deoxyribose phosphate metabolic process	2/186	42/18888	0.0642531668725714	0.449200181459282	0.411830387076422	TYMS/GDA	2
GO:0042092	type 2 immune response	2/186	42/18888	0.0642531668725714	0.449200181459282	0.411830387076422	MYB/IL27RA	2
GO:0042119	neutrophil activation	2/186	42/18888	0.0642531668725714	0.449200181459282	0.411830387076422	ANXA3/CAMP	2
GO:0045922	negative regulation of fatty acid metabolic process	2/186	42/18888	0.0642531668725714	0.449200181459282	0.411830387076422	BRCA1/APOC1	2
GO:0060236	regulation of mitotic spindle organization	2/186	42/18888	0.0642531668725714	0.449200181459282	0.411830387076422	CEP97/STIL	2
GO:0072528	pyrimidine-containing compound biosynthetic process	2/186	42/18888	0.0642531668725714	0.449200181459282	0.411830387076422	TK1/TYMS	2
GO:0021766	hippocampus development	3/186	94/18888	0.0657866245945408	0.455973126120966	0.418039877937728	KIF14/BCAN/ANXA3	3
GO:0007548	sex differentiation	6/186	288/18888	0.0658538880037147	0.455973126120966	0.418039877937728	IRX5/NUP107/BRIP1/DMRTA1/ASPM/SYCP2	6
GO:0010038	response to metal ion	7/186	360/18888	0.065981656014702	0.455973126120966	0.418039877937728	ABAT/SYT17/ECT2/FBP1/SUCNR1/SYT8/TRPV6	7
GO:0030010	establishment of cell polarity	4/186	154/18888	0.0660191829319385	0.455973126120966	0.418039877937728	DIAPH3/WWC1/MPP7/CENPA	4
GO:0007099	centriole replication	2/186	43/18888	0.0669637952622472	0.455973126120966	0.418039877937728	STIL/BRCA1	2
GO:0014904	myotube cell development	2/186	43/18888	0.0669637952622472	0.455973126120966	0.418039877937728	GPX1/XK	2
GO:0016266	O-glycan processing	2/186	43/18888	0.0669637952622472	0.455973126120966	0.418039877937728	GALNT3/GALNT14	2
GO:0045740	positive regulation of DNA replication	2/186	43/18888	0.0669637952622472	0.455973126120966	0.418039877937728	E2F8/E2F7	2
GO:0051955	regulation of amino acid transport	2/186	43/18888	0.0669637952622472	0.455973126120966	0.418039877937728	ARL6IP1/ABAT	2
GO:0003073	regulation of systemic arterial blood pressure	3/186	96/18888	0.0691526687196588	0.469520713266617	0.430460416237646	OXTR/SUCNR1/CTSZ	3
GO:0051402	neuron apoptotic process	6/186	292/18888	0.0693893992925437	0.469774209003543	0.430692823195099	CIT/GPX1/MYB/KIF14/IL27RA/ADAM8	6
GO:0035329	hippo signaling	2/186	44/18888	0.0697118660708851	0.470605032845287	0.431454529263931	CIT/WWC1	2
GO:1902115	regulation of organelle assembly	5/186	223/18888	0.0699458991506022	0.470835823996625	0.431666120472288	CEP97/SNX7/STIL/BRCA1/KIF24	5
GO:0006865	amino acid transport	4/186	158/18888	0.0711008893068416	0.477246994891506	0.437543934195948	ARL6IP1/ABAT/XK/SLC3A1	4
GO:0048284	organelle fusion	4/186	159/18888	0.072401871391004	0.484598889196606	0.444284210808433	DIAPH3/STX6/RAB8A/VAV3	4
GO:0007163	establishment or maintenance of cell polarity	5/186	226/18888	0.0731365555175111	0.488129532009224	0.447521132911683	DIAPH3/WWC1/MPP7/CENPA/KIF2C	5
GO:0070507	regulation of microtubule cytoskeleton organization	4/186	160/18888	0.0737149868802421	0.490180681231932	0.449401643234709	CEP97/DIAPH3/STIL/STMN1	4
GO:0006835	dicarboxylic acid transport	3/186	99/18888	0.0743451728701964	0.490180681231932	0.449401643234709	ARL6IP1/ABAT/SLC3A1	3
GO:1901992	positive regulation of mitotic cell cycle phase transition	3/186	99/18888	0.0743451728701964	0.490180681231932	0.449401643234709	STIL/DTL/CDCA5	3
GO:0043087	regulation of GTPase activity	6/186	298/18888	0.0748957058466784	0.490180681231932	0.449401643234709	CCDC125/ECT2/RALGDS/VAV3/RASGEF1A/STMN1	6
GO:0031146	SCF-dependent proteasomal ubiquitin-dependent protein catabolic process	2/186	46/18888	0.0753163865050762	0.490180681231932	0.449401643234709	KIF14/FBXL16	2
GO:0032892	positive regulation of organic acid transport	2/186	46/18888	0.0753163865050762	0.490180681231932	0.449401643234709	ARL6IP1/ABAT	2
GO:0042398	cellular modified amino acid biosynthetic process	2/186	46/18888	0.0753163865050762	0.490180681231932	0.449401643234709	DHFR/GATM	2
GO:0090224	regulation of spindle organization	2/186	46/18888	0.0753163865050762	0.490180681231932	0.449401643234709	CEP97/STIL	2
GO:1990573	potassium ion import across plasma membrane	2/186	46/18888	0.0753163865050762	0.490180681231932	0.449401643234709	KCNK5/FXYD2	2
GO:0048732	gland development	8/186	449/18888	0.0768202709937197	0.498591070141057	0.457112356326266	GPX1/E2F8/E2F7/OXTR/ONECUT2/CCNB2/TYMS/HPN	8
GO:0051017	actin filament bundle assembly	4/186	163/18888	0.0777266589341075	0.50182736412055	0.460079417020538	PAWR/DIAPH3/LIMCH1/STMN1	4
GO:0120162	positive regulation of cold-induced thermogenesis	3/186	101/18888	0.0779005369578106	0.50182736412055	0.460079417020538	OXTR/YBX2/GATM	3
GO:0010824	regulation of centrosome duplication	2/186	47/18888	0.078170900947471	0.50182736412055	0.460079417020538	STIL/BRCA1	2
GO:0045933	positive regulation of muscle contraction	2/186	47/18888	0.078170900947471	0.50182736412055	0.460079417020538	ABAT/OXTR	2
GO:0051494	negative regulation of cytoskeleton organization	4/186	165/18888	0.0804608802605733	0.51337358448833	0.470665085948554	DIAPH3/BRCA1/STMN1/FHOD3	4
GO:0008406	gonad development	5/186	233/18888	0.0808862802516714	0.51337358448833	0.470665085948554	IRX5/NUP107/BRIP1/DMRTA1/ASPM	5
GO:0046578	regulation of Ras protein signal transduction	2/186	48/18888	0.0810589870244731	0.51337358448833	0.470665085948554	RASGEF1A/FBP1	2
GO:0098534	centriole assembly	2/186	48/18888	0.0810589870244731	0.51337358448833	0.470665085948554	STIL/BRCA1	2
GO:1902041	regulation of extrinsic apoptotic signaling pathway via death domain receptors	2/186	48/18888	0.0810589870244731	0.51337358448833	0.470665085948554	GPX1/BRCA1	2
GO:0061572	actin filament bundle organization	4/186	167/18888	0.0832424313873341	0.525788655089971	0.482047323851586	PAWR/DIAPH3/LIMCH1/STMN1	4
GO:0048608	reproductive structure development	6/186	307/18888	0.0836099142024217	0.526213322121754	0.482436662047109	IRX5/NUP107/BRIP1/DMRTA1/ASPM/SYCP2	6
GO:0036230	granulocyte activation	2/186	49/18888	0.0839797152452375	0.526213322121754	0.482436662047109	ANXA3/CAMP	2
GO:0045910	negative regulation of DNA recombination	2/186	49/18888	0.0839797152452375	0.526213322121754	0.482436662047109	FANCB/BLM	2
GO:0031507	heterochromatin formation	3/186	105/18888	0.0852299649525394	0.531221686317944	0.487028371157368	BRCA1/HELLS/UHRF1	3
GO:0110020	regulation of actomyosin structure organization	3/186	105/18888	0.0852299649525394	0.531221686317944	0.487028371157368	ECT2/LIMCH1/STMN1	3
GO:0016311	dephosphorylation	6/186	309/18888	0.0856200582781992	0.532245006077671	0.487966559052534	DUSP23/PTP4A2/PTPRF/MTMR11/FBP1/CDCA2	6
GO:0045137	development of primary sexual characteristics	5/186	238/18888	0.0866803253515983	0.534813699494301	0.490321558110225	IRX5/NUP107/BRIP1/DMRTA1/ASPM	5
GO:0043154	negative regulation of cysteine-type endopeptidase activity involved in apoptotic process	2/186	50/18888	0.0869321709919151	0.534813699494301	0.490321558110225	ARL6IP1/GPX1	2
GO:2000404	regulation of T cell migration	2/186	50/18888	0.0869321709919151	0.534813699494301	0.490321558110225	IL27RA/ADAM8	2
GO:0060271	cilium assembly	7/186	385/18888	0.0869412762760259	0.534813699494301	0.490321558110225	DUSP23/CEP97/KIF24/RAB3IP/RAB8A/ARL13B/ONECUT2	7
GO:0061458	reproductive system development	6/186	311/18888	0.0876568224458578	0.537811129381357	0.49306962625795	IRX5/NUP107/BRIP1/DMRTA1/ASPM/SYCP2	6
GO:0042220	response to cocaine	2/186	51/18888	0.0899154543194989	0.538937959902872	0.494102713663074	ABAT/OXTR	2
GO:0010332	response to gamma radiation	2/186	52/18888	0.0929286797581362	0.538937959902872	0.494102713663074	GPX1/FANCD2	2
GO:0035176	social behavior	2/186	52/18888	0.0929286797581362	0.538937959902872	0.494102713663074	CNTNAP2/OXTR	2
GO:0045859	regulation of protein kinase activity	8/186	470/18888	0.093853668642497	0.538937959902872	0.494102713663074	CLSPN/ERN1/KIF14/ECT2/BLM/CDKN2A/CCNB2/CAMK2N1	8
GO:0002002	regulation of angiotensin levels in blood	1/186	10/18888	0.0942455176061049	0.538937959902872	0.494102713663074	CTSZ	1
GO:0009128	purine nucleoside monophosphate catabolic process	1/186	10/18888	0.0942455176061049	0.538937959902872	0.494102713663074	GDA	1
GO:0009155	purine deoxyribonucleotide catabolic process	1/186	10/18888	0.0942455176061049	0.538937959902872	0.494102713663074	GDA	1
GO:0009169	purine ribonucleoside monophosphate catabolic process	1/186	10/18888	0.0942455176061049	0.538937959902872	0.494102713663074	GDA	1
GO:0009170	purine deoxyribonucleoside monophosphate metabolic process	1/186	10/18888	0.0942455176061049	0.538937959902872	0.494102713663074	GDA	1
GO:0009396	folic acid-containing compound biosynthetic process	1/186	10/18888	0.0942455176061049	0.538937959902872	0.494102713663074	DHFR	1
GO:0014889	muscle atrophy	1/186	10/18888	0.0942455176061049	0.538937959902872	0.494102713663074	GATM	1
GO:0018242	protein O-linked glycosylation via serine	1/186	10/18888	0.0942455176061049	0.538937959902872	0.494102713663074	GALNT3	1
GO:0018243	protein O-linked glycosylation via threonine	1/186	10/18888	0.0942455176061049	0.538937959902872	0.494102713663074	GALNT3	1
GO:0033605	positive regulation of catecholamine secretion	1/186	10/18888	0.0942455176061049	0.538937959902872	0.494102713663074	OXTR	1
GO:0042538	hyperosmotic salinity response	1/186	10/18888	0.0942455176061049	0.538937959902872	0.494102713663074	FBP1	1
GO:0042711	maternal behavior	1/186	10/18888	0.0942455176061049	0.538937959902872	0.494102713663074	OXTR	1
GO:0044314	protein K27-linked ubiquitination	1/186	10/18888	0.0942455176061049	0.538937959902872	0.494102713663074	UBE2T	1
GO:0051292	nuclear pore complex assembly	1/186	10/18888	0.0942455176061049	0.538937959902872	0.494102713663074	NUP107	1
GO:0060075	regulation of resting membrane potential	1/186	10/18888	0.0942455176061049	0.538937959902872	0.494102713663074	KCNK5	1
GO:0061909	autophagosome-lysosome fusion	1/186	10/18888	0.0942455176061049	0.538937959902872	0.494102713663074	DIAPH3	1
GO:0098598	learned vocalization behavior or vocal learning	1/186	10/18888	0.0942455176061049	0.538937959902872	0.494102713663074	CNTNAP2	1
GO:0140719	constitutive heterochromatin formation	1/186	10/18888	0.0942455176061049	0.538937959902872	0.494102713663074	HELLS	1
GO:0150172	regulation of phosphatidylcholine metabolic process	1/186	10/18888	0.0942455176061049	0.538937959902872	0.494102713663074	APOC1	1
GO:1903596	regulation of gap junction assembly	1/186	10/18888	0.0942455176061049	0.538937959902872	0.494102713663074	CNTNAP2	1
GO:1904627	response to phorbol 13-acetate 12-myristate	1/186	10/18888	0.0942455176061049	0.538937959902872	0.494102713663074	FBP1	1
GO:1904628	cellular response to phorbol 13-acetate 12-myristate	1/186	10/18888	0.0942455176061049	0.538937959902872	0.494102713663074	FBP1	1
GO:2000347	positive regulation of hepatocyte proliferation	1/186	10/18888	0.0942455176061049	0.538937959902872	0.494102713663074	HPN	1
GO:2000625	regulation of miRNA catabolic process	1/186	10/18888	0.0942455176061049	0.538937959902872	0.494102713663074	MALAT1	1
GO:0002204	somatic recombination of immunoglobulin genes involved in immune response	2/186	53/18888	0.0959709761178772	0.543527932052208	0.498310837535131	IL27RA/EXO1	2
GO:0002208	somatic diversification of immunoglobulins involved in immune response	2/186	53/18888	0.0959709761178772	0.543527932052208	0.498310837535131	IL27RA/EXO1	2
GO:0045190	isotype switching	2/186	53/18888	0.0959709761178772	0.543527932052208	0.498310837535131	IL27RA/EXO1	2
GO:1902692	regulation of neuroblast proliferation	2/186	53/18888	0.0959709761178772	0.543527932052208	0.498310837535131	BCAN/ASPM	2
GO:0007229	integrin-mediated signaling pathway	3/186	111/18888	0.0967494805027416	0.544994990106386	0.499655848314853	DIAPH3/VAV3/ITGB6	3
GO:0002262	myeloid cell homeostasis	4/186	177/18888	0.0978440313995454	0.544994990106386	0.499655848314853	DIAPH3/MYB/RACGAP1/NCAPG2	4
GO:0031103	axon regeneration	2/186	54/18888	0.0990414862958324	0.544994990106386	0.499655848314853	PTPRF/DHFR	2
GO:0042304	regulation of fatty acid biosynthetic process	2/186	54/18888	0.0990414862958324	0.544994990106386	0.499655848314853	BRCA1/APOC1	2
GO:0046605	regulation of centrosome cycle	2/186	54/18888	0.0990414862958324	0.544994990106386	0.499655848314853	STIL/BRCA1	2
GO:0051703	biological process involved in intraspecies interaction between organisms	2/186	54/18888	0.0990414862958324	0.544994990106386	0.499655848314853	CNTNAP2/OXTR	2
GO:0006979	response to oxidative stress	7/186	398/18888	0.0991830702844585	0.544994990106386	0.499655848314853	PAWR/GPX1/MYB/ERN1/FANCD2/ECT2/DHFR	7
GO:0062014	negative regulation of small molecule metabolic process	3/186	113/18888	0.100723546379211	0.544994990106386	0.499655848314853	BRCA1/FBP1/APOC1	3
GO:0034661	ncRNA catabolic process	2/186	55/18888	0.102139367085711	0.544994990106386	0.499655848314853	MALAT1/SLFN13	2
GO:0042743	hydrogen peroxide metabolic process	2/186	55/18888	0.102139367085711	0.544994990106386	0.499655848314853	GPX1/NOXO1	2
GO:2001243	negative regulation of intrinsic apoptotic signaling pathway	3/186	114/18888	0.102734902119606	0.544994990106386	0.499655848314853	GPX1/HELLS/RTKN2	3
GO:0009176	pyrimidine deoxyribonucleoside monophosphate metabolic process	1/186	11/18888	0.103169679790937	0.544994990106386	0.499655848314853	TYMS	1
GO:0010248	establishment or maintenance of transmembrane electrochemical gradient	1/186	11/18888	0.103169679790937	0.544994990106386	0.499655848314853	FXYD2	1
GO:0010960	magnesium ion homeostasis	1/186	11/18888	0.103169679790937	0.544994990106386	0.499655848314853	XK	1
GO:0019372	lipoxygenase pathway	1/186	11/18888	0.103169679790937	0.544994990106386	0.499655848314853	GPX1	1
GO:0031650	regulation of heat generation	1/186	11/18888	0.103169679790937	0.544994990106386	0.499655848314853	ABAT	1
GO:0032836	glomerular basement membrane development	1/186	11/18888	0.103169679790937	0.544994990106386	0.499655848314853	COL4A4	1
GO:0033089	positive regulation of T cell differentiation in thymus	1/186	11/18888	0.103169679790937	0.544994990106386	0.499655848314853	ADAM8	1
GO:0033314	mitotic DNA replication checkpoint signaling	1/186	11/18888	0.103169679790937	0.544994990106386	0.499655848314853	CLSPN	1
GO:0033504	floor plate development	1/186	11/18888	0.103169679790937	0.544994990106386	0.499655848314853	STIL	1
GO:0044848	biological phase	1/186	11/18888	0.103169679790937	0.544994990106386	0.499655848314853	SYCP2	1
GO:0045835	negative regulation of meiotic nuclear division	1/186	11/18888	0.103169679790937	0.544994990106386	0.499655848314853	ZWINT	1
GO:0046710	GDP metabolic process	1/186	11/18888	0.103169679790937	0.544994990106386	0.499655848314853	MAGI3	1
GO:0060746	parental behavior	1/186	11/18888	0.103169679790937	0.544994990106386	0.499655848314853	OXTR	1
GO:0071476	cellular hypotonic response	1/186	11/18888	0.103169679790937	0.544994990106386	0.499655848314853	FBP1	1
GO:0090657	telomeric loop disassembly	1/186	11/18888	0.103169679790937	0.544994990106386	0.499655848314853	BLM	1
GO:0098887	neurotransmitter receptor transport, endosome to postsynaptic membrane	1/186	11/18888	0.103169679790937	0.544994990106386	0.499655848314853	RAB8A	1
GO:0099639	neurotransmitter receptor transport, endosome to plasma membrane	1/186	11/18888	0.103169679790937	0.544994990106386	0.499655848314853	RAB8A	1
GO:2000109	regulation of macrophage apoptotic process	1/186	11/18888	0.103169679790937	0.544994990106386	0.499655848314853	CDKN2A	1
GO:2000317	negative regulation of T-helper 17 type immune response	1/186	11/18888	0.103169679790937	0.544994990106386	0.499655848314853	IL27RA	1
GO:0032984	protein-containing complex disassembly	5/186	252/18888	0.104022497853672	0.545221151827489	0.499863195223844	DIAPH3/KIF24/KIF18B/STMN1/KIF2C	5
GO:0036293	response to decreased oxygen levels	6/186	327/18888	0.104897240172886	0.545221151827489	0.499863195223844	ABAT/MYB/BRIP1/OXTR/ADAM8/MALAT1	6
GO:0009116	nucleoside metabolic process	2/186	56/18888	0.105263788989712	0.545221151827489	0.499863195223844	TK1/GDA	2
GO:0061025	membrane fusion	4/186	183/18888	0.107141906090852	0.545221151827489	0.499863195223844	DIAPH3/STX6/RAB8A/VAV3	4
GO:0006749	glutathione metabolic process	2/186	57/18888	0.108413936032739	0.545221151827489	0.499863195223844	GPX1/GSTT2	2
GO:0051293	establishment of spindle localization	2/186	57/18888	0.108413936032739	0.545221151827489	0.499863195223844	NUSAP1/CENPA	2
GO:0072698	protein localization to microtubule cytoskeleton	2/186	57/18888	0.108413936032739	0.545221151827489	0.499863195223844	STIL/TTK	2
GO:0001824	blastocyst development	3/186	117/18888	0.108863969204318	0.545221151827489	0.499863195223844	NEK2/NCAPG2/ASF1B	3
GO:1901989	positive regulation of cell cycle phase transition	3/186	117/18888	0.108863969204318	0.545221151827489	0.499863195223844	STIL/DTL/CDCA5	3
GO:2000045	regulation of G1/S transition of mitotic cell cycle	4/186	185/18888	0.110327412523037	0.545221151827489	0.499863195223844	STIL/KIF14/E2F7/CDKN2A	4
GO:0002381	immunoglobulin production involved in immunoglobulin-mediated immune response	2/186	58/18888	0.111589005578914	0.545221151827489	0.499863195223844	IL27RA/EXO1	2
GO:0031638	zymogen activation	2/186	58/18888	0.111589005578914	0.545221151827489	0.499863195223844	HPN/CTSZ	2
GO:0032886	regulation of microtubule-based process	5/186	258/18888	0.111945114863146	0.545221151827489	0.499863195223844	CEP97/DIAPH3/STIL/BRCA1/STMN1	5
GO:0000101	sulfur amino acid transport	1/186	12/18888	0.112006382633491	0.545221151827489	0.499863195223844	SLC3A1	1
GO:0001967	suckling behavior	1/186	12/18888	0.112006382633491	0.545221151827489	0.499863195223844	OXTR	1
GO:0005984	disaccharide metabolic process	1/186	12/18888	0.112006382633491	0.545221151827489	0.499863195223844	FBP1	1
GO:0006002	fructose 6-phosphate metabolic process	1/186	12/18888	0.112006382633491	0.545221151827489	0.499863195223844	FBP1	1
GO:0007320	insemination	1/186	12/18888	0.112006382633491	0.545221151827489	0.499863195223844	OXTR	1
GO:0009650	UV protection	1/186	12/18888	0.112006382633491	0.545221151827489	0.499863195223844	GPX1	1
GO:0010826	negative regulation of centrosome duplication	1/186	12/18888	0.112006382633491	0.545221151827489	0.499863195223844	BRCA1	1
GO:0014051	gamma-aminobutyric acid secretion	1/186	12/18888	0.112006382633491	0.545221151827489	0.499863195223844	ABAT	1
GO:0031223	auditory behavior	1/186	12/18888	0.112006382633491	0.545221151827489	0.499863195223844	CNTNAP2	1
GO:0032536	regulation of cell projection size	1/186	12/18888	0.112006382633491	0.545221151827489	0.499863195223844	XK	1
GO:0034379	very-low-density lipoprotein particle assembly	1/186	12/18888	0.112006382633491	0.545221151827489	0.499863195223844	APOC1	1
GO:0035112	genitalia morphogenesis	1/186	12/18888	0.112006382633491	0.545221151827489	0.499863195223844	SYCP2	1
GO:0043312	neutrophil degranulation	1/186	12/18888	0.112006382633491	0.545221151827489	0.499863195223844	ANXA3	1
GO:0043476	pigment accumulation	1/186	12/18888	0.112006382633491	0.545221151827489	0.499863195223844	SHROOM3	1
GO:0043482	cellular pigment accumulation	1/186	12/18888	0.112006382633491	0.545221151827489	0.499863195223844	SHROOM3	1
GO:0045161	neuronal ion channel clustering	1/186	12/18888	0.112006382633491	0.545221151827489	0.499863195223844	CNTNAP2	1
GO:0046606	negative regulation of centrosome cycle	1/186	12/18888	0.112006382633491	0.545221151827489	0.499863195223844	BRCA1	1
GO:0048012	hepatocyte growth factor receptor signaling pathway	1/186	12/18888	0.112006382633491	0.545221151827489	0.499863195223844	STMN1	1
GO:0051583	dopamine uptake involved in synaptic transmission	1/186	12/18888	0.112006382633491	0.545221151827489	0.499863195223844	RAB3B	1
GO:0051657	maintenance of organelle location	1/186	12/18888	0.112006382633491	0.545221151827489	0.499863195223844	ASPM	1
GO:0051934	catecholamine uptake involved in synaptic transmission	1/186	12/18888	0.112006382633491	0.545221151827489	0.499863195223844	RAB3B	1
GO:1900121	negative regulation of receptor binding	1/186	12/18888	0.112006382633491	0.545221151827489	0.499863195223844	PTPRF	1
GO:1901031	regulation of response to reactive oxygen species	1/186	12/18888	0.112006382633491	0.545221151827489	0.499863195223844	DHFR	1
GO:1903441	protein localization to ciliary membrane	1/186	12/18888	0.112006382633491	0.545221151827489	0.499863195223844	ARL13B	1
GO:1904672	regulation of somatic stem cell population maintenance	1/186	12/18888	0.112006382633491	0.545221151827489	0.499863195223844	TAF5L	1
GO:0046394	carboxylic acid biosynthetic process	6/186	334/18888	0.112958669537568	0.545680756521493	0.500284564552812	ABAT/BRCA1/DHFR/SLC27A2/APOC1/GATM	6
GO:0071214	cellular response to abiotic stimulus	6/186	334/18888	0.112958669537568	0.545680756521493	0.500284564552812	BRCA1/RAD51/ECT2/BLM/ITGB6/FBP1	6
GO:0104004	cellular response to environmental stimulus	6/186	334/18888	0.112958669537568	0.545680756521493	0.500284564552812	BRCA1/RAD51/ECT2/BLM/ITGB6/FBP1	6
GO:0051702	biological process involved in interaction with symbiont	3/186	119/18888	0.113027253473043	0.545680756521493	0.500284564552812	GPX1/HPN/CAMP	3
GO:0044782	cilium organization	7/186	412/18888	0.113373340921058	0.545991249173348	0.500569226746364	DUSP23/CEP97/KIF24/RAB3IP/RAB8A/ARL13B/ONECUT2	7
GO:0008217	regulation of blood pressure	4/186	187/18888	0.113555056067462	0.545991249173348	0.500569226746364	ABAT/OXTR/SUCNR1/CTSZ	4
GO:0009161	ribonucleoside monophosphate metabolic process	2/186	59/18888	0.114788208150364	0.546434481581949	0.500975585830649	MAGI3/GDA	2
GO:0032608	interferon-beta production	2/186	59/18888	0.114788208150364	0.546434481581949	0.500975585830649	TRAIP/IRF5	2
GO:0032648	regulation of interferon-beta production	2/186	59/18888	0.114788208150364	0.546434481581949	0.500975585830649	TRAIP/IRF5	2
GO:0016053	organic acid biosynthetic process	6/186	337/18888	0.116507879992765	0.546434481581949	0.500975585830649	ABAT/BRCA1/DHFR/SLC27A2/APOC1/GATM	6
GO:0044843	cell cycle G1/S phase transition	5/186	262/18888	0.117384934129311	0.546434481581949	0.500975585830649	STIL/KIF14/MLF1/E2F7/CDKN2A	5
GO:0006940	regulation of smooth muscle contraction	2/186	60/18888	0.118010767248249	0.546434481581949	0.500975585830649	ABAT/OXTR	2
GO:0006971	hypotonic response	1/186	13/18888	0.120756478672385	0.546434481581949	0.500975585830649	FBP1	1
GO:0007144	female meiosis I	1/186	13/18888	0.120756478672385	0.546434481581949	0.500975585830649	CCNB2	1
GO:0014061	regulation of norepinephrine secretion	1/186	13/18888	0.120756478672385	0.546434481581949	0.500975585830649	OXTR	1
GO:0016446	somatic hypermutation of immunoglobulin genes	1/186	13/18888	0.120756478672385	0.546434481581949	0.500975585830649	EXO1	1
GO:0019321	pentose metabolic process	1/186	13/18888	0.120756478672385	0.546434481581949	0.500975585830649	DHDH	1
GO:0021681	cerebellar granular layer development	1/186	13/18888	0.120756478672385	0.546434481581949	0.500975585830649	KIF14	1
GO:0021794	thalamus development	1/186	13/18888	0.120756478672385	0.546434481581949	0.500975585830649	CNTNAP2	1
GO:0031115	negative regulation of microtubule polymerization	1/186	13/18888	0.120756478672385	0.546434481581949	0.500975585830649	STMN1	1
GO:0033604	negative regulation of catecholamine secretion	1/186	13/18888	0.120756478672385	0.546434481581949	0.500975585830649	ABAT	1
GO:0060134	prepulse inhibition	1/186	13/18888	0.120756478672385	0.546434481581949	0.500975585830649	CNTNAP2	1
GO:0070234	positive regulation of T cell apoptotic process	1/186	13/18888	0.120756478672385	0.546434481581949	0.500975585830649	ADAM8	1
GO:0070243	regulation of thymocyte apoptotic process	1/186	13/18888	0.120756478672385	0.546434481581949	0.500975585830649	ADAM8	1
GO:0070493	thrombin-activated receptor signaling pathway	1/186	13/18888	0.120756478672385	0.546434481581949	0.500975585830649	STMN1	1
GO:0090158	endoplasmic reticulum membrane organization	1/186	13/18888	0.120756478672385	0.546434481581949	0.500975585830649	ARL6IP1	1
GO:0097499	protein localization to non-motile cilium	1/186	13/18888	0.120756478672385	0.546434481581949	0.500975585830649	ARL13B	1
GO:0098693	regulation of synaptic vesicle cycle	1/186	13/18888	0.120756478672385	0.546434481581949	0.500975585830649	RAB3B	1
GO:1900103	positive regulation of endoplasmic reticulum unfolded protein response	1/186	13/18888	0.120756478672385	0.546434481581949	0.500975585830649	ERN1	1
GO:2000622	regulation of nuclear-transcribed mRNA catabolic process, nonsense-mediated decay	1/186	13/18888	0.120756478672385	0.546434481581949	0.500975585830649	MAGOH	1
GO:0016447	somatic recombination of immunoglobulin gene segments	2/186	61/18888	0.121255919176011	0.546434481581949	0.500975585830649	IL27RA/EXO1	2
GO:0031102	neuron projection regeneration	2/186	61/18888	0.121255919176011	0.546434481581949	0.500975585830649	PTPRF/DHFR	2
GO:0044380	protein localization to cytoskeleton	2/186	61/18888	0.121255919176011	0.546434481581949	0.500975585830649	STIL/TTK	2
GO:0034502	protein localization to chromosome	3/186	124/18888	0.123694447372247	0.546434481581949	0.500975585830649	ZWILCH/CENPA/TTK	3
GO:0072348	sulfur compound transport	2/186	62/18888	0.124522912864814	0.546434481581949	0.500975585830649	RACGAP1/SLC3A1	2
GO:0002040	sprouting angiogenesis	4/186	194/18888	0.125174831767323	0.546434481581949	0.500975585830649	E2F8/PIK3R3/E2F7/E2F2	4
GO:0001952	regulation of cell-matrix adhesion	3/186	125/18888	0.125870713496709	0.546434481581949	0.500975585830649	LIMCH1/ONECUT2/CDKN2A	3
GO:1903305	regulation of regulated secretory pathway	3/186	125/18888	0.125870713496709	0.546434481581949	0.500975585830649	SYT17/SYT8/TRPV6	3
GO:2000117	negative regulation of cysteine-type endopeptidase activity	2/186	63/18888	0.12781100970115	0.546434481581949	0.500975585830649	ARL6IP1/GPX1	2
GO:0098659	inorganic cation import across plasma membrane	3/186	126/18888	0.128060795288917	0.546434481581949	0.500975585830649	KCNK5/FXYD2/TRPV6	3
GO:0099587	inorganic ion import across plasma membrane	3/186	126/18888	0.128060795288917	0.546434481581949	0.500975585830649	KCNK5/FXYD2/TRPV6	3
GO:0000394	RNA splicing, via endonucleolytic cleavage and ligation	1/186	14/18888	0.129420812180567	0.546434481581949	0.500975585830649	ERN1	1
GO:0000722	telomere maintenance via recombination	1/186	14/18888	0.129420812180567	0.546434481581949	0.500975585830649	RAD51	1
GO:0001833	inner cell mass cell proliferation	1/186	14/18888	0.129420812180567	0.546434481581949	0.500975585830649	NCAPG2	1
GO:0002069	columnar/cuboidal epithelial cell maturation	1/186	14/18888	0.129420812180567	0.546434481581949	0.500975585830649	TYMS	1
GO:0002566	somatic diversification of immune receptors via somatic mutation	1/186	14/18888	0.129420812180567	0.546434481581949	0.500975585830649	EXO1	1
GO:0006000	fructose metabolic process	1/186	14/18888	0.129420812180567	0.546434481581949	0.500975585830649	FBP1	1
GO:0007100	mitotic centrosome separation	1/186	14/18888	0.129420812180567	0.546434481581949	0.500975585830649	NEK2	1
GO:0007638	mechanosensory behavior	1/186	14/18888	0.129420812180567	0.546434481581949	0.500975585830649	CNTNAP2	1
GO:0009158	ribonucleoside monophosphate catabolic process	1/186	14/18888	0.129420812180567	0.546434481581949	0.500975585830649	GDA	1
GO:0009159	deoxyribonucleoside monophosphate catabolic process	1/186	14/18888	0.129420812180567	0.546434481581949	0.500975585830649	GDA	1
GO:0009263	deoxyribonucleotide biosynthetic process	1/186	14/18888	0.129420812180567	0.546434481581949	0.500975585830649	TYMS	1
GO:0009265	2'-deoxyribonucleotide biosynthetic process	1/186	14/18888	0.129420812180567	0.546434481581949	0.500975585830649	TYMS	1
GO:0032486	Rap protein signal transduction	1/186	14/18888	0.129420812180567	0.546434481581949	0.500975585830649	KIF14	1
GO:0032908	regulation of transforming growth factor beta1 production	1/186	14/18888	0.129420812180567	0.546434481581949	0.500975585830649	ADAM8	1
GO:0033700	phospholipid efflux	1/186	14/18888	0.129420812180567	0.546434481581949	0.500975585830649	APOC1	1
GO:0043353	enucleate erythrocyte differentiation	1/186	14/18888	0.129420812180567	0.546434481581949	0.500975585830649	DIAPH3	1
GO:0046385	deoxyribose phosphate biosynthetic process	1/186	14/18888	0.129420812180567	0.546434481581949	0.500975585830649	TYMS	1
GO:0046655	folic acid metabolic process	1/186	14/18888	0.129420812180567	0.546434481581949	0.500975585830649	DHFR	1
GO:0048148	behavioral response to cocaine	1/186	14/18888	0.129420812180567	0.546434481581949	0.500975585830649	ABAT	1
GO:0048243	norepinephrine secretion	1/186	14/18888	0.129420812180567	0.546434481581949	0.500975585830649	OXTR	1
GO:0048302	regulation of isotype switching to IgG isotypes	1/186	14/18888	0.129420812180567	0.546434481581949	0.500975585830649	IL27RA	1
GO:0051004	regulation of lipoprotein lipase activity	1/186	14/18888	0.129420812180567	0.546434481581949	0.500975585830649	APOC1	1
GO:0070986	left/right axis specification	1/186	14/18888	0.129420812180567	0.546434481581949	0.500975585830649	ARL13B	1
GO:0071472	cellular response to salt stress	1/186	14/18888	0.129420812180567	0.546434481581949	0.500975585830649	FBP1	1
GO:0071888	macrophage apoptotic process	1/186	14/18888	0.129420812180567	0.546434481581949	0.500975585830649	CDKN2A	1
GO:0072672	neutrophil extravasation	1/186	14/18888	0.129420812180567	0.546434481581949	0.500975585830649	ADAM8	1
GO:0072683	T cell extravasation	1/186	14/18888	0.129420812180567	0.546434481581949	0.500975585830649	IL27RA	1
GO:1901533	negative regulation of hematopoietic progenitor cell differentiation	1/186	14/18888	0.129420812180567	0.546434481581949	0.500975585830649	MYB	1
GO:2000288	positive regulation of myoblast proliferation	1/186	14/18888	0.129420812180567	0.546434481581949	0.500975585830649	MALAT1	1
GO:2000651	positive regulation of sodium ion transmembrane transporter activity	1/186	14/18888	0.129420812180567	0.546434481581949	0.500975585830649	FXYD2	1
GO:0021987	cerebral cortex development	3/186	127/18888	0.130264494913327	0.546434481581949	0.500975585830649	CNTNAP2/KIF14/ASPM	3
GO:0008631	intrinsic apoptotic signaling pathway in response to oxidative stress	2/186	64/18888	0.13111948335659	0.546434481581949	0.500975585830649	GPX1/MELK	2
GO:0030888	regulation of B cell proliferation	2/186	64/18888	0.13111948335659	0.546434481581949	0.500975585830649	PAWR/VAV3	2
GO:0070534	protein K63-linked ubiquitination	2/186	64/18888	0.13111948335659	0.546434481581949	0.500975585830649	UBE2E3/UBE2T	2
GO:2000179	positive regulation of neural precursor cell proliferation	2/186	64/18888	0.13111948335659	0.546434481581949	0.500975585830649	BCAN/ASPM	2
GO:0045739	positive regulation of DNA repair	3/186	129/18888	0.134711955225201	0.546434481581949	0.500975585830649	BRCA1/FANCB/TIMELESS	3
GO:0071248	cellular response to metal ion	4/186	200/18888	0.135519102365586	0.546434481581949	0.500975585830649	SYT17/ECT2/FBP1/SYT8	4
GO:0045931	positive regulation of mitotic cell cycle	3/186	130/18888	0.136955319298948	0.546434481581949	0.500975585830649	STIL/DTL/CDCA5	3
GO:0050864	regulation of B cell activation	3/186	130/18888	0.136955319298948	0.546434481581949	0.500975585830649	PAWR/IL27RA/VAV3	3
GO:0070482	response to oxygen levels	6/186	354/18888	0.137655244385041	0.546434481581949	0.500975585830649	ABAT/MYB/BRIP1/OXTR/ADAM8/MALAT1	6
GO:0001947	heart looping	2/186	66/18888	0.137794716229729	0.546434481581949	0.500975585830649	STIL/ARL13B	2
GO:0016445	somatic diversification of immunoglobulins	2/186	66/18888	0.137794716229729	0.546434481581949	0.500975585830649	IL27RA/EXO1	2
GO:0031100	animal organ regeneration	2/186	66/18888	0.137794716229729	0.546434481581949	0.500975585830649	TYMS/ANXA3	2
GO:0002829	negative regulation of type 2 immune response	1/186	15/18888	0.138000219245017	0.546434481581949	0.500975585830649	IL27RA	1
GO:0006999	nuclear pore organization	1/186	15/18888	0.138000219245017	0.546434481581949	0.500975585830649	NUP107	1
GO:0007567	parturition	1/186	15/18888	0.138000219245017	0.546434481581949	0.500975585830649	OXTR	1
GO:0009048	dosage compensation by inactivation of X chromosome	1/186	15/18888	0.138000219245017	0.546434481581949	0.500975585830649	BRCA1	1
GO:0009130	pyrimidine nucleoside monophosphate biosynthetic process	1/186	15/18888	0.138000219245017	0.546434481581949	0.500975585830649	TYMS	1
GO:0010457	centriole-centriole cohesion	1/186	15/18888	0.138000219245017	0.546434481581949	0.500975585830649	NEK2	1
GO:0030007	intracellular potassium ion homeostasis	1/186	15/18888	0.138000219245017	0.546434481581949	0.500975585830649	FXYD2	1
GO:0032230	positive regulation of synaptic transmission, GABAergic	1/186	15/18888	0.138000219245017	0.546434481581949	0.500975585830649	OXTR	1
GO:0032352	positive regulation of hormone metabolic process	1/186	15/18888	0.138000219245017	0.546434481581949	0.500975585830649	HPN	1
GO:0032688	negative regulation of interferon-beta production	1/186	15/18888	0.138000219245017	0.546434481581949	0.500975585830649	TRAIP	1
GO:0033147	negative regulation of intracellular estrogen receptor signaling pathway	1/186	15/18888	0.138000219245017	0.546434481581949	0.500975585830649	BRCA1	1
GO:0033189	response to vitamin A	1/186	15/18888	0.138000219245017	0.546434481581949	0.500975585830649	TYMS	1
GO:0033599	regulation of mammary gland epithelial cell proliferation	1/186	15/18888	0.138000219245017	0.546434481581949	0.500975585830649	GPX1	1
GO:0036376	sodium ion export across plasma membrane	1/186	15/18888	0.138000219245017	0.546434481581949	0.500975585830649	FXYD2	1
GO:0042559	pteridine-containing compound biosynthetic process	1/186	15/18888	0.138000219245017	0.546434481581949	0.500975585830649	DHFR	1
GO:0044849	estrous cycle	1/186	15/18888	0.138000219245017	0.546434481581949	0.500975585830649	OXTR	1
GO:0045176	apical protein localization	1/186	15/18888	0.138000219245017	0.546434481581949	0.500975585830649	SHROOM3	1
GO:0048291	isotype switching to IgG isotypes	1/186	15/18888	0.138000219245017	0.546434481581949	0.500975585830649	IL27RA	1
GO:0048934	peripheral nervous system neuron differentiation	1/186	15/18888	0.138000219245017	0.546434481581949	0.500975585830649	ONECUT2	1
GO:0048935	peripheral nervous system neuron development	1/186	15/18888	0.138000219245017	0.546434481581949	0.500975585830649	ONECUT2	1
GO:0050910	detection of mechanical stimulus involved in sensory perception of sound	1/186	15/18888	0.138000219245017	0.546434481581949	0.500975585830649	HPN	1
GO:0051299	centrosome separation	1/186	15/18888	0.138000219245017	0.546434481581949	0.500975585830649	NEK2	1
GO:0055057	neuroblast division	1/186	15/18888	0.138000219245017	0.546434481581949	0.500975585830649	ASPM	1
GO:0060192	negative regulation of lipase activity	1/186	15/18888	0.138000219245017	0.546434481581949	0.500975585830649	APOC1	1
GO:0072537	fibroblast activation	1/186	15/18888	0.138000219245017	0.546434481581949	0.500975585830649	MYB	1
GO:1901298	regulation of hydrogen peroxide-mediated programmed cell death	1/186	15/18888	0.138000219245017	0.546434481581949	0.500975585830649	PAWR	1
GO:2000402	negative regulation of lymphocyte migration	1/186	15/18888	0.138000219245017	0.546434481581949	0.500975585830649	IL27RA	1
GO:0090150	establishment of protein localization to membrane	5/186	277/18888	0.13886452800289	0.54893427512552	0.503267416923227	ARL6IP1/ZDHHC23/RAB3IP/RAB8A/RTP4	5
GO:0051028	mRNA transport	3/186	131/18888	0.139211508073855	0.549384108914578	0.503679828206913	MAGOH/NUP107/RANBP17	3
GO:0098739	import across plasma membrane	4/186	203/18888	0.140818397600883	0.549591502554833	0.503869968386435	ARL6IP1/KCNK5/FXYD2/TRPV6	4
GO:0008652	amino acid biosynthetic process	2/186	67/18888	0.14116008271317	0.549591502554833	0.503869968386435	ABAT/DHFR	2
GO:2000630	positive regulation of miRNA metabolic process	2/186	67/18888	0.14116008271317	0.549591502554833	0.503869968386435	MYB/MALAT1	2
GO:2000779	regulation of double-strand break repair	3/186	132/18888	0.141480323060951	0.549591502554833	0.503869968386435	RAD51/FANCB/TIMELESS	3
GO:0120032	regulation of plasma membrane bounded cell projection assembly	4/186	204/18888	0.142603102921396	0.549591502554833	0.503869968386435	CEP97/KIF24/RAB3IP/PLEK2	4
GO:0046942	carboxylic acid transport	6/186	358/18888	0.142878561787231	0.549591502554833	0.503869968386435	ARL6IP1/ABAT/XK/SLC27A2/SLC3A1/ABCC3	6
GO:0015849	organic acid transport	6/186	359/18888	0.144198633151345	0.549591502554833	0.503869968386435	ARL6IP1/ABAT/XK/SLC27A2/SLC3A1/ABCC3	6
GO:0048469	cell maturation	4/186	205/18888	0.144396801427203	0.549591502554833	0.503869968386435	DIAPH3/CNTNAP2/KIF14/TYMS	4
GO:0051055	negative regulation of lipid biosynthetic process	2/186	68/18888	0.144543040221286	0.549591502554833	0.503869968386435	BRCA1/APOC1	2
GO:0032869	cellular response to insulin stimulus	4/186	206/18888	0.146199406244382	0.549591502554833	0.503869968386435	RAB8A/GRB14/PIK3R3/FBP1	4
GO:0060491	regulation of cell projection assembly	4/186	206/18888	0.146199406244382	0.549591502554833	0.503869968386435	CEP97/KIF24/RAB3IP/PLEK2	4
GO:0006206	pyrimidine nucleobase metabolic process	1/186	16/18888	0.146495527845686	0.549591502554833	0.503869968386435	TYMS	1
GO:0006266	DNA ligation	1/186	16/18888	0.146495527845686	0.549591502554833	0.503869968386435	RAD51	1
GO:0006855	xenobiotic transmembrane transport	1/186	16/18888	0.146495527845686	0.549591502554833	0.503869968386435	ABCC3	1
GO:0009151	purine deoxyribonucleotide metabolic process	1/186	16/18888	0.146495527845686	0.549591502554833	0.503869968386435	GDA	1
GO:0010958	regulation of amino acid import across plasma membrane	1/186	16/18888	0.146495527845686	0.549591502554833	0.503869968386435	ARL6IP1	1
GO:0016078	tRNA catabolic process	1/186	16/18888	0.146495527845686	0.549591502554833	0.503869968386435	SLFN13	1
GO:0023035	CD40 signaling pathway	1/186	16/18888	0.146495527845686	0.549591502554833	0.503869968386435	FANCD2	1
GO:0030214	hyaluronan catabolic process	1/186	16/18888	0.146495527845686	0.549591502554833	0.503869968386435	HMMR	1
GO:0031649	heat generation	1/186	16/18888	0.146495527845686	0.549591502554833	0.503869968386435	ABAT	1
GO:0034638	phosphatidylcholine catabolic process	1/186	16/18888	0.146495527845686	0.549591502554833	0.503869968386435	APOC1	1
GO:0043605	amide catabolic process	1/186	16/18888	0.146495527845686	0.549591502554833	0.503869968386435	GDA	1
GO:0051044	positive regulation of membrane protein ectodomain proteolysis	1/186	16/18888	0.146495527845686	0.549591502554833	0.503869968386435	ADAM8	1
GO:0051956	negative regulation of amino acid transport	1/186	16/18888	0.146495527845686	0.549591502554833	0.503869968386435	ABAT	1
GO:0055091	phospholipid homeostasis	1/186	16/18888	0.146495527845686	0.549591502554833	0.503869968386435	ITGB6	1
GO:0070230	positive regulation of lymphocyte apoptotic process	1/186	16/18888	0.146495527845686	0.549591502554833	0.503869968386435	ADAM8	1
GO:0072520	seminiferous tubule development	1/186	16/18888	0.146495527845686	0.549591502554833	0.503869968386435	BRIP1	1
GO:0098969	neurotransmitter receptor transport to postsynaptic membrane	1/186	16/18888	0.146495527845686	0.549591502554833	0.503869968386435	RAB8A	1
GO:1901142	insulin metabolic process	1/186	16/18888	0.146495527845686	0.549591502554833	0.503869968386435	ERN1	1
GO:1903789	regulation of amino acid transmembrane transport	1/186	16/18888	0.146495527845686	0.549591502554833	0.503869968386435	ARL6IP1	1
GO:2000345	regulation of hepatocyte proliferation	1/186	16/18888	0.146495527845686	0.549591502554833	0.503869968386435	HPN	1
GO:0045911	positive regulation of DNA recombination	2/186	69/18888	0.147942921370464	0.552973040139029	0.506970189601147	FANCB/TIMELESS	2
GO:0045814	negative regulation of gene expression, epigenetic	3/186	135/18888	0.148360540817295	0.552973040139029	0.506970189601147	BRCA1/HELLS/UHRF1	3
GO:0002562	somatic diversification of immune receptors via germline recombination within a single locus	2/186	70/18888	0.151359070084241	0.552973040139029	0.506970189601147	IL27RA/EXO1	2
GO:0016444	somatic cell DNA recombination	2/186	70/18888	0.151359070084241	0.552973040139029	0.506970189601147	IL27RA/EXO1	2
GO:2000401	regulation of lymphocyte migration	2/186	70/18888	0.151359070084241	0.552973040139029	0.506970189601147	IL27RA/ADAM8	2
GO:0061371	determination of heart left/right asymmetry	2/186	71/18888	0.154790841437353	0.552973040139029	0.506970189601147	STIL/ARL13B	2
GO:0070830	bicellular tight junction assembly	2/186	71/18888	0.154790841437353	0.552973040139029	0.506970189601147	ECT2/MPP7	2
GO:0000712	resolution of meiotic recombination intermediates	1/186	17/18888	0.154907557933684	0.552973040139029	0.506970189601147	EME1	1
GO:0002098	tRNA wobble uridine modification	1/186	17/18888	0.154907557933684	0.552973040139029	0.506970189601147	GTPBP3	1
GO:0006544	glycine metabolic process	1/186	17/18888	0.154907557933684	0.552973040139029	0.506970189601147	DHFR	1
GO:0007549	sex-chromosome dosage compensation	1/186	17/18888	0.154907557933684	0.552973040139029	0.506970189601147	BRCA1	1
GO:0008272	sulfate transport	1/186	17/18888	0.154907557933684	0.552973040139029	0.506970189601147	RACGAP1	1
GO:0021535	cell migration in hindbrain	1/186	17/18888	0.154907557933684	0.552973040139029	0.506970189601147	ARL13B	1
GO:0030322	stabilization of membrane potential	1/186	17/18888	0.154907557933684	0.552973040139029	0.506970189601147	KCNK5	1
GO:0030889	negative regulation of B cell proliferation	1/186	17/18888	0.154907557933684	0.552973040139029	0.506970189601147	PAWR	1
GO:0032905	transforming growth factor beta1 production	1/186	17/18888	0.154907557933684	0.552973040139029	0.506970189601147	ADAM8	1
GO:0033623	regulation of integrin activation	1/186	17/18888	0.154907557933684	0.552973040139029	0.506970189601147	KIF14	1
GO:0034375	high-density lipoprotein particle remodeling	1/186	17/18888	0.154907557933684	0.552973040139029	0.506970189601147	APOC1	1
GO:0043129	surfactant homeostasis	1/186	17/18888	0.154907557933684	0.552973040139029	0.506970189601147	ITGB6	1
GO:0043923	positive regulation by host of viral transcription	1/186	17/18888	0.154907557933684	0.552973040139029	0.506970189601147	HPN	1
GO:0048532	anatomical structure arrangement	1/186	17/18888	0.154907557933684	0.552973040139029	0.506970189601147	KIF14	1
GO:0051000	positive regulation of nitric-oxide synthase activity	1/186	17/18888	0.154907557933684	0.552973040139029	0.506970189601147	DHFR	1
GO:0060080	inhibitory postsynaptic potential	1/186	17/18888	0.154907557933684	0.552973040139029	0.506970189601147	ABAT	1
GO:0090399	replicative senescence	1/186	17/18888	0.154907557933684	0.552973040139029	0.506970189601147	CDKN2A	1
GO:0090494	dopamine uptake	1/186	17/18888	0.154907557933684	0.552973040139029	0.506970189601147	RAB3B	1
GO:0098712	L-glutamate import across plasma membrane	1/186	17/18888	0.154907557933684	0.552973040139029	0.506970189601147	ARL6IP1	1
GO:0098877	neurotransmitter receptor transport to plasma membrane	1/186	17/18888	0.154907557933684	0.552973040139029	0.506970189601147	RAB8A	1
GO:0170043	non-proteinogenic amino acid biosynthetic process	1/186	17/18888	0.154907557933684	0.552973040139029	0.506970189601147	ABAT	1
GO:1900120	regulation of receptor binding	1/186	17/18888	0.154907557933684	0.552973040139029	0.506970189601147	PTPRF	1
GO:1903540	establishment of protein localization to postsynaptic membrane	1/186	17/18888	0.154907557933684	0.552973040139029	0.506970189601147	RAB8A	1
GO:1904294	positive regulation of ERAD pathway	1/186	17/18888	0.154907557933684	0.552973040139029	0.506970189601147	RNFT2	1
GO:1904355	positive regulation of telomere capping	1/186	17/18888	0.154907557933684	0.552973040139029	0.506970189601147	NEK2	1
GO:0016197	endosomal transport	5/186	289/18888	0.157204118179661	0.555734131322119	0.509501580499057	DIAPH3/SNX7/STX6/RAB11FIP4/RAB8A	5
GO:0007098	centrosome cycle	3/186	139/18888	0.157698901810315	0.555734131322119	0.509501580499057	STIL/BRCA1/NEK2	3
GO:0003143	embryonic heart tube morphogenesis	2/186	72/18888	0.158237601501731	0.555734131322119	0.509501580499057	STIL/ARL13B	2
GO:0006406	mRNA export from nucleus	2/186	72/18888	0.158237601501731	0.555734131322119	0.509501580499057	MAGOH/NUP107	2
GO:0061512	protein localization to cilium	2/186	72/18888	0.158237601501731	0.555734131322119	0.509501580499057	RAB8A/ARL13B	2
GO:1904888	cranial skeletal system development	2/186	72/18888	0.158237601501731	0.555734131322119	0.509501580499057	IRX5/CEP55	2
GO:0006801	superoxide metabolic process	2/186	73/18888	0.161698727194433	0.555734131322119	0.509501580499057	DHFR/NOXO1	2
GO:0070828	heterochromatin organization	3/186	141/18888	0.162435125675445	0.555734131322119	0.509501580499057	BRCA1/HELLS/UHRF1	3
GO:0002827	positive regulation of T-helper 1 type immune response	1/186	18/18888	0.163237121508711	0.555734131322119	0.509501580499057	IL27RA	1
GO:0007096	regulation of exit from mitosis	1/186	18/18888	0.163237121508711	0.555734131322119	0.509501580499057	CDCA5	1
GO:0009125	nucleoside monophosphate catabolic process	1/186	18/18888	0.163237121508711	0.555734131322119	0.509501580499057	GDA	1
GO:0010310	regulation of hydrogen peroxide metabolic process	1/186	18/18888	0.163237121508711	0.555734131322119	0.509501580499057	NOXO1	1
GO:0010421	hydrogen peroxide-mediated programmed cell death	1/186	18/18888	0.163237121508711	0.555734131322119	0.509501580499057	PAWR	1
GO:0016264	gap junction assembly	1/186	18/18888	0.163237121508711	0.555734131322119	0.509501580499057	CNTNAP2	1
GO:0030812	negative regulation of nucleotide catabolic process	1/186	18/18888	0.163237121508711	0.555734131322119	0.509501580499057	FBP1	1
GO:0033122	negative regulation of purine nucleotide catabolic process	1/186	18/18888	0.163237121508711	0.555734131322119	0.509501580499057	FBP1	1
GO:0034727	piecemeal microautophagy of the nucleus	1/186	18/18888	0.163237121508711	0.555734131322119	0.509501580499057	SNX7	1
GO:0035234	ectopic germ cell programmed cell death	1/186	18/18888	0.163237121508711	0.555734131322119	0.509501580499057	SYCP2	1
GO:0042053	regulation of dopamine metabolic process	1/186	18/18888	0.163237121508711	0.555734131322119	0.509501580499057	ABAT	1
GO:0042069	regulation of catecholamine metabolic process	1/186	18/18888	0.163237121508711	0.555734131322119	0.509501580499057	ABAT	1
GO:0044539	long-chain fatty acid import into cell	1/186	18/18888	0.163237121508711	0.555734131322119	0.509501580499057	SLC27A2	1
GO:0044804	nucleophagy	1/186	18/18888	0.163237121508711	0.555734131322119	0.509501580499057	SNX7	1
GO:0045064	T-helper 2 cell differentiation	1/186	18/18888	0.163237121508711	0.555734131322119	0.509501580499057	MYB	1
GO:0045820	negative regulation of glycolytic process	1/186	18/18888	0.163237121508711	0.555734131322119	0.509501580499057	FBP1	1
GO:0046579	positive regulation of Ras protein signal transduction	1/186	18/18888	0.163237121508711	0.555734131322119	0.509501580499057	RASGEF1A	1
GO:0060576	intestinal epithelial cell development	1/186	18/18888	0.163237121508711	0.555734131322119	0.509501580499057	TYMS	1
GO:0061644	protein localization to CENP-A containing chromatin	1/186	18/18888	0.163237121508711	0.555734131322119	0.509501580499057	CENPA	1
GO:0061952	midbody abscission	1/186	18/18888	0.163237121508711	0.555734131322119	0.509501580499057	CEP55	1
GO:0090493	catecholamine uptake	1/186	18/18888	0.163237121508711	0.555734131322119	0.509501580499057	RAB3B	1
GO:0099638	endosome to plasma membrane protein transport	1/186	18/18888	0.163237121508711	0.555734131322119	0.509501580499057	RAB8A	1
GO:1902307	positive regulation of sodium ion transmembrane transport	1/186	18/18888	0.163237121508711	0.555734131322119	0.509501580499057	FXYD2	1
GO:2000811	negative regulation of anoikis	1/186	18/18888	0.163237121508711	0.555734131322119	0.509501580499057	PIK3R3	1
GO:0051053	negative regulation of DNA metabolic process	3/186	142/18888	0.164819309072383	0.555734131322119	0.509501580499057	FANCB/BLM/TIMELESS	3
GO:0072678	T cell migration	2/186	74/18888	0.165173606127459	0.555734131322119	0.509501580499057	IL27RA/ADAM8	2
GO:1902017	regulation of cilium assembly	2/186	74/18888	0.165173606127459	0.555734131322119	0.509501580499057	CEP97/KIF24	2
GO:1902475	L-alpha-amino acid transmembrane transport	2/186	74/18888	0.165173606127459	0.555734131322119	0.509501580499057	ARL6IP1/SLC3A1	2
GO:1901653	cellular response to peptide	6/186	376/18888	0.167478433464949	0.555734131322119	0.509501580499057	BRIP1/RAB8A/GRB14/PIK3R3/TIMELESS/FBP1	6
GO:0045123	cellular extravasation	2/186	75/18888	0.168661636459468	0.555734131322119	0.509501580499057	IL27RA/ADAM8	2
GO:0051298	centrosome duplication	2/186	75/18888	0.168661636459468	0.555734131322119	0.509501580499057	STIL/BRCA1	2
GO:0002281	macrophage activation involved in immune response	1/186	19/18888	0.171485022695747	0.555734131322119	0.509501580499057	SUCNR1	1
GO:0002283	neutrophil activation involved in immune response	1/186	19/18888	0.171485022695747	0.555734131322119	0.509501580499057	ANXA3	1
GO:0002523	leukocyte migration involved in inflammatory response	1/186	19/18888	0.171485022695747	0.555734131322119	0.509501580499057	ADAM8	1
GO:0002693	positive regulation of cellular extravasation	1/186	19/18888	0.171485022695747	0.555734131322119	0.509501580499057	ADAM8	1
GO:0006144	purine nucleobase metabolic process	1/186	19/18888	0.171485022695747	0.555734131322119	0.509501580499057	GDA	1
GO:0006977	DNA damage response, signal transduction by p53 class mediator resulting in cell cycle arrest	1/186	19/18888	0.171485022695747	0.555734131322119	0.509501580499057	E2F7	1
GO:0008356	asymmetric cell division	1/186	19/18888	0.171485022695747	0.555734131322119	0.509501580499057	ASPM	1
GO:0009148	pyrimidine nucleoside triphosphate biosynthetic process	1/186	19/18888	0.171485022695747	0.555734131322119	0.509501580499057	TYMS	1
GO:0009163	nucleoside biosynthetic process	1/186	19/18888	0.171485022695747	0.555734131322119	0.509501580499057	TK1	1
GO:0010587	miRNA catabolic process	1/186	19/18888	0.171485022695747	0.555734131322119	0.509501580499057	MALAT1	1
GO:0016202	regulation of striated muscle tissue development	1/186	19/18888	0.171485022695747	0.555734131322119	0.509501580499057	CENPF	1
GO:0021692	cerebellar Purkinje cell layer morphogenesis	1/186	19/18888	0.171485022695747	0.555734131322119	0.509501580499057	KIF14	1
GO:0030903	notochord development	1/186	19/18888	0.171485022695747	0.555734131322119	0.509501580499057	STIL	1
GO:0032026	response to magnesium ion	1/186	19/18888	0.171485022695747	0.555734131322119	0.509501580499057	FBP1	1
GO:0033194	response to hydroperoxide	1/186	19/18888	0.171485022695747	0.555734131322119	0.509501580499057	GPX1	1
GO:0034404	nucleobase-containing small molecule biosynthetic process	1/186	19/18888	0.171485022695747	0.555734131322119	0.509501580499057	TK1	1
GO:0043011	myeloid dendritic cell differentiation	1/186	19/18888	0.171485022695747	0.555734131322119	0.509501580499057	ITGB6	1
GO:0045780	positive regulation of bone resorption	1/186	19/18888	0.171485022695747	0.555734131322119	0.509501580499057	ADAM8	1
GO:0046931	pore complex assembly	1/186	19/18888	0.171485022695747	0.555734131322119	0.509501580499057	NUP107	1
GO:0051580	regulation of neurotransmitter uptake	1/186	19/18888	0.171485022695747	0.555734131322119	0.509501580499057	RAB3B	1
GO:0055003	cardiac myofibril assembly	1/186	19/18888	0.171485022695747	0.555734131322119	0.509501580499057	FHOD3	1
GO:0060263	regulation of respiratory burst	1/186	19/18888	0.171485022695747	0.555734131322119	0.509501580499057	NOXO1	1
GO:0070242	thymocyte apoptotic process	1/186	19/18888	0.171485022695747	0.555734131322119	0.509501580499057	ADAM8	1
GO:0071625	vocalization behavior	1/186	19/18888	0.171485022695747	0.555734131322119	0.509501580499057	CNTNAP2	1
GO:0170044	non-proteinogenic amino acid catabolic process	1/186	19/18888	0.171485022695747	0.555734131322119	0.509501580499057	ABAT	1
GO:1990822	basic amino acid transmembrane transport	1/186	19/18888	0.171485022695747	0.555734131322119	0.509501580499057	SLC3A1	1
GO:2000774	positive regulation of cellular senescence	1/186	19/18888	0.171485022695747	0.555734131322119	0.509501580499057	PAWR	1
GO:2000786	positive regulation of autophagosome assembly	1/186	19/18888	0.171485022695747	0.555734131322119	0.509501580499057	SNX7	1
GO:0007266	Rho protein signal transduction	3/186	145/18888	0.172033793024573	0.556149666303858	0.509882546356678	CCDC125/RACGAP1/STMN1	3
GO:0002200	somatic diversification of immune receptors	2/186	76/18888	0.172162226749337	0.556149666303858	0.509882546356678	IL27RA/EXO1	2
GO:0040029	epigenetic regulation of gene expression	4/186	220/18888	0.172321416129803	0.556149666303858	0.509882546356678	GPX1/BRCA1/HELLS/UHRF1	4
GO:0043491	phosphatidylinositol 3-kinase/protein kinase B signal transduction	5/186	299/18888	0.173207873120549	0.558245894763357	0.511804385691363	GPX1/VAV3/PIK3R3/CEP55/ADAM8	5
GO:0032890	regulation of organic acid transport	2/186	77/18888	0.175674795811564	0.563595536919176	0.516708981216222	ARL6IP1/ABAT	2
GO:0120192	tight junction assembly	2/186	77/18888	0.175674795811564	0.563595536919176	0.516708981216222	ECT2/MPP7	2
GO:0002366	leukocyte activation involved in immune response	5/186	301/18888	0.176482395936916	0.563595536919176	0.516708981216222	MYB/IL27RA/EXO1/SUCNR1/ANXA3	5
GO:0031333	negative regulation of protein-containing complex assembly	3/186	147/18888	0.176893109670394	0.563595536919176	0.516708981216222	KIF14/STMN1/FHOD3	3
GO:0007015	actin filament organization	7/186	467/18888	0.178534654933847	0.563595536919176	0.516708981216222	PAWR/DIAPH3/GAS2L3/LIMCH1/STMN1/SHROOM3/FHOD3	7
GO:0002097	tRNA wobble base modification	1/186	20/18888	0.179652057821011	0.563595536919176	0.516708981216222	GTPBP3	1
GO:0009070	serine family amino acid biosynthetic process	1/186	20/18888	0.179652057821011	0.563595536919176	0.516708981216222	DHFR	1
GO:0015810	aspartate transmembrane transport	1/186	20/18888	0.179652057821011	0.563595536919176	0.516708981216222	SLC3A1	1
GO:0015812	gamma-aminobutyric acid transport	1/186	20/18888	0.179652057821011	0.563595536919176	0.516708981216222	ABAT	1
GO:0034393	positive regulation of smooth muscle cell apoptotic process	1/186	20/18888	0.179652057821011	0.563595536919176	0.516708981216222	CDKN2A	1
GO:0036498	IRE1-mediated unfolded protein response	1/186	20/18888	0.179652057821011	0.563595536919176	0.516708981216222	ERN1	1
GO:0045653	negative regulation of megakaryocyte differentiation	1/186	20/18888	0.179652057821011	0.563595536919176	0.516708981216222	MYB	1
GO:0061709	reticulophagy	1/186	20/18888	0.179652057821011	0.563595536919176	0.516708981216222	SNX7	1
GO:0071397	cellular response to cholesterol	1/186	20/18888	0.179652057821011	0.563595536919176	0.516708981216222	GRAMD1C	1
GO:0071474	cellular hyperosmotic response	1/186	20/18888	0.179652057821011	0.563595536919176	0.516708981216222	FBP1	1
GO:0071786	endoplasmic reticulum tubular network organization	1/186	20/18888	0.179652057821011	0.563595536919176	0.516708981216222	ARL6IP1	1
GO:0090201	negative regulation of release of cytochrome c from mitochondria	1/186	20/18888	0.179652057821011	0.563595536919176	0.516708981216222	GPX1	1
GO:0097468	programmed cell death in response to reactive oxygen species	1/186	20/18888	0.179652057821011	0.563595536919176	0.516708981216222	PAWR	1
GO:0097494	regulation of vesicle size	1/186	20/18888	0.179652057821011	0.563595536919176	0.516708981216222	RAB3B	1
GO:0097623	potassium ion export across plasma membrane	1/186	20/18888	0.179652057821011	0.563595536919176	0.516708981216222	KCNK5	1
GO:2000377	regulation of reactive oxygen species metabolic process	3/186	149/18888	0.181790343982735	0.568760548795268	0.521444306196001	BRCA1/DHFR/NOXO1	3
GO:0045055	regulated exocytosis	4/186	225/18888	0.182022688366567	0.568760548795268	0.521444306196001	SYT17/SYT8/TRPV6/ANXA3	4
GO:0072330	monocarboxylic acid biosynthetic process	4/186	225/18888	0.182022688366567	0.568760548795268	0.521444306196001	BRCA1/SLC27A2/APOC1/GATM	4
GO:0043297	apical junction assembly	2/186	79/18888	0.182733595934271	0.570225631816082	0.522787506249039	ECT2/MPP7	2
GO:0002263	cell activation involved in immune response	5/186	305/18888	0.18310184972023	0.570618991985266	0.523148142057799	MYB/IL27RA/EXO1/SUCNR1/ANXA3	5
GO:0032272	negative regulation of protein polymerization	2/186	80/18888	0.186278714625731	0.576679426972357	0.528704398242908	STMN1/FHOD3	2
GO:0120161	regulation of cold-induced thermogenesis	3/186	151/18888	0.186723954377884	0.576679426972357	0.528704398242908	OXTR/YBX2/GATM	3
GO:0009129	pyrimidine nucleoside monophosphate metabolic process	1/186	21/18888	0.187739015487181	0.576679426972357	0.528704398242908	TYMS	1
GO:0010985	negative regulation of lipoprotein particle clearance	1/186	21/18888	0.187739015487181	0.576679426972357	0.528704398242908	APOC1	1
GO:0016075	rRNA catabolic process	1/186	21/18888	0.187739015487181	0.576679426972357	0.528704398242908	SLFN13	1
GO:0032495	response to muramyl dipeptide	1/186	21/18888	0.187739015487181	0.576679426972357	0.528704398242908	IRF5	1
GO:0048791	calcium ion-regulated exocytosis of neurotransmitter	1/186	21/18888	0.187739015487181	0.576679426972357	0.528704398242908	SYT8	1
GO:0070166	enamel mineralization	1/186	21/18888	0.187739015487181	0.576679426972357	0.528704398242908	ITGB6	1
GO:0071800	podosome assembly	1/186	21/18888	0.187739015487181	0.576679426972357	0.528704398242908	DIAPH3	1
GO:0140354	lipid import into cell	1/186	21/18888	0.187739015487181	0.576679426972357	0.528704398242908	SLC27A2	1
GO:1901018	positive regulation of potassium ion transmembrane transporter activity	1/186	21/18888	0.187739015487181	0.576679426972357	0.528704398242908	FXYD2	1
GO:0031023	microtubule organizing center organization	3/186	152/18888	0.18920392168726	0.579667671645234	0.53144404531142	STIL/BRCA1/NEK2	3
GO:0106106	cold-induced thermogenesis	3/186	152/18888	0.18920392168726	0.579667671645234	0.53144404531142	OXTR/YBX2/GATM	3
GO:0050729	positive regulation of inflammatory response	3/186	153/18888	0.191692409692743	0.582261528478302	0.533822114394369	ADAM8/SUCNR1/CAMK2N1	3
GO:0043547	positive regulation of GTPase activity	4/186	230/18888	0.191901343978914	0.582261528478302	0.533822114394369	CCDC125/ECT2/RALGDS/RASGEF1A	4
GO:0044403	biological process involved in symbiotic interaction	5/186	311/18888	0.193200589442938	0.582261528478302	0.533822114394369	GPX1/ITGB6/TRIM59/HPN/CAMP	5
GO:0071375	cellular response to peptide hormone stimulus	5/186	311/18888	0.193200589442938	0.582261528478302	0.533822114394369	BRIP1/RAB8A/GRB14/PIK3R3/FBP1	5
GO:0070936	protein K48-linked ubiquitination	2/186	82/18888	0.193397681267928	0.582261528478302	0.533822114394369	UBE2E3/UBE2T	2
GO:0140029	exocytic process	2/186	82/18888	0.193397681267928	0.582261528478302	0.533822114394369	RAB8A/RAB3B	2
GO:0071456	cellular response to hypoxia	3/186	154/18888	0.194189228767461	0.582261528478302	0.533822114394369	BRIP1/ADAM8/MALAT1	3
GO:0001832	blastocyst growth	1/186	22/18888	0.195746676647905	0.582261528478302	0.533822114394369	NCAPG2	1
GO:0002433	immune response-regulating cell surface receptor signaling pathway involved in phagocytosis	1/186	22/18888	0.195746676647905	0.582261528478302	0.533822114394369	VAV3	1
GO:0006883	intracellular sodium ion homeostasis	1/186	22/18888	0.195746676647905	0.582261528478302	0.533822114394369	FXYD2	1
GO:0015802	basic amino acid transport	1/186	22/18888	0.195746676647905	0.582261528478302	0.533822114394369	SLC3A1	1
GO:0016237	microautophagy	1/186	22/18888	0.195746676647905	0.582261528478302	0.533822114394369	SNX7	1
GO:0019430	removal of superoxide radicals	1/186	22/18888	0.195746676647905	0.582261528478302	0.533822114394369	DHFR	1
GO:0021756	striatum development	1/186	22/18888	0.195746676647905	0.582261528478302	0.533822114394369	CNTNAP2	1
GO:0032700	negative regulation of interleukin-17 production	1/186	22/18888	0.195746676647905	0.582261528478302	0.533822114394369	IL27RA	1
GO:0034312	diol biosynthetic process	1/186	22/18888	0.195746676647905	0.582261528478302	0.533822114394369	DHFR	1
GO:0036092	phosphatidylinositol-3-phosphate biosynthetic process	1/186	22/18888	0.195746676647905	0.582261528478302	0.533822114394369	PIK3R3	1
GO:0038096	Fc-gamma receptor signaling pathway involved in phagocytosis	1/186	22/18888	0.195746676647905	0.582261528478302	0.533822114394369	VAV3	1
GO:0043249	erythrocyte maturation	1/186	22/18888	0.195746676647905	0.582261528478302	0.533822114394369	DIAPH3	1
GO:0060004	reflex	1/186	22/18888	0.195746676647905	0.582261528478302	0.533822114394369	HPN	1
GO:0150105	protein localization to cell-cell junction	1/186	22/18888	0.195746676647905	0.582261528478302	0.533822114394369	MPP7	1
GO:1901673	regulation of mitotic spindle assembly	1/186	22/18888	0.195746676647905	0.582261528478302	0.533822114394369	CEP97	1
GO:0001666	response to hypoxia	5/186	313/18888	0.196610306124645	0.582261528478302	0.533822114394369	ABAT/MYB/BRIP1/ADAM8/MALAT1	5
GO:0006289	nucleotide-excision repair	2/186	83/18888	0.196970474616811	0.582261528478302	0.533822114394369	RPA3/BRIP1	2
GO:0010833	telomere maintenance via telomere lengthening	2/186	83/18888	0.196970474616811	0.582261528478302	0.533822114394369	RAD51/NEK2	2
GO:0120193	tight junction organization	2/186	83/18888	0.196970474616811	0.582261528478302	0.533822114394369	ECT2/MPP7	2
GO:0140115	export across plasma membrane	2/186	83/18888	0.196970474616811	0.582261528478302	0.533822114394369	KCNK5/FXYD2	2
GO:1901657	glycosyl compound metabolic process	2/186	83/18888	0.196970474616811	0.582261528478302	0.533822114394369	TK1/GDA	2
GO:0022412	cellular process involved in reproduction in multicellular organism	7/186	482/18888	0.198633017695841	0.585195389499785	0.536511902088088	NCAPH/BRIP1/ASPM/TTK/YBX2/CCNB2/SYCP2	7
GO:0007043	cell-cell junction assembly	3/186	156/18888	0.199207105418368	0.585195389499785	0.536511902088088	CNTNAP2/ECT2/MPP7	3
GO:0000082	G1/S transition of mitotic cell cycle	4/186	234/18888	0.199924155903739	0.585195389499785	0.536511902088088	STIL/KIF14/E2F7/CDKN2A	4
GO:0008625	extrinsic apoptotic signaling pathway via death domain receptors	2/186	84/18888	0.200551453826293	0.585195389499785	0.536511902088088	GPX1/BRCA1	2
GO:0072527	pyrimidine-containing compound metabolic process	2/186	84/18888	0.200551453826293	0.585195389499785	0.536511902088088	TK1/TYMS	2
GO:1902117	positive regulation of organelle assembly	2/186	84/18888	0.200551453826293	0.585195389499785	0.536511902088088	SNX7/STIL	2
GO:1905897	regulation of response to endoplasmic reticulum stress	2/186	84/18888	0.200551453826293	0.585195389499785	0.536511902088088	ERN1/RNFT2	2
GO:0006590	thyroid hormone generation	1/186	23/18888	0.203675814681589	0.585195389499785	0.536511902088088	HPN	1
GO:0006925	inflammatory cell apoptotic process	1/186	23/18888	0.203675814681589	0.585195389499785	0.536511902088088	CDKN2A	1
GO:0009219	pyrimidine deoxyribonucleotide metabolic process	1/186	23/18888	0.203675814681589	0.585195389499785	0.536511902088088	TYMS	1
GO:0010560	positive regulation of glycoprotein biosynthetic process	1/186	23/18888	0.203675814681589	0.585195389499785	0.536511902088088	PAWR	1
GO:0015874	norepinephrine transport	1/186	23/18888	0.203675814681589	0.585195389499785	0.536511902088088	OXTR	1
GO:0018230	peptidyl-L-cysteine S-palmitoylation	1/186	23/18888	0.203675814681589	0.585195389499785	0.536511902088088	ZDHHC23	1
GO:0018231	peptidyl-S-diacylglycerol-L-cysteine biosynthetic process from peptidyl-cysteine	1/186	23/18888	0.203675814681589	0.585195389499785	0.536511902088088	ZDHHC23	1
GO:0045736	negative regulation of cyclin-dependent protein serine/threonine kinase activity	1/186	23/18888	0.203675814681589	0.585195389499785	0.536511902088088	CDKN2A	1
GO:0046580	negative regulation of Ras protein signal transduction	1/186	23/18888	0.203675814681589	0.585195389499785	0.536511902088088	FBP1	1
GO:0046597	negative regulation of viral entry into host cell	1/186	23/18888	0.203675814681589	0.585195389499785	0.536511902088088	TRIM59	1
GO:0051590	positive regulation of neurotransmitter transport	1/186	23/18888	0.203675814681589	0.585195389499785	0.536511902088088	RAB3B	1
GO:0072574	hepatocyte proliferation	1/186	23/18888	0.203675814681589	0.585195389499785	0.536511902088088	HPN	1
GO:0072575	epithelial cell proliferation involved in liver morphogenesis	1/186	23/18888	0.203675814681589	0.585195389499785	0.536511902088088	HPN	1
GO:1903579	negative regulation of ATP metabolic process	1/186	23/18888	0.203675814681589	0.585195389499785	0.536511902088088	FBP1	1
GO:1904030	negative regulation of cyclin-dependent protein kinase activity	1/186	23/18888	0.203675814681589	0.585195389499785	0.536511902088088	CDKN2A	1
GO:2000042	negative regulation of double-strand break repair via homologous recombination	1/186	23/18888	0.203675814681589	0.585195389499785	0.536511902088088	FANCB	1
GO:2000781	positive regulation of double-strand break repair	2/186	85/18888	0.204140114763574	0.585434615790742	0.536731226701189	FANCB/TIMELESS	2
GO:0030902	hindbrain development	3/186	158/18888	0.204256050161286	0.585434615790742	0.536731226701189	ABAT/KIF14/ARL13B	3
GO:0023061	signal release	7/186	487/18888	0.205525235983805	0.586603768372868	0.537803115316381	ABAT/MYB/SYT17/OXTR/SUCNR1/SYT8/TRPV6	7
GO:0035050	embryonic heart tube development	2/186	86/18888	0.207735962329221	0.586603768372868	0.537803115316381	STIL/ARL13B	2
GO:0048678	response to axon injury	2/186	86/18888	0.207735962329221	0.586603768372868	0.537803115316381	PTPRF/DHFR	2
GO:0072593	reactive oxygen species metabolic process	4/186	238/18888	0.208047045881759	0.586603768372868	0.537803115316381	GPX1/BRCA1/DHFR/NOXO1	4
GO:0002312	B cell activation involved in immune response	2/186	87/18888	0.211338510329772	0.586603768372868	0.537803115316381	IL27RA/EXO1	2
GO:0006213	pyrimidine nucleoside metabolic process	1/186	24/18888	0.211527195464479	0.586603768372868	0.537803115316381	TK1	1
GO:0009147	pyrimidine nucleoside triphosphate metabolic process	1/186	24/18888	0.211527195464479	0.586603768372868	0.537803115316381	TYMS	1
GO:0009651	response to salt stress	1/186	24/18888	0.211527195464479	0.586603768372868	0.537803115316381	FBP1	1
GO:0030539	male genitalia development	1/186	24/18888	0.211527195464479	0.586603768372868	0.537803115316381	SYCP2	1
GO:0032727	positive regulation of interferon-alpha production	1/186	24/18888	0.211527195464479	0.586603768372868	0.537803115316381	IRF5	1
GO:0032891	negative regulation of organic acid transport	1/186	24/18888	0.211527195464479	0.586603768372868	0.537803115316381	ABAT	1
GO:0044090	positive regulation of vacuole organization	1/186	24/18888	0.211527195464479	0.586603768372868	0.537803115316381	SNX7	1
GO:0048634	regulation of muscle organ development	1/186	24/18888	0.211527195464479	0.586603768372868	0.537803115316381	CENPF	1
GO:0060252	positive regulation of glial cell proliferation	1/186	24/18888	0.211527195464479	0.586603768372868	0.537803115316381	MYB	1
GO:0071450	cellular response to oxygen radical	1/186	24/18888	0.211527195464479	0.586603768372868	0.537803115316381	DHFR	1
GO:0071451	cellular response to superoxide	1/186	24/18888	0.211527195464479	0.586603768372868	0.537803115316381	DHFR	1
GO:0090103	cochlea morphogenesis	1/186	24/18888	0.211527195464479	0.586603768372868	0.537803115316381	HPN	1
GO:0097066	response to thyroid hormone	1/186	24/18888	0.211527195464479	0.586603768372868	0.537803115316381	HPN	1
GO:1900407	regulation of cellular response to oxidative stress	1/186	24/18888	0.211527195464479	0.586603768372868	0.537803115316381	DHFR	1
GO:1903429	regulation of cell maturation	1/186	24/18888	0.211527195464479	0.586603768372868	0.537803115316381	KIF14	1
GO:1903861	positive regulation of dendrite extension	1/186	24/18888	0.211527195464479	0.586603768372868	0.537803115316381	SYT17	1
GO:1904292	regulation of ERAD pathway	1/186	24/18888	0.211527195464479	0.586603768372868	0.537803115316381	RNFT2	1
GO:2000209	regulation of anoikis	1/186	24/18888	0.211527195464479	0.586603768372868	0.537803115316381	PIK3R3	1
GO:0006606	protein import into nucleus	3/186	161/18888	0.211884468117704	0.586603768372868	0.537803115316381	NUP107/RANBP17/ECT2	3
GO:0007605	sensory perception of sound	3/186	161/18888	0.211884468117704	0.586603768372868	0.537803115316381	GPX1/DIAPH3/HPN	3
GO:0036294	cellular response to decreased oxygen levels	3/186	161/18888	0.211884468117704	0.586603768372868	0.537803115316381	BRIP1/ADAM8/MALAT1	3
GO:0050657	nucleic acid transport	3/186	161/18888	0.211884468117704	0.586603768372868	0.537803115316381	MAGOH/NUP107/RANBP17	3
GO:0050658	RNA transport	3/186	161/18888	0.211884468117704	0.586603768372868	0.537803115316381	MAGOH/NUP107/RANBP17	3
GO:0071322	cellular response to carbohydrate stimulus	3/186	161/18888	0.211884468117704	0.586603768372868	0.537803115316381	GPX1/ERN1/FBP1	3
GO:0048872	homeostasis of number of cells	5/186	322/18888	0.212207447343539	0.586808387255138	0.537990711575169	DIAPH3/MYB/RACGAP1/NCAPG2/CCNB2	5
GO:0002274	myeloid leukocyte activation	4/186	241/18888	0.214201281479324	0.589199858139045	0.540183231570602	ITGB6/SUCNR1/ANXA3/CAMP	4
GO:0007160	cell-matrix adhesion	4/186	241/18888	0.214201281479324	0.589199858139045	0.540183231570602	ITGB6/LIMCH1/ONECUT2/CDKN2A	4
GO:0071356	cellular response to tumor necrosis factor	4/186	241/18888	0.214201281479324	0.589199858139045	0.540183231570602	TRAIP/BRCA1/GBP3/CAMP	4
GO:0043524	negative regulation of neuron apoptotic process	3/186	162/18888	0.214441204695882	0.589199858139045	0.540183231570602	KIF14/IL27RA/ADAM8	3
GO:0001892	embryonic placenta development	2/186	88/18888	0.214947281351962	0.589199858139045	0.540183231570602	E2F8/E2F7	2
GO:0061515	myeloid cell development	2/186	88/18888	0.214947281351962	0.589199858139045	0.540183231570602	DIAPH3/MYB	2
GO:0009615	response to virus	6/186	409/18888	0.216731933011878	0.589199858139045	0.540183231570602	RTP4/ITGB6/STMN1/IRF5/SLFN13/GBP3	6
GO:0035023	regulation of Rho protein signal transduction	2/186	89/18888	0.218561806638536	0.589199858139045	0.540183231570602	CCDC125/STMN1	2
GO:2000106	regulation of leukocyte apoptotic process	2/186	89/18888	0.218561806638536	0.589199858139045	0.540183231570602	ADAM8/CDKN2A	2
GO:0002070	epithelial cell maturation	1/186	25/18888	0.219301577443042	0.589199858139045	0.540183231570602	TYMS	1
GO:0003071	renal system process involved in regulation of systemic arterial blood pressure	1/186	25/18888	0.219301577443042	0.589199858139045	0.540183231570602	SUCNR1	1
GO:0006312	mitotic recombination	1/186	25/18888	0.219301577443042	0.589199858139045	0.540183231570602	RAD51	1
GO:0008156	negative regulation of DNA replication	1/186	25/18888	0.219301577443042	0.589199858139045	0.540183231570602	TIMELESS	1
GO:0009164	nucleoside catabolic process	1/186	25/18888	0.219301577443042	0.589199858139045	0.540183231570602	GDA	1
GO:0010623	programmed cell death involved in cell development	1/186	25/18888	0.219301577443042	0.589199858139045	0.540183231570602	SYCP2	1
GO:0014856	skeletal muscle cell proliferation	1/186	25/18888	0.219301577443042	0.589199858139045	0.540183231570602	MYB	1
GO:0036315	cellular response to sterol	1/186	25/18888	0.219301577443042	0.589199858139045	0.540183231570602	GRAMD1C	1
GO:0038095	Fc-epsilon receptor signaling pathway	1/186	25/18888	0.219301577443042	0.589199858139045	0.540183231570602	VAV3	1
GO:0048169	regulation of long-term neuronal synaptic plasticity	1/186	25/18888	0.219301577443042	0.589199858139045	0.540183231570602	RAB8A	1
GO:0050860	negative regulation of T cell receptor signaling pathway	1/186	25/18888	0.219301577443042	0.589199858139045	0.540183231570602	PAWR	1
GO:0071676	negative regulation of mononuclear cell migration	1/186	25/18888	0.219301577443042	0.589199858139045	0.540183231570602	IL27RA	1
GO:0072576	liver morphogenesis	1/186	25/18888	0.219301577443042	0.589199858139045	0.540183231570602	HPN	1
GO:1901659	glycosyl compound biosynthetic process	1/186	25/18888	0.219301577443042	0.589199858139045	0.540183231570602	TK1	1
GO:2000291	regulation of myoblast proliferation	1/186	25/18888	0.219301577443042	0.589199858139045	0.540183231570602	MALAT1	1
GO:0007584	response to nutrient	3/186	164/18888	0.219574480240272	0.589199858139045	0.540183231570602	GPX1/BRIP1/TYMS	3
GO:0051236	establishment of RNA localization	3/186	164/18888	0.219574480240272	0.589199858139045	0.540183231570602	MAGOH/NUP107/RANBP17	3
GO:0043523	regulation of neuron apoptotic process	4/186	244/18888	0.22040590811112	0.590086726715681	0.540996319909114	MYB/KIF14/IL27RA/ADAM8	4
GO:2001234	negative regulation of apoptotic signaling pathway	4/186	244/18888	0.22040590811112	0.590086726715681	0.540996319909114	GPX1/BRCA1/HELLS/RTKN2	4
GO:0031640	killing of cells of another organism	2/186	90/18888	0.222181625965635	0.59214922033375	0.542887230866256	GBP3/CAMP	2
GO:0048145	regulation of fibroblast proliferation	2/186	90/18888	0.222181625965635	0.59214922033375	0.542887230866256	PAWR/MYB	2
GO:0141061	disruption of cell in another organism	2/186	90/18888	0.222181625965635	0.59214922033375	0.542887230866256	GBP3/CAMP	2
GO:2000628	regulation of miRNA metabolic process	2/186	90/18888	0.222181625965635	0.59214922033375	0.542887230866256	MYB/MALAT1	2
GO:0016485	protein processing	4/186	245/18888	0.222484878452358	0.592287427834753	0.543013940629485	ADAM8/CTSE/HPN/CTSZ	4
GO:0051170	import into nucleus	3/186	166/18888	0.224732956630368	0.592917207071524	0.543591327366083	NUP107/RANBP17/ECT2	3
GO:0045926	negative regulation of growth	4/186	247/18888	0.226658401076108	0.592917207071524	0.543591327366083	BRCA1/WWC1/FBP1/CDKN2A	4
GO:0001835	blastocyst hatching	1/186	26/18888	0.226999711705651	0.592917207071524	0.543591327366083	ASF1B	1
GO:0006929	substrate-dependent cell migration	1/186	26/18888	0.226999711705651	0.592917207071524	0.543591327366083	ADAM8	1
GO:0019985	translesion synthesis	1/186	26/18888	0.226999711705651	0.592917207071524	0.543591327366083	DTL	1
GO:0032967	positive regulation of collagen biosynthetic process	1/186	26/18888	0.226999711705651	0.592917207071524	0.543591327366083	MYB	1
GO:0033598	mammary gland epithelial cell proliferation	1/186	26/18888	0.226999711705651	0.592917207071524	0.543591327366083	GPX1	1
GO:0033622	integrin activation	1/186	26/18888	0.226999711705651	0.592917207071524	0.543591327366083	KIF14	1
GO:0035188	hatching	1/186	26/18888	0.226999711705651	0.592917207071524	0.543591327366083	ASF1B	1
GO:0042278	purine nucleoside metabolic process	1/186	26/18888	0.226999711705651	0.592917207071524	0.543591327366083	GDA	1
GO:0062009	secondary palate development	1/186	26/18888	0.226999711705651	0.592917207071524	0.543591327366083	ITGB6	1
GO:0071684	organism emergence from protective structure	1/186	26/18888	0.226999711705651	0.592917207071524	0.543591327366083	ASF1B	1
GO:0097186	amelogenesis	1/186	26/18888	0.226999711705651	0.592917207071524	0.543591327366083	ITGB6	1
GO:0099637	neurotransmitter receptor transport	1/186	26/18888	0.226999711705651	0.592917207071524	0.543591327366083	RAB8A	1
GO:1900543	negative regulation of purine nucleotide metabolic process	1/186	26/18888	0.226999711705651	0.592917207071524	0.543591327366083	FBP1	1
GO:1903020	positive regulation of glycoprotein metabolic process	1/186	26/18888	0.226999711705651	0.592917207071524	0.543591327366083	PAWR	1
GO:1904353	regulation of telomere capping	1/186	26/18888	0.226999711705651	0.592917207071524	0.543591327366083	NEK2	1
GO:0001558	regulation of cell growth	6/186	418/18888	0.230963371731687	0.596944101380398	0.547283216885254	BRCA1/SYT17/KIF14/FBP1/CDKN2A/HPN	6
GO:1902904	negative regulation of supramolecular fiber organization	3/186	169/18888	0.232514801241349	0.596944101380398	0.547283216885254	DIAPH3/STMN1/FHOD3	3
GO:1990845	adaptive thermogenesis	3/186	169/18888	0.232514801241349	0.596944101380398	0.547283216885254	OXTR/YBX2/GATM	3
GO:0006405	RNA export from nucleus	2/186	93/18888	0.233068371420947	0.596944101380398	0.547283216885254	MAGOH/NUP107	2
GO:0015807	L-amino acid transport	2/186	93/18888	0.233068371420947	0.596944101380398	0.547283216885254	ARL6IP1/SLC3A1	2
GO:0141060	disruption of anatomical structure in another organism	2/186	93/18888	0.233068371420947	0.596944101380398	0.547283216885254	GBP3/CAMP	2
GO:0000303	response to superoxide	1/186	27/18888	0.234622342053586	0.596944101380398	0.547283216885254	DHFR	1
GO:0002227	innate immune response in mucosa	1/186	27/18888	0.234622342053586	0.596944101380398	0.547283216885254	CAMP	1
GO:0006972	hyperosmotic response	1/186	27/18888	0.234622342053586	0.596944101380398	0.547283216885254	FBP1	1
GO:0007026	negative regulation of microtubule depolymerization	1/186	27/18888	0.234622342053586	0.596944101380398	0.547283216885254	DIAPH3	1
GO:0010714	positive regulation of collagen metabolic process	1/186	27/18888	0.234622342053586	0.596944101380398	0.547283216885254	MYB	1
GO:0016540	protein autoprocessing	1/186	27/18888	0.234622342053586	0.596944101380398	0.547283216885254	CTSE	1
GO:0021846	cell proliferation in forebrain	1/186	27/18888	0.234622342053586	0.596944101380398	0.547283216885254	KIF14	1
GO:0033081	regulation of T cell differentiation in thymus	1/186	27/18888	0.234622342053586	0.596944101380398	0.547283216885254	ADAM8	1
GO:0034377	plasma lipoprotein particle assembly	1/186	27/18888	0.234622342053586	0.596944101380398	0.547283216885254	APOC1	1
GO:0042983	amyloid precursor protein biosynthetic process	1/186	27/18888	0.234622342053586	0.596944101380398	0.547283216885254	PAWR	1
GO:0042984	regulation of amyloid precursor protein biosynthetic process	1/186	27/18888	0.234622342053586	0.596944101380398	0.547283216885254	PAWR	1
GO:0045980	negative regulation of nucleotide metabolic process	1/186	27/18888	0.234622342053586	0.596944101380398	0.547283216885254	FBP1	1
GO:0046949	fatty-acyl-CoA biosynthetic process	1/186	27/18888	0.234622342053586	0.596944101380398	0.547283216885254	SLC27A2	1
GO:0051043	regulation of membrane protein ectodomain proteolysis	1/186	27/18888	0.234622342053586	0.596944101380398	0.547283216885254	ADAM8	1
GO:0099560	synaptic membrane adhesion	1/186	27/18888	0.234622342053586	0.596944101380398	0.547283216885254	PTPRF	1
GO:1902410	mitotic cytokinetic process	1/186	27/18888	0.234622342053586	0.596944101380398	0.547283216885254	CEP55	1
GO:1903077	negative regulation of protein localization to plasma membrane	1/186	27/18888	0.234622342053586	0.596944101380398	0.547283216885254	LYPD1	1
GO:1903859	regulation of dendrite extension	1/186	27/18888	0.234622342053586	0.596944101380398	0.547283216885254	SYT17	1
GO:0051492	regulation of stress fiber assembly	2/186	94/18888	0.236704931134565	0.599320381458087	0.54946180982575	LIMCH1/STMN1	2
GO:0051168	nuclear export	3/186	171/18888	0.237730063403833	0.599320381458087	0.54946180982575	MAGOH/NUP107/RANBP17	3
GO:0051897	positive regulation of phosphatidylinositol 3-kinase/protein kinase B signal transduction	3/186	171/18888	0.237730063403833	0.599320381458087	0.54946180982575	GPX1/VAV3/ADAM8	3
GO:0051896	regulation of phosphatidylinositol 3-kinase/protein kinase B signal transduction	4/186	253/18888	0.239296924452537	0.599320381458087	0.54946180982575	GPX1/VAV3/CEP55/ADAM8	4
GO:0046785	microtubule polymerization	2/186	95/18888	0.240344607586681	0.599320381458087	0.54946180982575	DIAPH3/STMN1	2
GO:0000305	response to oxygen radical	1/186	28/18888	0.242170205071349	0.599320381458087	0.54946180982575	DHFR	1
GO:0001773	myeloid dendritic cell activation	1/186	28/18888	0.242170205071349	0.599320381458087	0.54946180982575	ITGB6	1
GO:0001963	synaptic transmission, dopaminergic	1/186	28/18888	0.242170205071349	0.599320381458087	0.54946180982575	RAB3B	1
GO:0001964	startle response	1/186	28/18888	0.242170205071349	0.599320381458087	0.54946180982575	CNTNAP2	1
GO:0002675	positive regulation of acute inflammatory response	1/186	28/18888	0.242170205071349	0.599320381458087	0.54946180982575	ADAM8	1
GO:0006027	glycosaminoglycan catabolic process	1/186	28/18888	0.242170205071349	0.599320381458087	0.54946180982575	HMMR	1
GO:0009264	deoxyribonucleotide catabolic process	1/186	28/18888	0.242170205071349	0.599320381458087	0.54946180982575	GDA	1
GO:0010039	response to iron ion	1/186	28/18888	0.242170205071349	0.599320381458087	0.54946180982575	ABAT	1
GO:0010165	response to X-ray	1/186	28/18888	0.242170205071349	0.599320381458087	0.54946180982575	BLM	1
GO:0010971	positive regulation of G2/M transition of mitotic cell cycle	1/186	28/18888	0.242170205071349	0.599320381458087	0.54946180982575	DTL	1
GO:0021544	subpallium development	1/186	28/18888	0.242170205071349	0.599320381458087	0.54946180982575	CNTNAP2	1
GO:0021680	cerebellar Purkinje cell layer development	1/186	28/18888	0.242170205071349	0.599320381458087	0.54946180982575	KIF14	1
GO:0032770	positive regulation of monooxygenase activity	1/186	28/18888	0.242170205071349	0.599320381458087	0.54946180982575	DHFR	1
GO:0043507	positive regulation of JUN kinase activity	1/186	28/18888	0.242170205071349	0.599320381458087	0.54946180982575	ERN1	1
GO:0046386	deoxyribose phosphate catabolic process	1/186	28/18888	0.242170205071349	0.599320381458087	0.54946180982575	GDA	1
GO:0050995	negative regulation of lipid catabolic process	1/186	28/18888	0.242170205071349	0.599320381458087	0.54946180982575	APOC1	1
GO:0050999	regulation of nitric-oxide synthase activity	1/186	28/18888	0.242170205071349	0.599320381458087	0.54946180982575	DHFR	1
GO:0051873	killing by host of symbiont cells	1/186	28/18888	0.242170205071349	0.599320381458087	0.54946180982575	CAMP	1
GO:0051953	negative regulation of amine transport	1/186	28/18888	0.242170205071349	0.599320381458087	0.54946180982575	ABAT	1
GO:0060575	intestinal epithelial cell differentiation	1/186	28/18888	0.242170205071349	0.599320381458087	0.54946180982575	TYMS	1
GO:1903901	negative regulation of viral life cycle	1/186	28/18888	0.242170205071349	0.599320381458087	0.54946180982575	TRIM59	1
GO:0046661	male sex differentiation	3/186	173/18888	0.242965596872627	0.600657865930649	0.550688026489899	BRIP1/ASPM/SYCP2	3
GO:0031110	regulation of microtubule polymerization or depolymerization	2/186	96/18888	0.243986989264702	0.602550677890607	0.552423371920081	DIAPH3/STMN1	2
GO:0021700	developmental maturation	5/186	341/18888	0.246346091139312	0.607739676151015	0.557180687812476	DIAPH3/CNTNAP2/KIF14/BCAN/TYMS	5
GO:0002275	myeloid cell activation involved in immune response	2/186	97/18888	0.247631672373643	0.610082124390158	0.559328263447683	SUCNR1/ANXA3	2
GO:0045860	positive regulation of protein kinase activity	4/186	257/18888	0.247813494499737	0.610082124390158	0.559328263447683	CLSPN/ERN1/KIF14/ECT2	4
GO:0009312	oligosaccharide biosynthetic process	1/186	29/18888	0.249644030196308	0.61139431927495	0.560531294411669	FBP1	1
GO:0034656	nucleobase-containing small molecule catabolic process	1/186	29/18888	0.249644030196308	0.61139431927495	0.560531294411669	GDA	1
GO:0042403	thyroid hormone metabolic process	1/186	29/18888	0.249644030196308	0.61139431927495	0.560531294411669	HPN	1
GO:1903671	negative regulation of sprouting angiogenesis	1/186	29/18888	0.249644030196308	0.61139431927495	0.560531294411669	E2F2	1
GO:1904376	negative regulation of protein localization to cell periphery	1/186	29/18888	0.249644030196308	0.61139431927495	0.560531294411669	LYPD1	1
GO:0071453	cellular response to oxygen levels	3/186	177/18888	0.253492014752596	0.615444040385925	0.564244111729032	BRIP1/ADAM8/MALAT1	3
GO:0072331	signal transduction by p53 class mediator	3/186	177/18888	0.253492014752596	0.615444040385925	0.564244111729032	MLF1/E2F7/E2F2	3
GO:0009636	response to toxic substance	4/186	260/18888	0.254244453375855	0.615444040385925	0.564244111729032	GPX1/BRIP1/DHFR/TYMS	4
GO:0009798	axis specification	2/186	99/18888	0.254926365629668	0.615444040385925	0.564244111729032	STIL/ARL13B	2
GO:0019217	regulation of fatty acid metabolic process	2/186	99/18888	0.254926365629668	0.615444040385925	0.564244111729032	BRCA1/APOC1	2
GO:0098869	cellular oxidant detoxification	2/186	99/18888	0.254926365629668	0.615444040385925	0.564244111729032	GPX1/DHFR	2
GO:0007271	synaptic transmission, cholinergic	1/186	30/18888	0.25704453978767	0.615444040385925	0.564244111729032	LYPD1	1
GO:0010955	negative regulation of protein processing	1/186	30/18888	0.25704453978767	0.615444040385925	0.564244111729032	CTSZ	1
GO:0015721	bile acid and bile salt transport	1/186	30/18888	0.25704453978767	0.615444040385925	0.564244111729032	ABCC3	1
GO:0031571	mitotic G1 DNA damage checkpoint signaling	1/186	30/18888	0.25704453978767	0.615444040385925	0.564244111729032	E2F7	1
GO:0032607	interferon-alpha production	1/186	30/18888	0.25704453978767	0.615444040385925	0.564244111729032	IRF5	1
GO:0032647	regulation of interferon-alpha production	1/186	30/18888	0.25704453978767	0.615444040385925	0.564244111729032	IRF5	1
GO:0038094	Fc-gamma receptor signaling pathway	1/186	30/18888	0.25704453978767	0.615444040385925	0.564244111729032	VAV3	1
GO:0044819	mitotic G1/S transition checkpoint signaling	1/186	30/18888	0.25704453978767	0.615444040385925	0.564244111729032	E2F7	1
GO:0046856	phosphatidylinositol dephosphorylation	1/186	30/18888	0.25704453978767	0.615444040385925	0.564244111729032	MTMR11	1
GO:0060441	epithelial tube branching involved in lung morphogenesis	1/186	30/18888	0.25704453978767	0.615444040385925	0.564244111729032	CTSZ	1
GO:0065005	protein-lipid complex assembly	1/186	30/18888	0.25704453978767	0.615444040385925	0.564244111729032	APOC1	1
GO:0070723	response to cholesterol	1/186	30/18888	0.25704453978767	0.615444040385925	0.564244111729032	GRAMD1C	1
GO:0071295	cellular response to vitamin	1/186	30/18888	0.25704453978767	0.615444040385925	0.564244111729032	BRIP1	1
GO:0097421	liver regeneration	1/186	30/18888	0.25704453978767	0.615444040385925	0.564244111729032	TYMS	1
GO:1900101	regulation of endoplasmic reticulum unfolded protein response	1/186	30/18888	0.25704453978767	0.615444040385925	0.564244111729032	ERN1	1
GO:1903318	negative regulation of protein maturation	1/186	30/18888	0.25704453978767	0.615444040385925	0.564244111729032	CTSZ	1
GO:0006493	protein O-linked glycosylation	2/186	100/18888	0.258575605785697	0.616603367642816	0.565306992405977	GALNT3/GALNT14	2
GO:0048661	positive regulation of smooth muscle cell proliferation	2/186	100/18888	0.258575605785697	0.616603367642816	0.565306992405977	MYB/ERN1	2
GO:0090630	activation of GTPase activity	2/186	100/18888	0.258575605785697	0.616603367642816	0.565306992405977	CCDC125/ECT2	2
GO:2001237	negative regulation of extrinsic apoptotic signaling pathway	2/186	100/18888	0.258575605785697	0.616603367642816	0.565306992405977	GPX1/BRCA1	2
GO:0034612	response to tumor necrosis factor	4/186	263/18888	0.26070998979889	0.618531767927436	0.567074965502233	TRAIP/BRCA1/GBP3/CAMP	4
GO:0043434	response to peptide hormone	6/186	438/18888	0.263584962538934	0.618531767927436	0.567074965502233	BRIP1/RAB8A/GRB14/PIK3R3/OXTR/FBP1	6
GO:0002431	Fc receptor mediated stimulatory signaling pathway	1/186	31/18888	0.264372449194791	0.618531767927436	0.567074965502233	VAV3	1
GO:0002825	regulation of T-helper 1 type immune response	1/186	31/18888	0.264372449194791	0.618531767927436	0.567074965502233	IL27RA	1
GO:0007064	mitotic sister chromatid cohesion	1/186	31/18888	0.264372449194791	0.618531767927436	0.567074965502233	CDCA5	1
GO:0010458	exit from mitosis	1/186	31/18888	0.264372449194791	0.618531767927436	0.567074965502233	CDCA5	1
GO:0010575	positive regulation of vascular endothelial growth factor production	1/186	31/18888	0.264372449194791	0.618531767927436	0.567074965502233	BRCA1	1
GO:0010765	positive regulation of sodium ion transport	1/186	31/18888	0.264372449194791	0.618531767927436	0.567074965502233	FXYD2	1
GO:0010804	negative regulation of tumor necrosis factor-mediated signaling pathway	1/186	31/18888	0.264372449194791	0.618531767927436	0.567074965502233	TRAIP	1
GO:0010996	response to auditory stimulus	1/186	31/18888	0.264372449194791	0.618531767927436	0.567074965502233	CNTNAP2	1
GO:0019886	antigen processing and presentation of exogenous peptide antigen via MHC class II	1/186	31/18888	0.264372449194791	0.618531767927436	0.567074965502233	CTSE	1
GO:0031114	regulation of microtubule depolymerization	1/186	31/18888	0.264372449194791	0.618531767927436	0.567074965502233	DIAPH3	1
GO:0031646	positive regulation of nervous system process	1/186	31/18888	0.264372449194791	0.618531767927436	0.567074965502233	ABAT	1
GO:0033238	regulation of amine metabolic process	1/186	31/18888	0.264372449194791	0.618531767927436	0.567074965502233	ABAT	1
GO:0034311	diol metabolic process	1/186	31/18888	0.264372449194791	0.618531767927436	0.567074965502233	DHFR	1
GO:0042744	hydrogen peroxide catabolic process	1/186	31/18888	0.264372449194791	0.618531767927436	0.567074965502233	GPX1	1
GO:0072677	eosinophil migration	1/186	31/18888	0.264372449194791	0.618531767927436	0.567074965502233	ADAM8	1
GO:0090322	regulation of superoxide metabolic process	1/186	31/18888	0.264372449194791	0.618531767927436	0.567074965502233	DHFR	1
GO:1902751	positive regulation of cell cycle G2/M phase transition	1/186	31/18888	0.264372449194791	0.618531767927436	0.567074965502233	DTL	1
GO:0008585	female gonad development	2/186	102/18888	0.265876002961832	0.620816514348935	0.569169639640789	NUP107/DMRTA1	2
GO:2000177	regulation of neural precursor cell proliferation	2/186	102/18888	0.265876002961832	0.620816514348935	0.569169639640789	BCAN/ASPM	2
GO:0019827	stem cell population maintenance	3/186	182/18888	0.266740037932724	0.622217355811385	0.570453942509589	TAF5L/FANCD2/ASPM	3
GO:0000209	protein polyubiquitination	4/186	267/18888	0.269380276218189	0.623739442338514	0.571849403841762	UBE2E3/BRCA1/DTL/UBE2T	4
GO:0071900	regulation of protein serine/threonine kinase activity	4/186	267/18888	0.269380276218189	0.623739442338514	0.571849403841762	ERN1/BLM/CDKN2A/CCNB2	4
GO:0006221	pyrimidine nucleotide biosynthetic process	1/186	32/18888	0.271628466824837	0.623739442338514	0.571849403841762	TYMS	1
GO:0006613	cotranslational protein targeting to membrane	1/186	32/18888	0.271628466824837	0.623739442338514	0.571849403841762	ARL6IP1	1
GO:0018345	protein palmitoylation	1/186	32/18888	0.271628466824837	0.623739442338514	0.571849403841762	ZDHHC23	1
GO:0021532	neural tube patterning	1/186	32/18888	0.271628466824837	0.623739442338514	0.571849403841762	ARL13B	1
GO:0032372	negative regulation of sterol transport	1/186	32/18888	0.271628466824837	0.623739442338514	0.571849403841762	APOC1	1
GO:0032375	negative regulation of cholesterol transport	1/186	32/18888	0.271628466824837	0.623739442338514	0.571849403841762	APOC1	1
GO:0033032	regulation of myeloid cell apoptotic process	1/186	32/18888	0.271628466824837	0.623739442338514	0.571849403841762	CDKN2A	1
GO:0034505	tooth mineralization	1/186	32/18888	0.271628466824837	0.623739442338514	0.571849403841762	ITGB6	1
GO:0035335	peptidyl-tyrosine dephosphorylation	1/186	32/18888	0.271628466824837	0.623739442338514	0.571849403841762	PTPRF	1
GO:0045777	positive regulation of blood pressure	1/186	32/18888	0.271628466824837	0.623739442338514	0.571849403841762	OXTR	1
GO:0048679	regulation of axon regeneration	1/186	32/18888	0.271628466824837	0.623739442338514	0.571849403841762	PTPRF	1
GO:0051642	centrosome localization	1/186	32/18888	0.271628466824837	0.623739442338514	0.571849403841762	ASPM	1
GO:0061842	microtubule organizing center localization	1/186	32/18888	0.271628466824837	0.623739442338514	0.571849403841762	ASPM	1
GO:2000316	regulation of T-helper 17 type immune response	1/186	32/18888	0.271628466824837	0.623739442338514	0.571849403841762	IL27RA	1
GO:0003333	amino acid transmembrane transport	2/186	104/18888	0.273176545631225	0.626073873061445	0.573989628952768	ARL6IP1/SLC3A1	2
GO:0042100	B cell proliferation	2/186	104/18888	0.273176545631225	0.626073873061445	0.573989628952768	PAWR/VAV3	2
GO:0032868	response to insulin	4/186	269/18888	0.273735052068763	0.626744200849374	0.574604190931514	RAB8A/GRB14/PIK3R3/FBP1	4
GO:1990778	protein localization to cell periphery	5/186	356/18888	0.274249568308154	0.626797825532684	0.574653354478183	ZDHHC23/RAB8A/ARL13B/LYPD1/RAB3B	5
GO:0050954	sensory perception of mechanical stimulus	3/186	185/18888	0.274729028423266	0.626797825532684	0.574653354478183	GPX1/DIAPH3/HPN	3
GO:0021549	cerebellum development	2/186	105/18888	0.276825993799743	0.626797825532684	0.574653354478183	ABAT/KIF14	2
GO:0043484	regulation of RNA splicing	3/186	186/18888	0.2773977665204	0.626797825532684	0.574653354478183	MAGOH/TAF5L/ERN1	3
GO:0098727	maintenance of cell number	3/186	186/18888	0.2773977665204	0.626797825532684	0.574653354478183	TAF5L/FANCD2/ASPM	3
GO:0071695	anatomical structure maturation	4/186	271/18888	0.278101969247562	0.626797825532684	0.574653354478183	DIAPH3/CNTNAP2/KIF14/TYMS	4
GO:0001975	response to amphetamine	1/186	33/18888	0.278813294209785	0.626797825532684	0.574653354478183	OXTR	1
GO:0002862	negative regulation of inflammatory response to antigenic stimulus	1/186	33/18888	0.278813294209785	0.626797825532684	0.574653354478183	GPX1	1
GO:0021591	ventricular system development	1/186	33/18888	0.278813294209785	0.626797825532684	0.574653354478183	CENPF	1
GO:0034368	protein-lipid complex remodeling	1/186	33/18888	0.278813294209785	0.626797825532684	0.574653354478183	APOC1	1
GO:0034369	plasma lipoprotein particle remodeling	1/186	33/18888	0.278813294209785	0.626797825532684	0.574653354478183	APOC1	1
GO:0045907	positive regulation of vasoconstriction	1/186	33/18888	0.278813294209785	0.626797825532684	0.574653354478183	OXTR	1
GO:0050858	negative regulation of antigen receptor-mediated signaling pathway	1/186	33/18888	0.278813294209785	0.626797825532684	0.574653354478183	PAWR	1
GO:0050869	negative regulation of B cell activation	1/186	33/18888	0.278813294209785	0.626797825532684	0.574653354478183	PAWR	1
GO:0051497	negative regulation of stress fiber assembly	1/186	33/18888	0.278813294209785	0.626797825532684	0.574653354478183	STMN1	1
GO:0051973	positive regulation of telomerase activity	1/186	33/18888	0.278813294209785	0.626797825532684	0.574653354478183	NEK2	1
GO:0060055	angiogenesis involved in wound healing	1/186	33/18888	0.278813294209785	0.626797825532684	0.574653354478183	GPX1	1
GO:0061436	establishment of skin barrier	1/186	33/18888	0.278813294209785	0.626797825532684	0.574653354478183	STMN1	1
GO:1902882	regulation of response to oxidative stress	1/186	33/18888	0.278813294209785	0.626797825532684	0.574653354478183	DHFR	1
GO:0031589	cell-substrate adhesion	5/186	359/18888	0.27991193677199	0.628421747697416	0.576142179552809	KIF14/ITGB6/LIMCH1/ONECUT2/CDKN2A	5
GO:0045766	positive regulation of angiogenesis	3/186	187/18888	0.280069115060393	0.628421747697416	0.576142179552809	BRCA1/ANXA3/CAMP	3
GO:0046545	development of primary female sexual characteristics	2/186	106/18888	0.280474438732077	0.628732424027378	0.576427010143945	NUP107/DMRTA1	2
GO:0032231	regulation of actin filament bundle assembly	2/186	107/18888	0.284121547949242	0.632530973734737	0.579909551471576	LIMCH1/STMN1	2
GO:0015711	organic anion transport	6/186	451/18888	0.285406666736116	0.632530973734737	0.579909551471576	ARL6IP1/ABAT/XK/SLC27A2/SLC3A1/ABCC3	6
GO:0002828	regulation of type 2 immune response	1/186	34/18888	0.285927626072791	0.632530973734737	0.579909551471576	IL27RA	1
GO:0006026	aminoglycan catabolic process	1/186	34/18888	0.285927626072791	0.632530973734737	0.579909551471576	HMMR	1
GO:0030212	hyaluronan metabolic process	1/186	34/18888	0.285927626072791	0.632530973734737	0.579909551471576	HMMR	1
GO:0043276	anoikis	1/186	34/18888	0.285927626072791	0.632530973734737	0.579909551471576	PIK3R3	1
GO:0046475	glycerophospholipid catabolic process	1/186	34/18888	0.285927626072791	0.632530973734737	0.579909551471576	APOC1	1
GO:0055075	potassium ion homeostasis	1/186	34/18888	0.285927626072791	0.632530973734737	0.579909551471576	FXYD2	1
GO:0060074	synapse maturation	1/186	34/18888	0.285927626072791	0.632530973734737	0.579909551471576	BCAN	1
GO:0070570	regulation of neuron projection regeneration	1/186	34/18888	0.285927626072791	0.632530973734737	0.579909551471576	PTPRF	1
GO:1901658	glycosyl compound catabolic process	1/186	34/18888	0.285927626072791	0.632530973734737	0.579909551471576	GDA	1
GO:1902176	negative regulation of oxidative stress-induced intrinsic apoptotic signaling pathway	1/186	34/18888	0.285927626072791	0.632530973734737	0.579909551471576	GPX1	1
GO:1902624	positive regulation of neutrophil migration	1/186	34/18888	0.285927626072791	0.632530973734737	0.579909551471576	ADAM8	1
GO:1903725	regulation of phospholipid metabolic process	1/186	34/18888	0.285927626072791	0.632530973734737	0.579909551471576	APOC1	1
GO:0006641	triglyceride metabolic process	2/186	108/18888	0.287766995547298	0.63257894460075	0.579953531552471	GPX1/APOC1	2
GO:0006939	smooth muscle contraction	2/186	108/18888	0.287766995547298	0.63257894460075	0.579953531552471	ABAT/OXTR	2
GO:0010586	miRNA metabolic process	2/186	108/18888	0.287766995547298	0.63257894460075	0.579953531552471	MYB/MALAT1	2
GO:1901890	positive regulation of cell junction assembly	2/186	108/18888	0.287766995547298	0.63257894460075	0.579953531552471	CNTNAP2/OXTR	2
GO:1902414	protein localization to cell junction	2/186	108/18888	0.287766995547298	0.63257894460075	0.579953531552471	RAB8A/MPP7	2
GO:0030308	negative regulation of cell growth	3/186	190/18888	0.288097286738797	0.63257894460075	0.579953531552471	BRCA1/FBP1/CDKN2A	3
GO:1904018	positive regulation of vasculature development	3/186	190/18888	0.288097286738797	0.63257894460075	0.579953531552471	BRCA1/ANXA3/CAMP	3
GO:2001242	regulation of intrinsic apoptotic signaling pathway	3/186	190/18888	0.288097286738797	0.63257894460075	0.579953531552471	GPX1/HELLS/RTKN2	3
GO:0001676	long-chain fatty acid metabolic process	2/186	109/18888	0.291410462101303	0.633748170492946	0.581025487378932	GPX1/SLC27A2	2
GO:0048568	embryonic organ development	6/186	455/18888	0.292202172862583	0.633748170492946	0.581025487378932	STIL/IRX5/E2F8/ARL13B/E2F7/HPN	6
GO:0000132	establishment of mitotic spindle orientation	1/186	35/18888	0.292972150393914	0.633748170492946	0.581025487378932	CENPA	1
GO:0002446	neutrophil mediated immunity	1/186	35/18888	0.292972150393914	0.633748170492946	0.581025487378932	ANXA3	1
GO:0002495	antigen processing and presentation of peptide antigen via MHC class II	1/186	35/18888	0.292972150393914	0.633748170492946	0.581025487378932	CTSE	1
GO:0006346	DNA methylation-dependent heterochromatin formation	1/186	35/18888	0.292972150393914	0.633748170492946	0.581025487378932	HELLS	1
GO:0008340	determination of adult lifespan	1/186	35/18888	0.292972150393914	0.633748170492946	0.581025487378932	RAD54L	1
GO:0021772	olfactory bulb development	1/186	35/18888	0.292972150393914	0.633748170492946	0.581025487378932	KIF14	1
GO:0032212	positive regulation of telomere maintenance via telomerase	1/186	35/18888	0.292972150393914	0.633748170492946	0.581025487378932	NEK2	1
GO:0032228	regulation of synaptic transmission, GABAergic	1/186	35/18888	0.292972150393914	0.633748170492946	0.581025487378932	OXTR	1
GO:0033146	regulation of intracellular estrogen receptor signaling pathway	1/186	35/18888	0.292972150393914	0.633748170492946	0.581025487378932	BRCA1	1
GO:0035640	exploration behavior	1/186	35/18888	0.292972150393914	0.633748170492946	0.581025487378932	ABAT	1
GO:0036314	response to sterol	1/186	35/18888	0.292972150393914	0.633748170492946	0.581025487378932	GRAMD1C	1
GO:0048147	negative regulation of fibroblast proliferation	1/186	35/18888	0.292972150393914	0.633748170492946	0.581025487378932	PAWR	1
GO:0050974	detection of mechanical stimulus involved in sensory perception	1/186	35/18888	0.292972150393914	0.633748170492946	0.581025487378932	HPN	1
GO:0098810	neurotransmitter reuptake	1/186	35/18888	0.292972150393914	0.633748170492946	0.581025487378932	RAB3B	1
GO:0046777	protein autophosphorylation	3/186	192/18888	0.293459657988077	0.633748170492946	0.581025487378932	ERN1/NEK2/MELK	3
GO:0007611	learning or memory	4/186	278/18888	0.2934716697826	0.633748170492946	0.581025487378932	CNTNAP2/OXTR/CAMK2N1/GATM	4
GO:0009135	purine nucleoside diphosphate metabolic process	2/186	110/18888	0.295051634570511	0.634832558034816	0.582019662714433	MAGI3/FBP1	2
GO:0009179	purine ribonucleoside diphosphate metabolic process	2/186	110/18888	0.295051634570511	0.634832558034816	0.582019662714433	MAGI3/FBP1	2
GO:0048477	oogenesis	2/186	110/18888	0.295051634570511	0.634832558034816	0.582019662714433	ASPM/YBX2	2
GO:0071347	cellular response to interleukin-1	2/186	110/18888	0.295051634570511	0.634832558034816	0.582019662714433	GBP3/CAMP	2
GO:0030324	lung development	3/186	193/18888	0.296143472723577	0.635500381481658	0.582631928692861	ITGB6/TIMELESS/CTSZ	3
GO:0030038	contractile actin filament bundle assembly	2/186	111/18888	0.298690206204782	0.635500381481658	0.582631928692861	LIMCH1/STMN1	2
GO:0043149	stress fiber assembly	2/186	111/18888	0.298690206204782	0.635500381481658	0.582631928692861	LIMCH1/STMN1	2
GO:0090398	cellular senescence	2/186	111/18888	0.298690206204782	0.635500381481658	0.582631928692861	PAWR/CDKN2A	2
GO:0001580	detection of chemical stimulus involved in sensory perception of bitter taste	1/186	36/18888	0.299947548475214	0.635500381481658	0.582631928692861	RTP4	1
GO:0009069	serine family amino acid metabolic process	1/186	36/18888	0.299947548475214	0.635500381481658	0.582631928692861	DHFR	1
GO:0010984	regulation of lipoprotein particle clearance	1/186	36/18888	0.299947548475214	0.635500381481658	0.582631928692861	APOC1	1
GO:0016486	peptide hormone processing	1/186	36/18888	0.299947548475214	0.635500381481658	0.582631928692861	CTSZ	1
GO:0032232	negative regulation of actin filament bundle assembly	1/186	36/18888	0.299947548475214	0.635500381481658	0.582631928692861	STMN1	1
GO:0040020	regulation of meiotic nuclear division	1/186	36/18888	0.299947548475214	0.635500381481658	0.582631928692861	ZWINT	1
GO:0045589	regulation of regulatory T cell differentiation	1/186	36/18888	0.299947548475214	0.635500381481658	0.582631928692861	FANCD2	1
GO:0051968	positive regulation of synaptic transmission, glutamatergic	1/186	36/18888	0.299947548475214	0.635500381481658	0.582631928692861	OXTR	1
GO:0071539	protein localization to centrosome	1/186	36/18888	0.299947548475214	0.635500381481658	0.582631928692861	STIL	1
GO:1904385	cellular response to angiotensin	1/186	36/18888	0.299947548475214	0.635500381481658	0.582631928692861	BRIP1	1
GO:1905476	negative regulation of protein localization to membrane	1/186	36/18888	0.299947548475214	0.635500381481658	0.582631928692861	LYPD1	1
GO:2000406	positive regulation of T cell migration	1/186	36/18888	0.299947548475214	0.635500381481658	0.582631928692861	ADAM8	1
GO:2000780	negative regulation of double-strand break repair	1/186	36/18888	0.299947548475214	0.635500381481658	0.582631928692861	FANCB	1
GO:0009306	protein secretion	5/186	370/18888	0.300864532461666	0.636870474824514	0.583888041435039	ABAT/RAB8A/ADAM8/SUCNR1/RAB3B	5
GO:0051260	protein homooligomerization	3/186	195/18888	0.301515626421955	0.637675777244278	0.584626349256214	TK1/ECT2/BLM	3
GO:0045833	negative regulation of lipid metabolic process	2/186	112/18888	0.302325876452211	0.63881593266494	0.585671653037466	BRCA1/APOC1	2
GO:0035592	establishment of protein localization to extracellular region	5/186	371/18888	0.302782477212795	0.639207451893678	0.586030601057022	ABAT/RAB8A/ADAM8/SUCNR1/RAB3B	5
GO:0018958	phenol-containing compound metabolic process	2/186	113/18888	0.305958350867941	0.639858009794045	0.586627037841739	ABAT/HPN	2
GO:0002504	antigen processing and presentation of peptide or polysaccharide antigen via MHC class II	1/186	37/18888	0.306854495005216	0.639858009794045	0.586627037841739	CTSE	1
GO:0021696	cerebellar cortex morphogenesis	1/186	37/18888	0.306854495005216	0.639858009794045	0.586627037841739	KIF14	1
GO:0021988	olfactory lobe development	1/186	37/18888	0.306854495005216	0.639858009794045	0.586627037841739	KIF14	1
GO:0033144	negative regulation of intracellular steroid hormone receptor signaling pathway	1/186	37/18888	0.306854495005216	0.639858009794045	0.586627037841739	BRCA1	1
GO:0045191	regulation of isotype switching	1/186	37/18888	0.306854495005216	0.639858009794045	0.586627037841739	IL27RA	1
GO:0046621	negative regulation of organ growth	1/186	37/18888	0.306854495005216	0.639858009794045	0.586627037841739	WWC1	1
GO:0048261	negative regulation of receptor-mediated endocytosis	1/186	37/18888	0.306854495005216	0.639858009794045	0.586627037841739	APOC1	1
GO:0070269	pyroptosis	1/186	37/18888	0.306854495005216	0.639858009794045	0.586627037841739	GBP3	1
GO:0097484	dendrite extension	1/186	37/18888	0.306854495005216	0.639858009794045	0.586627037841739	SYT17	1
GO:1901381	positive regulation of potassium ion transmembrane transport	1/186	37/18888	0.306854495005216	0.639858009794045	0.586627037841739	FXYD2	1
GO:1905508	protein localization to microtubule organizing center	1/186	37/18888	0.306854495005216	0.639858009794045	0.586627037841739	STIL	1
GO:0002520	immune system development	3/186	197/18888	0.306892848500539	0.639858009794045	0.586627037841739	IL27RA/EXO1/CCNB2	3
GO:0030323	respiratory tube development	3/186	197/18888	0.306892848500539	0.639858009794045	0.586627037841739	ITGB6/TIMELESS/CTSZ	3
GO:0043473	pigmentation	2/186	114/18888	0.309587341024161	0.644905194918587	0.591254338295479	VANGL1/SHROOM3	2
GO:0051347	positive regulation of transferase activity	5/186	376/18888	0.312400378666159	0.644905984761997	0.591255062430354	CLSPN/ERN1/KIF14/NEK2/ECT2	5
GO:0022037	metencephalon development	2/186	115/18888	0.313212564421267	0.644905984761997	0.591255062430354	ABAT/KIF14	2
GO:0032355	response to estradiol	2/186	115/18888	0.313212564421267	0.644905984761997	0.591255062430354	GPX1/OXTR	2
GO:0002385	mucosal immune response	1/186	38/18888	0.313693658122771	0.644905984761997	0.591255062430354	CAMP	1
GO:0006699	bile acid biosynthetic process	1/186	38/18888	0.313693658122771	0.644905984761997	0.591255062430354	SLC27A2	1
GO:0010661	positive regulation of muscle cell apoptotic process	1/186	38/18888	0.313693658122771	0.644905984761997	0.591255062430354	CDKN2A	1
GO:0032366	intracellular sterol transport	1/186	38/18888	0.313693658122771	0.644905984761997	0.591255062430354	GRAMD1C	1
GO:0032965	regulation of collagen biosynthetic process	1/186	38/18888	0.313693658122771	0.644905984761997	0.591255062430354	MYB	1
GO:0034391	regulation of smooth muscle cell apoptotic process	1/186	38/18888	0.313693658122771	0.644905984761997	0.591255062430354	CDKN2A	1
GO:0042755	eating behavior	1/186	38/18888	0.313693658122771	0.644905984761997	0.591255062430354	OXTR	1
GO:0045652	regulation of megakaryocyte differentiation	1/186	38/18888	0.313693658122771	0.644905984761997	0.591255062430354	MYB	1
GO:0045738	negative regulation of DNA repair	1/186	38/18888	0.313693658122771	0.644905984761997	0.591255062430354	FANCB	1
GO:0048854	brain morphogenesis	1/186	38/18888	0.313693658122771	0.644905984761997	0.591255062430354	FANCD2	1
GO:0071711	basement membrane organization	1/186	38/18888	0.313693658122771	0.644905984761997	0.591255062430354	HPN	1
GO:1904358	positive regulation of telomere maintenance via telomere lengthening	1/186	38/18888	0.313693658122771	0.644905984761997	0.591255062430354	NEK2	1
GO:0051960	regulation of nervous system development	6/186	468/18888	0.314507143826891	0.646014673806587	0.592271517581591	MYB/KIF14/HLTF/BCAN/OXTR/ASPM	6
GO:0006403	RNA localization	3/186	200/18888	0.31496569896622	0.646393019829628	0.59261838829881	MAGOH/NUP107/RANBP17	3
GO:1903532	positive regulation of secretion by cell	4/186	288/18888	0.315612849465884	0.64715741805189	0.593319194818371	ABAT/MYB/OXTR/ADAM8	4
GO:0071887	leukocyte apoptotic process	2/186	116/18888	0.316833744400171	0.64909591461461	0.595096424264668	ADAM8/CDKN2A	2
GO:0031345	negative regulation of cell projection organization	3/186	201/18888	0.317657962410347	0.650219078574091	0.596126150135839	CEP97/KIF24/RAB3IP	3
GO:0071692	protein localization to extracellular region	5/186	379/18888	0.31819168192149	0.650746182818603	0.596609403602794	ABAT/RAB8A/ADAM8/SUCNR1/RAB3B	5
GO:0019882	antigen processing and presentation	2/186	117/18888	0.320450610055751	0.650876886185823	0.596729233515016	CTSE/RAB3B	2
GO:0007616	long-term memory	1/186	39/18888	0.320465699480286	0.650876886185823	0.596729233515016	CAMK2N1	1
GO:0016233	telomere capping	1/186	39/18888	0.320465699480286	0.650876886185823	0.596729233515016	NEK2	1
GO:0032350	regulation of hormone metabolic process	1/186	39/18888	0.320465699480286	0.650876886185823	0.596729233515016	HPN	1
GO:0033028	myeloid cell apoptotic process	1/186	39/18888	0.320465699480286	0.650876886185823	0.596729233515016	CDKN2A	1
GO:0034390	smooth muscle cell apoptotic process	1/186	39/18888	0.320465699480286	0.650876886185823	0.596729233515016	CDKN2A	1
GO:0070232	regulation of T cell apoptotic process	1/186	39/18888	0.320465699480286	0.650876886185823	0.596729233515016	ADAM8	1
GO:0097242	amyloid-beta clearance	1/186	39/18888	0.320465699480286	0.650876886185823	0.596729233515016	MARCO	1
GO:0006334	nucleosome assembly	2/186	118/18888	0.324062896151421	0.65657199511566	0.601950555793645	DNAJC9/ASF1B	2
GO:0050830	defense response to Gram-positive bacterium	2/186	118/18888	0.324062896151421	0.65657199511566	0.601950555793645	IL27RA/CAMP	2
GO:0051346	negative regulation of hydrolase activity	3/186	204/18888	0.325736779875006	0.65657199511566	0.601950555793645	ARL6IP1/GPX1/APOC1	3
GO:0055001	muscle cell development	3/186	204/18888	0.325736779875006	0.65657199511566	0.601950555793645	GPX1/XK/FHOD3	3
GO:0072659	protein localization to plasma membrane	4/186	293/18888	0.326741815516999	0.65657199511566	0.601950555793645	ZDHHC23/RAB8A/LYPD1/RAB3B	4
GO:0001953	negative regulation of cell-matrix adhesion	1/186	40/18888	0.327171274306361	0.65657199511566	0.601950555793645	CDKN2A	1
GO:0030488	tRNA methylation	1/186	40/18888	0.327171274306361	0.65657199511566	0.601950555793645	GTPBP3	1
GO:0032728	positive regulation of interferon-beta production	1/186	40/18888	0.327171274306361	0.65657199511566	0.601950555793645	IRF5	1
GO:0035337	fatty-acyl-CoA metabolic process	1/186	40/18888	0.327171274306361	0.65657199511566	0.601950555793645	SLC27A2	1
GO:0042307	positive regulation of protein import into nucleus	1/186	40/18888	0.327171274306361	0.65657199511566	0.601950555793645	ECT2	1
GO:0043403	skeletal muscle tissue regeneration	1/186	40/18888	0.327171274306361	0.65657199511566	0.601950555793645	GPX1	1
GO:0071354	cellular response to interleukin-6	1/186	40/18888	0.327171274306361	0.65657199511566	0.601950555793645	CAMP	1
GO:0140448	signaling receptor ligand precursor processing	1/186	40/18888	0.327171274306361	0.65657199511566	0.601950555793645	CTSZ	1
GO:1901532	regulation of hematopoietic progenitor cell differentiation	1/186	40/18888	0.327171274306361	0.65657199511566	0.601950555793645	MYB	1
GO:1990748	cellular detoxification	2/186	119/18888	0.327670343034812	0.657013896331929	0.602355694429952	GPX1/DHFR	2
GO:0045732	positive regulation of protein catabolic process	3/186	205/18888	0.328429947871756	0.657941953181008	0.603206544512299	DTL/RNFT2/ADAM8	3
GO:0018209	peptidyl-serine modification	4/186	294/18888	0.328970976590504	0.657941953181008	0.603206544512299	CLSPN/ERN1/GALNT3/TTK	4
GO:0051962	positive regulation of nervous system development	4/186	294/18888	0.328970976590504	0.657941953181008	0.603206544512299	MYB/BCAN/OXTR/ASPM	4
GO:1901293	nucleoside phosphate biosynthetic process	4/186	295/18888	0.331201074505453	0.660862381949635	0.605884017407135	TK1/ND6/SLC27A2/TYMS	4
GO:0009185	ribonucleoside diphosphate metabolic process	2/186	120/18888	0.331272696554549	0.660862381949635	0.605884017407135	MAGI3/FBP1	2
GO:0010717	regulation of epithelial to mesenchymal transition	2/186	120/18888	0.331272696554549	0.660862381949635	0.605884017407135	ADAM8/HPN	2
GO:0000731	DNA synthesis involved in DNA repair	1/186	41/18888	0.333811031467811	0.661445576230582	0.606418694676594	DTL	1
GO:0002478	antigen processing and presentation of exogenous peptide antigen	1/186	41/18888	0.333811031467811	0.661445576230582	0.606418694676594	CTSE	1
GO:0042417	dopamine metabolic process	1/186	41/18888	0.333811031467811	0.661445576230582	0.606418694676594	ABAT	1
GO:0043506	regulation of JUN kinase activity	1/186	41/18888	0.333811031467811	0.661445576230582	0.606418694676594	ERN1	1
GO:0045066	regulatory T cell differentiation	1/186	41/18888	0.333811031467811	0.661445576230582	0.606418694676594	FANCD2	1
GO:0045454	cell redox homeostasis	1/186	41/18888	0.333811031467811	0.661445576230582	0.606418694676594	GPX1	1
GO:0045730	respiratory burst	1/186	41/18888	0.333811031467811	0.661445576230582	0.606418694676594	NOXO1	1
GO:0050913	sensory perception of bitter taste	1/186	41/18888	0.333811031467811	0.661445576230582	0.606418694676594	RTP4	1
GO:0046660	female sex differentiation	2/186	121/18888	0.334869707978114	0.662985741173476	0.607830730447669	NUP107/DMRTA1	2
GO:0048511	rhythmic process	4/186	297/18888	0.33566376627019	0.663442813198463	0.608249777805042	DTL/TIMELESS/OXTR/TYMS	4
GO:0048562	embryonic organ morphogenesis	4/186	297/18888	0.33566376627019	0.663442813198463	0.608249777805042	STIL/IRX5/ARL13B/HPN	4
GO:0045471	response to ethanol	2/186	122/18888	0.338461133910768	0.664965593266412	0.609645874981091	ABAT/TYMS	2
GO:0000578	embryonic axis specification	1/186	42/18888	0.340385613531109	0.664965593266412	0.609645874981091	STIL	1
GO:0001662	behavioral fear response	1/186	42/18888	0.340385613531109	0.664965593266412	0.609645874981091	LYPD1	1
GO:0002251	organ or tissue specific immune response	1/186	42/18888	0.340385613531109	0.664965593266412	0.609645874981091	CAMP	1
GO:0032735	positive regulation of interleukin-12 production	1/186	42/18888	0.340385613531109	0.664965593266412	0.609645874981091	IRF5	1
GO:0046627	negative regulation of insulin receptor signaling pathway	1/186	42/18888	0.340385613531109	0.664965593266412	0.609645874981091	GRB14	1
GO:0050912	detection of chemical stimulus involved in sensory perception of taste	1/186	42/18888	0.340385613531109	0.664965593266412	0.609645874981091	RTP4	1
GO:0051294	establishment of spindle orientation	1/186	42/18888	0.340385613531109	0.664965593266412	0.609645874981091	CENPA	1
GO:0060251	regulation of glial cell proliferation	1/186	42/18888	0.340385613531109	0.664965593266412	0.609645874981091	MYB	1
GO:0072337	modified amino acid transport	1/186	42/18888	0.340385613531109	0.664965593266412	0.609645874981091	SLC3A1	1
GO:0095500	acetylcholine receptor signaling pathway	1/186	42/18888	0.340385613531109	0.664965593266412	0.609645874981091	LYPD1	1
GO:0098703	calcium ion import across plasma membrane	1/186	42/18888	0.340385613531109	0.664965593266412	0.609645874981091	TRPV6	1
GO:1902656	calcium ion import into cytosol	1/186	42/18888	0.340385613531109	0.664965593266412	0.609645874981091	TRPV6	1
GO:1990000	amyloid fibril formation	1/186	42/18888	0.340385613531109	0.664965593266412	0.609645874981091	CAMP	1
GO:0071675	regulation of mononuclear cell migration	2/186	123/18888	0.342046736215548	0.66765709239754	0.612113463318628	IL27RA/ADAM8	2
GO:1902903	regulation of supramolecular fiber organization	5/186	392/18888	0.343426119710764	0.668810284349851	0.613170719098335	GPX1/DIAPH3/LIMCH1/STMN1/FHOD3	5
GO:0010951	negative regulation of endopeptidase activity	2/186	124/18888	0.34562628193429	0.668810284349851	0.613170719098335	ARL6IP1/GPX1	2
GO:0032479	regulation of type I interferon production	2/186	124/18888	0.34562628193429	0.668810284349851	0.613170719098335	TRAIP/IRF5	2
GO:0032606	type I interferon production	2/186	124/18888	0.34562628193429	0.668810284349851	0.613170719098335	TRAIP/IRF5	2
GO:0002209	behavioral defense response	1/186	43/18888	0.346895656823225	0.668810284349851	0.613170719098335	LYPD1	1
GO:0007595	lactation	1/186	43/18888	0.346895656823225	0.668810284349851	0.613170719098335	OXTR	1
GO:0010712	regulation of collagen metabolic process	1/186	43/18888	0.346895656823225	0.668810284349851	0.613170719098335	MYB	1
GO:0032768	regulation of monooxygenase activity	1/186	43/18888	0.346895656823225	0.668810284349851	0.613170719098335	DHFR	1
GO:0042554	superoxide anion generation	1/186	43/18888	0.346895656823225	0.668810284349851	0.613170719098335	NOXO1	1
GO:0045124	regulation of bone resorption	1/186	43/18888	0.346895656823225	0.668810284349851	0.613170719098335	ADAM8	1
GO:0046839	phospholipid dephosphorylation	1/186	43/18888	0.346895656823225	0.668810284349851	0.613170719098335	MTMR11	1
GO:0048821	erythrocyte development	1/186	43/18888	0.346895656823225	0.668810284349851	0.613170719098335	DIAPH3	1
GO:0051353	positive regulation of oxidoreductase activity	1/186	43/18888	0.346895656823225	0.668810284349851	0.613170719098335	DHFR	1
GO:1900077	negative regulation of cellular response to insulin stimulus	1/186	43/18888	0.346895656823225	0.668810284349851	0.613170719098335	GRB14	1
GO:2000403	positive regulation of lymphocyte migration	1/186	43/18888	0.346895656823225	0.668810284349851	0.613170719098335	ADAM8	1
GO:0002285	lymphocyte activation involved in immune response	3/186	212/18888	0.347271959447963	0.668988337252167	0.613333959450204	MYB/IL27RA/EXO1	3
GO:0033674	positive regulation of kinase activity	4/186	303/18888	0.349066226228622	0.669729091516395	0.614013088996355	CLSPN/ERN1/KIF14/ECT2	4
GO:0072676	lymphocyte migration	2/186	125/18888	0.349199543209698	0.669729091516395	0.614013088996355	IL27RA/ADAM8	2
GO:0045216	cell-cell junction organization	3/186	213/18888	0.349960707028884	0.669729091516395	0.614013088996355	CNTNAP2/ECT2/MPP7	3
GO:0007613	memory	2/186	126/18888	0.352766297208421	0.669729091516395	0.614013088996355	OXTR/CAMK2N1	2
GO:0008286	insulin receptor signaling pathway	2/186	126/18888	0.352766297208421	0.669729091516395	0.614013088996355	GRB14/PIK3R3	2
GO:0009142	nucleoside triphosphate biosynthetic process	2/186	126/18888	0.352766297208421	0.669729091516395	0.614013088996355	ND6/TYMS	2
GO:0000184	nuclear-transcribed mRNA catabolic process, nonsense-mediated decay	1/186	44/18888	0.353341791491884	0.669729091516395	0.614013088996355	MAGOH	1
GO:0006284	base-excision repair	1/186	44/18888	0.353341791491884	0.669729091516395	0.614013088996355	RPA3	1
GO:0030890	positive regulation of B cell proliferation	1/186	44/18888	0.353341791491884	0.669729091516395	0.614013088996355	VAV3	1
GO:0031018	endocrine pancreas development	1/186	44/18888	0.353341791491884	0.669729091516395	0.614013088996355	ONECUT2	1
GO:0035307	positive regulation of protein dephosphorylation	1/186	44/18888	0.353341791491884	0.669729091516395	0.614013088996355	CDCA2	1
GO:0043268	positive regulation of potassium ion transport	1/186	44/18888	0.353341791491884	0.669729091516395	0.614013088996355	FXYD2	1
GO:0045840	positive regulation of mitotic nuclear division	1/186	44/18888	0.353341791491884	0.669729091516395	0.614013088996355	NUSAP1	1
GO:0046717	acid secretion	1/186	44/18888	0.353341791491884	0.669729091516395	0.614013088996355	ABAT	1
GO:0051972	regulation of telomerase activity	1/186	44/18888	0.353341791491884	0.669729091516395	0.614013088996355	NEK2	1
GO:0070741	response to interleukin-6	1/186	44/18888	0.353341791491884	0.669729091516395	0.614013088996355	CAMP	1
GO:0090199	regulation of release of cytochrome c from mitochondria	1/186	44/18888	0.353341791491884	0.669729091516395	0.614013088996355	GPX1	1
GO:1903539	protein localization to postsynaptic membrane	1/186	44/18888	0.353341791491884	0.669729091516395	0.614013088996355	RAB8A	1
GO:1905145	cellular response to acetylcholine	1/186	44/18888	0.353341791491884	0.669729091516395	0.614013088996355	LYPD1	1
GO:1990776	response to angiotensin	1/186	44/18888	0.353341791491884	0.669729091516395	0.614013088996355	BRIP1	1
GO:1901888	regulation of cell junction assembly	3/186	215/18888	0.355334747595297	0.672965165059904	0.61697994759312	CNTNAP2/LIMCH1/OXTR	3
GO:0009132	nucleoside diphosphate metabolic process	2/186	127/18888	0.356326326045142	0.674301063584221	0.618204710246993	MAGI3/FBP1	2
GO:0051607	defense response to virus	4/186	307/18888	0.358007101341036	0.674523393606414	0.618408544223198	RTP4/IRF5/SLFN13/GBP3	4
GO:0002064	epithelial cell development	3/186	216/18888	0.358019801951976	0.674523393606414	0.618408544223198	GPX1/ONECUT2/TYMS	3
GO:0001504	neurotransmitter uptake	1/186	45/18888	0.35972464156525	0.674523393606414	0.618408544223198	RAB3B	1
GO:0008038	neuron recognition	1/186	45/18888	0.35972464156525	0.674523393606414	0.618408544223198	CNTNAP2	1
GO:0018198	peptidyl-cysteine modification	1/186	45/18888	0.35972464156525	0.674523393606414	0.618408544223198	ZDHHC23	1
GO:0021587	cerebellum morphogenesis	1/186	45/18888	0.35972464156525	0.674523393606414	0.618408544223198	KIF14	1
GO:0031641	regulation of myelination	1/186	45/18888	0.35972464156525	0.674523393606414	0.618408544223198	KIF14	1
GO:0032480	negative regulation of type I interferon production	1/186	45/18888	0.35972464156525	0.674523393606414	0.618408544223198	TRAIP	1
GO:0048701	embryonic cranial skeleton morphogenesis	1/186	45/18888	0.35972464156525	0.674523393606414	0.618408544223198	IRX5	1
GO:0062237	protein localization to postsynapse	1/186	45/18888	0.35972464156525	0.674523393606414	0.618408544223198	RAB8A	1
GO:0097028	dendritic cell differentiation	1/186	45/18888	0.35972464156525	0.674523393606414	0.618408544223198	ITGB6	1
GO:0046683	response to organophosphorus	2/186	128/18888	0.359879416707666	0.674523393606414	0.618408544223198	FBP1/TYMS	2
GO:0071805	potassium ion transmembrane transport	3/186	217/18888	0.360703388730955	0.674993791779294	0.61883980910156	KCNK5/HPN/FXYD2	3
GO:1901654	response to ketone	3/186	217/18888	0.360703388730955	0.674993791779294	0.61883980910156	OXTR/FBP1/TYMS	3
GO:0016049	cell growth	6/186	496/18888	0.363351046497216	0.67847080069406	0.622027559210173	BRCA1/SYT17/KIF14/FBP1/CDKN2A/HPN	6
GO:0097237	cellular response to toxic substance	2/186	129/18888	0.363425360982981	0.67847080069406	0.622027559210173	GPX1/DHFR	2
GO:1990266	neutrophil migration	2/186	129/18888	0.363425360982981	0.67847080069406	0.622027559210173	VAV3/ADAM8	2
GO:0030217	T cell differentiation	4/186	310/18888	0.364712473976902	0.679056384036213	0.622564426790416	MYB/FANCD2/PIK3R3/ADAM8	4
GO:0042789	mRNA transcription by RNA polymerase II	1/186	46/18888	0.366044825011032	0.679056384036213	0.622564426790416	HLTF	1
GO:0043029	T cell homeostasis	1/186	46/18888	0.366044825011032	0.679056384036213	0.622564426790416	CCNB2	1
GO:0050856	regulation of T cell receptor signaling pathway	1/186	46/18888	0.366044825011032	0.679056384036213	0.622564426790416	PAWR	1
GO:0051205	protein insertion into membrane	1/186	46/18888	0.366044825011032	0.679056384036213	0.622564426790416	RTP4	1
GO:1902622	regulation of neutrophil migration	1/186	46/18888	0.366044825011032	0.679056384036213	0.622564426790416	ADAM8	1
GO:1905144	response to acetylcholine	1/186	46/18888	0.366044825011032	0.679056384036213	0.622564426790416	LYPD1	1
GO:2000785	regulation of autophagosome assembly	1/186	46/18888	0.366044825011032	0.679056384036213	0.622564426790416	SNX7	1
GO:0060541	respiratory system development	3/186	220/18888	0.368744188664199	0.683525813133638	0.626662035810126	ITGB6/TIMELESS/CTSZ	3
GO:0051047	positive regulation of secretion	4/186	312/18888	0.36918149886704	0.683667777974336	0.626792190333007	ABAT/MYB/OXTR/ADAM8	4
GO:0010810	regulation of cell-substrate adhesion	3/186	221/18888	0.371420756536537	0.683667777974336	0.626792190333007	LIMCH1/ONECUT2/CDKN2A	3
GO:0099003	vesicle-mediated transport in synapse	3/186	221/18888	0.371420756536537	0.683667777974336	0.626792190333007	RAB8A/RAB3B/SYT8	3
GO:0006509	membrane protein ectodomain proteolysis	1/186	47/18888	0.372302953795022	0.683667777974336	0.626792190333007	ADAM8	1
GO:0035384	thioester biosynthetic process	1/186	47/18888	0.372302953795022	0.683667777974336	0.626792190333007	SLC27A2	1
GO:0048806	genitalia development	1/186	47/18888	0.372302953795022	0.683667777974336	0.626792190333007	SYCP2	1
GO:0055078	sodium ion homeostasis	1/186	47/18888	0.372302953795022	0.683667777974336	0.626792190333007	FXYD2	1
GO:0071616	acyl-CoA biosynthetic process	1/186	47/18888	0.372302953795022	0.683667777974336	0.626792190333007	SLC27A2	1
GO:0072538	T-helper 17 type immune response	1/186	47/18888	0.372302953795022	0.683667777974336	0.626792190333007	IL27RA	1
GO:0140353	lipid export from cell	1/186	47/18888	0.372302953795022	0.683667777974336	0.626792190333007	MYB	1
GO:1901861	regulation of muscle tissue development	1/186	47/18888	0.372302953795022	0.683667777974336	0.626792190333007	CENPF	1
GO:1902175	regulation of oxidative stress-induced intrinsic apoptotic signaling pathway	1/186	47/18888	0.372302953795022	0.683667777974336	0.626792190333007	GPX1	1
GO:0010466	negative regulation of peptidase activity	2/186	132/18888	0.374018303817769	0.683853633098516	0.626962583825464	ARL6IP1/GPX1	2
GO:0002244	hematopoietic progenitor cell differentiation	2/186	133/18888	0.37753367386413	0.683853633098516	0.626962583825464	MYB/MLF1	2
GO:0014902	myotube differentiation	2/186	133/18888	0.37753367386413	0.683853633098516	0.626962583825464	GPX1/XK	2
GO:0048565	digestive tract development	2/186	133/18888	0.37753367386413	0.683853633098516	0.626962583825464	OXTR/TYMS	2
GO:0002673	regulation of acute inflammatory response	1/186	48/18888	0.378499633939077	0.683853633098516	0.626962583825464	ADAM8	1
GO:0002861	regulation of inflammatory response to antigenic stimulus	1/186	48/18888	0.378499633939077	0.683853633098516	0.626962583825464	GPX1	1
GO:0006305	DNA alkylation	1/186	48/18888	0.378499633939077	0.683853633098516	0.626962583825464	HELLS	1
GO:0006306	DNA methylation	1/186	48/18888	0.378499633939077	0.683853633098516	0.626962583825464	HELLS	1
GO:0021575	hindbrain morphogenesis	1/186	48/18888	0.378499633939077	0.683853633098516	0.626962583825464	KIF14	1
GO:0031670	cellular response to nutrient	1/186	48/18888	0.378499633939077	0.683853633098516	0.626962583825464	BRIP1	1
GO:0032620	interleukin-17 production	1/186	48/18888	0.378499633939077	0.683853633098516	0.626962583825464	IL27RA	1
GO:0032660	regulation of interleukin-17 production	1/186	48/18888	0.378499633939077	0.683853633098516	0.626962583825464	IL27RA	1
GO:0032964	collagen biosynthetic process	1/186	48/18888	0.378499633939077	0.683853633098516	0.626962583825464	MYB	1
GO:0042088	T-helper 1 type immune response	1/186	48/18888	0.378499633939077	0.683853633098516	0.626962583825464	IL27RA	1
GO:0042311	vasodilation	1/186	48/18888	0.378499633939077	0.683853633098516	0.626962583825464	GPX1	1
GO:0042596	fear response	1/186	48/18888	0.378499633939077	0.683853633098516	0.626962583825464	LYPD1	1
GO:0043277	apoptotic cell clearance	1/186	48/18888	0.378499633939077	0.683853633098516	0.626962583825464	MARCO	1
GO:0045776	negative regulation of blood pressure	1/186	48/18888	0.378499633939077	0.683853633098516	0.626962583825464	ABAT	1
GO:0046365	monosaccharide catabolic process	1/186	48/18888	0.378499633939077	0.683853633098516	0.626962583825464	DHDH	1
GO:0140718	facultative heterochromatin formation	1/186	48/18888	0.378499633939077	0.683853633098516	0.626962583825464	HELLS	1
GO:2000378	negative regulation of reactive oxygen species metabolic process	1/186	48/18888	0.378499633939077	0.683853633098516	0.626962583825464	BRCA1	1
GO:0051384	response to glucocorticoid	2/186	134/18888	0.381040925925568	0.687917564352979	0.630688429118181	TYMS/ANXA3	2
GO:0009154	purine ribonucleotide catabolic process	2/186	135/18888	0.384539879085091	0.688385772508164	0.631117686170473	FBP1/GDA	2
GO:0030879	mammary gland development	2/186	135/18888	0.384539879085091	0.688385772508164	0.631117686170473	GPX1/OXTR	2
GO:0006911	phagocytosis, engulfment	1/186	49/18888	0.384635465578531	0.688385772508164	0.631117686170473	MARCO	1
GO:0014075	response to amine	1/186	49/18888	0.384635465578531	0.688385772508164	0.631117686170473	OXTR	1
GO:0032369	negative regulation of lipid transport	1/186	49/18888	0.384635465578531	0.688385772508164	0.631117686170473	APOC1	1
GO:0042551	neuron maturation	1/186	49/18888	0.384635465578531	0.688385772508164	0.631117686170473	CNTNAP2	1
GO:0046596	regulation of viral entry into host cell	1/186	49/18888	0.384635465578531	0.688385772508164	0.631117686170473	TRIM59	1
GO:0048538	thymus development	1/186	49/18888	0.384635465578531	0.688385772508164	0.631117686170473	CCNB2	1
GO:0051489	regulation of filopodium assembly	1/186	49/18888	0.384635465578531	0.688385772508164	0.631117686170473	RAB3IP	1
GO:0098926	postsynaptic signal transduction	1/186	49/18888	0.384635465578531	0.688385772508164	0.631117686170473	LYPD1	1
GO:2000649	regulation of sodium ion transmembrane transporter activity	1/186	49/18888	0.384635465578531	0.688385772508164	0.631117686170473	FXYD2	1
GO:0001822	kidney development	4/186	319/18888	0.384806478095608	0.688385772508164	0.631117686170473	NUP107/HELLS/CENPF/COL4A4	4
GO:0006639	acylglycerol metabolic process	2/186	136/18888	0.388030356733878	0.693626343296673	0.635922284176916	GPX1/APOC1	2
GO:0009299	mRNA transcription	1/186	50/18888	0.390711043019074	0.694580354973846	0.636796929857176	HLTF	1
GO:0019884	antigen processing and presentation of exogenous antigen	1/186	50/18888	0.390711043019074	0.694580354973846	0.636796929857176	CTSE	1
GO:0033120	positive regulation of RNA splicing	1/186	50/18888	0.390711043019074	0.694580354973846	0.636796929857176	ERN1	1
GO:0060071	Wnt signaling pathway, planar cell polarity pathway	1/186	50/18888	0.390711043019074	0.694580354973846	0.636796929857176	VANGL1	1
GO:0071320	cellular response to cAMP	1/186	50/18888	0.390711043019074	0.694580354973846	0.636796929857176	FBP1	1
GO:0071827	plasma lipoprotein particle organization	1/186	50/18888	0.390711043019074	0.694580354973846	0.636796929857176	APOC1	1
GO:0090102	cochlea development	1/186	50/18888	0.390711043019074	0.694580354973846	0.636796929857176	HPN	1
GO:0050890	cognition	4/186	322/18888	0.391490861669368	0.694580354973846	0.636796929857176	CNTNAP2/OXTR/CAMK2N1/GATM	4
GO:0006638	neutral lipid metabolic process	2/186	137/18888	0.391512186504782	0.694580354973846	0.636796929857176	GPX1/APOC1	2
GO:0007368	determination of left/right symmetry	2/186	137/18888	0.391512186504782	0.694580354973846	0.636796929857176	STIL/ARL13B	2
GO:0006986	response to unfolded protein	2/186	138/18888	0.394985200206728	0.694935840514843	0.637122841898158	ERN1/ERP27	2
GO:0034728	nucleosome organization	2/186	138/18888	0.394985200206728	0.694935840514843	0.637122841898158	DNAJC9/ASF1B	2
GO:0070555	response to interleukin-1	2/186	138/18888	0.394985200206728	0.694935840514843	0.637122841898158	GBP3/CAMP	2
GO:0006110	regulation of glycolytic process	1/186	51/18888	0.396726954793066	0.694935840514843	0.637122841898158	FBP1	1
GO:0006120	mitochondrial electron transport, NADH to ubiquinone	1/186	51/18888	0.396726954793066	0.694935840514843	0.637122841898158	ND6	1
GO:0008206	bile acid metabolic process	1/186	51/18888	0.396726954793066	0.694935840514843	0.637122841898158	SLC27A2	1
GO:0010719	negative regulation of epithelial to mesenchymal transition	1/186	51/18888	0.396726954793066	0.694935840514843	0.637122841898158	HPN	1
GO:0019083	viral transcription	1/186	51/18888	0.396726954793066	0.694935840514843	0.637122841898158	HPN	1
GO:0030811	regulation of nucleotide catabolic process	1/186	51/18888	0.396726954793066	0.694935840514843	0.637122841898158	FBP1	1
GO:0033121	regulation of purine nucleotide catabolic process	1/186	51/18888	0.396726954793066	0.694935840514843	0.637122841898158	FBP1	1
GO:0035987	endodermal cell differentiation	1/186	51/18888	0.396726954793066	0.694935840514843	0.637122841898158	LAMB3	1
GO:0045214	sarcomere organization	1/186	51/18888	0.396726954793066	0.694935840514843	0.637122841898158	FHOD3	1
GO:0046850	regulation of bone remodeling	1/186	51/18888	0.396726954793066	0.694935840514843	0.637122841898158	ADAM8	1
GO:0048286	lung alveolus development	1/186	51/18888	0.396726954793066	0.694935840514843	0.637122841898158	ITGB6	1
GO:0051496	positive regulation of stress fiber assembly	1/186	51/18888	0.396726954793066	0.694935840514843	0.637122841898158	LIMCH1	1
GO:0089718	amino acid import across plasma membrane	1/186	51/18888	0.396726954793066	0.694935840514843	0.637122841898158	ARL6IP1	1
GO:1901570	fatty acid derivative biosynthetic process	1/186	51/18888	0.396726954793066	0.694935840514843	0.637122841898158	SLC27A2	1
GO:0015931	nucleobase-containing compound transport	3/186	231/18888	0.398056775730226	0.696229965568236	0.638309306293459	MAGOH/NUP107/RANBP17	3
GO:0045861	negative regulation of proteolysis	3/186	231/18888	0.398056775730226	0.696229965568236	0.638309306293459	ARL6IP1/GPX1/CTSZ	3
GO:0042157	lipoprotein metabolic process	2/186	139/18888	0.39844923375996	0.696399402624975	0.638464647567889	ZDHHC23/APOC1	2
GO:0008360	regulation of cell shape	2/186	140/18888	0.401904127132164	0.699648225983254	0.641443195298739	SHROOM3/HPN	2
GO:0006605	protein targeting	4/186	327/18888	0.402608784824254	0.699648225983254	0.641443195298739	ARL6IP1/ZDHHC23/RAB3IP/RTP4	4
GO:0006111	regulation of gluconeogenesis	1/186	52/18888	0.40268378371532	0.699648225983254	0.641443195298739	FBP1	1
GO:0010823	negative regulation of mitochondrion organization	1/186	52/18888	0.40268378371532	0.699648225983254	0.641443195298739	GPX1	1
GO:0021695	cerebellar cortex development	1/186	52/18888	0.40268378371532	0.699648225983254	0.641443195298739	KIF14	1
GO:0032365	intracellular lipid transport	1/186	52/18888	0.40268378371532	0.699648225983254	0.641443195298739	GRAMD1C	1
GO:0071470	cellular response to osmotic stress	1/186	52/18888	0.40268378371532	0.699648225983254	0.641443195298739	FBP1	1
GO:1904707	positive regulation of vascular associated smooth muscle cell proliferation	1/186	52/18888	0.40268378371532	0.699648225983254	0.641443195298739	ERN1	1
GO:0009261	ribonucleotide catabolic process	2/186	141/18888	0.405349724275425	0.703761201468609	0.645214004742018	FBP1/GDA	2
GO:0046434	organophosphate catabolic process	3/186	234/18888	0.405992186268802	0.704357577944991	0.645760767555679	FBP1/APOC1/GDA	3
GO:0072001	renal system development	4/186	329/18888	0.407046497395718	0.705667069804497	0.646961320364055	NUP107/HELLS/CENPF/COL4A4	4
GO:0050727	regulation of inflammatory response	5/186	425/18888	0.407855589669297	0.705732730166236	0.64702151831879	GPX1/FANCD2/ADAM8/SUCNR1/CAMK2N1	5
GO:0002066	columnar/cuboidal epithelial cell development	1/186	53/18888	0.408582106938347	0.705732730166236	0.64702151831879	TYMS	1
GO:0006220	pyrimidine nucleotide metabolic process	1/186	53/18888	0.408582106938347	0.705732730166236	0.64702151831879	TYMS	1
GO:0050982	detection of mechanical stimulus	1/186	53/18888	0.408582106938347	0.705732730166236	0.64702151831879	HPN	1
GO:0071825	protein-lipid complex organization	1/186	53/18888	0.408582106938347	0.705732730166236	0.64702151831879	APOC1	1
GO:0042742	defense response to bacterium	4/186	330/18888	0.409263074640488	0.706391065093765	0.647625085145388	IL27RA/ANXA3/GBP3/CAMP	4
GO:0007018	microtubule-based movement	5/186	426/18888	0.409803306391619	0.70680570267837	0.648005228262003	KIF24/KIF14/KIF23/KIF18B/KIF2C	5
GO:0009582	detection of abiotic stimulus	2/186	143/18888	0.412212425233137	0.706834828069143	0.648031930657619	TIMELESS/HPN	2
GO:0060972	left/right pattern formation	2/186	143/18888	0.412212425233137	0.706834828069143	0.648031930657619	STIL/ARL13B	2
GO:0030198	extracellular matrix organization	4/186	332/18888	0.413691361648961	0.706834828069143	0.648031930657619	ADAM8/NOXO1/HPN/COL4A4	4
GO:0006909	phagocytosis	3/186	237/18888	0.413897309439734	0.706834828069143	0.648031930657619	VAV3/MARCO/ANXA3	3
GO:0009395	phospholipid catabolic process	1/186	54/18888	0.414422496007074	0.706834828069143	0.648031930657619	APOC1	1
GO:0021872	forebrain generation of neurons	1/186	54/18888	0.414422496007074	0.706834828069143	0.648031930657619	ASPM	1
GO:0030520	intracellular estrogen receptor signaling pathway	1/186	54/18888	0.414422496007074	0.706834828069143	0.648031930657619	BRCA1	1
GO:0035306	positive regulation of dephosphorylation	1/186	54/18888	0.414422496007074	0.706834828069143	0.648031930657619	CDCA2	1
GO:0038093	Fc receptor signaling pathway	1/186	54/18888	0.414422496007074	0.706834828069143	0.648031930657619	VAV3	1
GO:0048146	positive regulation of fibroblast proliferation	1/186	54/18888	0.414422496007074	0.706834828069143	0.648031930657619	MYB	1
GO:0050873	brown fat cell differentiation	1/186	54/18888	0.414422496007074	0.706834828069143	0.648031930657619	LAMB3	1
GO:0120009	intermembrane lipid transfer	1/186	54/18888	0.414422496007074	0.706834828069143	0.648031930657619	GRAMD1C	1
GO:0006195	purine nucleotide catabolic process	2/186	144/18888	0.415629236318128	0.706834828069143	0.648031930657619	FBP1/GDA	2
GO:0010565	regulation of cellular ketone metabolic process	2/186	144/18888	0.415629236318128	0.706834828069143	0.648031930657619	BRCA1/APOC1	2
GO:0030534	adult behavior	2/186	144/18888	0.415629236318128	0.706834828069143	0.648031930657619	ABAT/CNTNAP2	2
GO:0046887	positive regulation of hormone secretion	2/186	144/18888	0.415629236318128	0.706834828069143	0.648031930657619	ABAT/MYB	2
GO:0006913	nucleocytoplasmic transport	4/186	333/18888	0.415902949184106	0.706834828069143	0.648031930657619	MAGOH/NUP107/RANBP17/ECT2	4
GO:0043062	extracellular structure organization	4/186	333/18888	0.415902949184106	0.706834828069143	0.648031930657619	ADAM8/NOXO1/HPN/COL4A4	4
GO:0051169	nuclear transport	4/186	333/18888	0.415902949184106	0.706834828069143	0.648031930657619	MAGOH/NUP107/RANBP17/ECT2	4
GO:0045229	external encapsulating structure organization	4/186	334/18888	0.418112752106101	0.706834828069143	0.648031930657619	ADAM8/NOXO1/HPN/COL4A4	4
GO:0015918	sterol transport	2/186	145/18888	0.419036165594961	0.706834828069143	0.648031930657619	GRAMD1C/APOC1	2
GO:0055123	digestive system development	2/186	145/18888	0.419036165594961	0.706834828069143	0.648031930657619	OXTR/TYMS	2
GO:0071333	cellular response to glucose stimulus	2/186	145/18888	0.419036165594961	0.706834828069143	0.648031930657619	GPX1/ERN1	2
GO:0009743	response to carbohydrate	3/186	239/18888	0.419149326870841	0.706834828069143	0.648031930657619	GPX1/ERN1/FBP1	3
GO:0000381	regulation of alternative mRNA splicing, via spliceosome	1/186	55/18888	0.420205516913025	0.706834828069143	0.648031930657619	MAGOH	1
GO:0001836	release of cytochrome c from mitochondria	1/186	55/18888	0.420205516913025	0.706834828069143	0.648031930657619	GPX1	1
GO:0002686	negative regulation of leukocyte migration	1/186	55/18888	0.420205516913025	0.706834828069143	0.648031930657619	IL27RA	1
GO:0007140	male meiotic nuclear division	1/186	55/18888	0.420205516913025	0.706834828069143	0.648031930657619	SYCP2	1
GO:0010559	regulation of glycoprotein biosynthetic process	1/186	55/18888	0.420205516913025	0.706834828069143	0.648031930657619	PAWR	1
GO:0032210	regulation of telomere maintenance via telomerase	1/186	55/18888	0.420205516913025	0.706834828069143	0.648031930657619	NEK2	1
GO:0034381	plasma lipoprotein particle clearance	1/186	55/18888	0.420205516913025	0.706834828069143	0.648031930657619	APOC1	1
GO:0060425	lung morphogenesis	1/186	55/18888	0.420205516913025	0.706834828069143	0.648031930657619	CTSZ	1
GO:1900087	positive regulation of G1/S transition of mitotic cell cycle	1/186	55/18888	0.420205516913025	0.706834828069143	0.648031930657619	STIL	1
GO:2000772	regulation of cellular senescence	1/186	55/18888	0.420205516913025	0.706834828069143	0.648031930657619	PAWR	1
GO:0060562	epithelial tube morphogenesis	4/186	335/18888	0.420320710579317	0.706834828069143	0.648031930657619	STIL/ARL13B/TIMELESS/CTSZ	4
GO:0007224	smoothened signaling pathway	2/186	146/18888	0.422433076021174	0.708683019935505	0.649726368022365	STIL/ARL13B	2
GO:0006813	potassium ion transport	3/186	241/18888	0.424386053570129	0.708683019935505	0.649726368022365	KCNK5/HPN/FXYD2	3
GO:0009799	specification of symmetry	2/186	147/18888	0.425819834177737	0.708683019935505	0.649726368022365	STIL/ARL13B	2
GO:0009855	determination of bilateral symmetry	2/186	147/18888	0.425819834177737	0.708683019935505	0.649726368022365	STIL/ARL13B	2
GO:0050714	positive regulation of protein secretion	2/186	147/18888	0.425819834177737	0.708683019935505	0.649726368022365	ABAT/ADAM8	2
GO:0002455	humoral immune response mediated by circulating immunoglobulin	1/186	56/18888	0.425931730147995	0.708683019935505	0.649726368022365	EXO1	1
GO:0002823	negative regulation of adaptive immune response based on somatic recombination of immune receptors built from immunoglobulin superfamily domains	1/186	56/18888	0.425931730147995	0.708683019935505	0.649726368022365	IL27RA	1
GO:0006584	catecholamine metabolic process	1/186	56/18888	0.425931730147995	0.708683019935505	0.649726368022365	ABAT	1
GO:0009712	catechol-containing compound metabolic process	1/186	56/18888	0.425931730147995	0.708683019935505	0.649726368022365	ABAT	1
GO:0045912	negative regulation of carbohydrate metabolic process	1/186	56/18888	0.425931730147995	0.708683019935505	0.649726368022365	FBP1	1
GO:0052372	modulation by symbiont of entry into host	1/186	56/18888	0.425931730147995	0.708683019935505	0.649726368022365	TRIM59	1
GO:0070231	T cell apoptotic process	1/186	56/18888	0.425931730147995	0.708683019935505	0.649726368022365	ADAM8	1
GO:0170038	proteinogenic amino acid biosynthetic process	1/186	56/18888	0.425931730147995	0.708683019935505	0.649726368022365	DHFR	1
GO:1901016	regulation of potassium ion transmembrane transporter activity	1/186	56/18888	0.425931730147995	0.708683019935505	0.649726368022365	FXYD2	1
GO:1902895	positive regulation of miRNA transcription	1/186	56/18888	0.425931730147995	0.708683019935505	0.649726368022365	MYB	1
GO:0048545	response to steroid hormone	4/186	338/18888	0.426932928635466	0.709847551069272	0.650794019656039	BRCA1/OXTR/TYMS/ANXA3	4
GO:0071331	cellular response to hexose stimulus	2/186	148/18888	0.429196310211663	0.713107550676078	0.653782813862619	GPX1/ERN1	2
GO:0001541	ovarian follicle development	1/186	57/18888	0.431601690757195	0.713581462051896	0.654217299674065	DMRTA1	1
GO:0033866	nucleoside bisphosphate biosynthetic process	1/186	57/18888	0.431601690757195	0.713581462051896	0.654217299674065	SLC27A2	1
GO:0034030	ribonucleoside bisphosphate biosynthetic process	1/186	57/18888	0.431601690757195	0.713581462051896	0.654217299674065	SLC27A2	1
GO:0034033	purine nucleoside bisphosphate biosynthetic process	1/186	57/18888	0.431601690757195	0.713581462051896	0.654217299674065	SLC27A2	1
GO:0044088	regulation of vacuole organization	1/186	57/18888	0.431601690757195	0.713581462051896	0.654217299674065	SNX7	1
GO:0060986	endocrine hormone secretion	1/186	57/18888	0.431601690757195	0.713581462051896	0.654217299674065	TRPV6	1
GO:0170034	L-amino acid biosynthetic process	1/186	57/18888	0.431601690757195	0.713581462051896	0.654217299674065	DHFR	1
GO:0006367	transcription initiation at RNA polymerase II promoter	2/186	149/18888	0.432562377779404	0.713667340369941	0.654296033615905	GTF2A1/E2F2	2
GO:0008584	male gonad development	2/186	149/18888	0.432562377779404	0.713667340369941	0.654296033615905	BRIP1/ASPM	2
GO:0072523	purine-containing compound catabolic process	2/186	149/18888	0.432562377779404	0.713667340369941	0.654296033615905	FBP1/GDA	2
GO:0030099	myeloid cell differentiation	5/186	439/18888	0.435033788316564	0.715148904867993	0.655654344021589	DIAPH3/MYB/RACGAP1/NCAPG2/ITGB6	5
GO:0001890	placenta development	2/186	150/18888	0.435917913990989	0.715148904867993	0.655654344021589	E2F8/E2F7	2
GO:0046546	development of primary male sexual characteristics	2/186	150/18888	0.435917913990989	0.715148904867993	0.655654344021589	BRIP1/ASPM	2
GO:0071326	cellular response to monosaccharide stimulus	2/186	150/18888	0.435917913990989	0.715148904867993	0.655654344021589	GPX1/ERN1	2
GO:0015804	neutral amino acid transport	1/186	58/18888	0.437215948391902	0.715148904867993	0.655654344021589	SLC3A1	1
GO:0019369	arachidonic acid metabolic process	1/186	58/18888	0.437215948391902	0.715148904867993	0.655654344021589	GPX1	1
GO:0042306	regulation of protein import into nucleus	1/186	58/18888	0.437215948391902	0.715148904867993	0.655654344021589	ECT2	1
GO:0045010	actin nucleation	1/186	58/18888	0.437215948391902	0.715148904867993	0.655654344021589	DIAPH3	1
GO:0048168	regulation of neuronal synaptic plasticity	1/186	58/18888	0.437215948391902	0.715148904867993	0.655654344021589	RAB8A	1
GO:0070228	regulation of lymphocyte apoptotic process	1/186	58/18888	0.437215948391902	0.715148904867993	0.655654344021589	ADAM8	1
GO:0099024	plasma membrane invagination	1/186	58/18888	0.437215948391902	0.715148904867993	0.655654344021589	MARCO	1
GO:0022604	regulation of cell morphogenesis	3/186	246/18888	0.437406439692181	0.715148904867993	0.655654344021589	SYT17/SHROOM3/HPN	3
GO:0050769	positive regulation of neurogenesis	3/186	246/18888	0.437406439692181	0.715148904867993	0.655654344021589	MYB/BCAN/ASPM	3
GO:0032956	regulation of actin cytoskeleton organization	4/186	344/18888	0.440099717524052	0.719053352625982	0.659233973545042	ECT2/LIMCH1/STMN1/FHOD3	4
GO:0035296	regulation of tube diameter	2/186	152/18888	0.442596917723825	0.719929614619663	0.660037337681864	GPX1/OXTR	2
GO:0035966	response to topologically incorrect protein	2/186	152/18888	0.442596917723825	0.719929614619663	0.660037337681864	ERN1/ERP27	2
GO:0097746	blood vessel diameter maintenance	2/186	152/18888	0.442596917723825	0.719929614619663	0.660037337681864	GPX1/OXTR	2
GO:0007062	sister chromatid cohesion	1/186	59/18888	0.442775047361584	0.719929614619663	0.660037337681864	CDCA5	1
GO:0010718	positive regulation of epithelial to mesenchymal transition	1/186	59/18888	0.442775047361584	0.719929614619663	0.660037337681864	ADAM8	1
GO:0051932	synaptic transmission, GABAergic	1/186	59/18888	0.442775047361584	0.719929614619663	0.660037337681864	OXTR	1
GO:1902305	regulation of sodium ion transmembrane transport	1/186	59/18888	0.442775047361584	0.719929614619663	0.660037337681864	FXYD2	1
GO:0035150	regulation of tube size	2/186	153/18888	0.445920156240793	0.723934026576595	0.663708615197558	GPX1/OXTR	2
GO:0001706	endoderm formation	1/186	60/18888	0.448279526685539	0.723934026576595	0.663708615197558	LAMB3	1
GO:0010257	NADH dehydrogenase complex assembly	1/186	60/18888	0.448279526685539	0.723934026576595	0.663708615197558	ND6	1
GO:0014009	glial cell proliferation	1/186	60/18888	0.448279526685539	0.723934026576595	0.663708615197558	MYB	1
GO:0022029	telencephalon cell migration	1/186	60/18888	0.448279526685539	0.723934026576595	0.663708615197558	ARL13B	1
GO:0032981	mitochondrial respiratory chain complex I assembly	1/186	60/18888	0.448279526685539	0.723934026576595	0.663708615197558	ND6	1
GO:0046173	polyol biosynthetic process	1/186	60/18888	0.448279526685539	0.723934026576595	0.663708615197558	DHFR	1
GO:0051289	protein homotetramerization	1/186	60/18888	0.448279526685539	0.723934026576595	0.663708615197558	TK1	1
GO:0071168	protein localization to chromatin	1/186	60/18888	0.448279526685539	0.723934026576595	0.663708615197558	CENPA	1
GO:0009150	purine ribonucleotide metabolic process	5/186	446/18888	0.448529791749029	0.723934026576595	0.663708615197558	MAGI3/ND6/SLC27A2/FBP1/GDA	5
GO:0009411	response to UV	2/186	154/18888	0.449232405286495	0.723934026576595	0.663708615197558	GPX1/DTL	2
GO:0042552	myelination	2/186	154/18888	0.449232405286495	0.723934026576595	0.663708615197558	KIF14/XK	2
GO:0097530	granulocyte migration	2/186	154/18888	0.449232405286495	0.723934026576595	0.663708615197558	VAV3/ADAM8	2
GO:0051222	positive regulation of protein transport	3/186	251/18888	0.450316552272538	0.725177360028382	0.664848513438585	ABAT/ECT2/ADAM8	3
GO:0002820	negative regulation of adaptive immune response	1/186	61/18888	0.453729920144031	0.725177360028382	0.664848513438585	IL27RA	1
GO:0010574	regulation of vascular endothelial growth factor production	1/186	61/18888	0.453729920144031	0.725177360028382	0.664848513438585	BRCA1	1
GO:0031113	regulation of microtubule polymerization	1/186	61/18888	0.453729920144031	0.725177360028382	0.664848513438585	STMN1	1
GO:0032233	positive regulation of actin filament bundle assembly	1/186	61/18888	0.453729920144031	0.725177360028382	0.664848513438585	LIMCH1	1
GO:0042908	xenobiotic transport	1/186	61/18888	0.453729920144031	0.725177360028382	0.664848513438585	ABCC3	1
GO:0043470	regulation of carbohydrate catabolic process	1/186	61/18888	0.453729920144031	0.725177360028382	0.664848513438585	FBP1	1
GO:0045744	negative regulation of G protein-coupled receptor signaling pathway	1/186	61/18888	0.453729920144031	0.725177360028382	0.664848513438585	STMN1	1
GO:0048599	oocyte development	1/186	61/18888	0.453729920144031	0.725177360028382	0.664848513438585	YBX2	1
GO:0051785	positive regulation of nuclear division	1/186	61/18888	0.453729920144031	0.725177360028382	0.664848513438585	NUSAP1	1
GO:1903018	regulation of glycoprotein metabolic process	1/186	61/18888	0.453729920144031	0.725177360028382	0.664848513438585	PAWR	1
GO:0043086	negative regulation of catalytic activity	5/186	449/18888	0.454289951447716	0.725177360028382	0.664848513438585	ARL6IP1/GPX1/CDKN2A/APOC1/CAMK2N1	5
GO:0007272	ensheathment of neurons	2/186	156/18888	0.455823512362149	0.725177360028382	0.664848513438585	KIF14/XK	2
GO:0008366	axon ensheathment	2/186	156/18888	0.455823512362149	0.725177360028382	0.664848513438585	KIF14/XK	2
GO:0031960	response to corticosteroid	2/186	156/18888	0.455823512362149	0.725177360028382	0.664848513438585	TYMS/ANXA3	2
GO:0032368	regulation of lipid transport	2/186	156/18888	0.455823512362149	0.725177360028382	0.664848513438585	MYB/APOC1	2
GO:0046718	symbiont entry into host cell	2/186	156/18888	0.455823512362149	0.725177360028382	0.664848513438585	ITGB6/TRIM59	2
GO:0048754	branching morphogenesis of an epithelial tube	2/186	157/18888	0.459102166875035	0.725177360028382	0.664848513438585	TIMELESS/CTSZ	2
GO:2001236	regulation of extrinsic apoptotic signaling pathway	2/186	157/18888	0.459102166875035	0.725177360028382	0.664848513438585	GPX1/BRCA1	2
GO:0002712	regulation of B cell mediated immunity	1/186	62/18888	0.459126756328936	0.725177360028382	0.664848513438585	IL27RA	1
GO:0002889	regulation of immunoglobulin mediated immune response	1/186	62/18888	0.459126756328936	0.725177360028382	0.664848513438585	IL27RA	1
GO:0006611	protein export from nucleus	1/186	62/18888	0.459126756328936	0.725177360028382	0.664848513438585	RANBP17	1
GO:0006767	water-soluble vitamin metabolic process	1/186	62/18888	0.459126756328936	0.725177360028382	0.664848513438585	DHFR	1
GO:0033619	membrane protein proteolysis	1/186	62/18888	0.459126756328936	0.725177360028382	0.664848513438585	ADAM8	1
GO:0046824	positive regulation of nucleocytoplasmic transport	1/186	62/18888	0.459126756328936	0.725177360028382	0.664848513438585	ECT2	1
GO:0060261	positive regulation of transcription initiation by RNA polymerase II	1/186	62/18888	0.459126756328936	0.725177360028382	0.664848513438585	GTF2A1	1
GO:0071715	icosanoid transport	1/186	62/18888	0.459126756328936	0.725177360028382	0.664848513438585	ABCC3	1
GO:0097120	receptor localization to synapse	1/186	62/18888	0.459126756328936	0.725177360028382	0.664848513438585	RAB8A	1
GO:1903670	regulation of sprouting angiogenesis	1/186	62/18888	0.459126756328936	0.725177360028382	0.664848513438585	E2F2	1
GO:0045765	regulation of angiogenesis	4/186	353/18888	0.459683418800834	0.725177360028382	0.664848513438585	BRCA1/E2F2/ANXA3/CAMP	4
GO:0034329	cell junction assembly	5/186	453/18888	0.461945401115768	0.725177360028382	0.664848513438585	CNTNAP2/ECT2/MPP7/LIMCH1/OXTR	5
GO:0016052	carbohydrate catabolic process	2/186	158/18888	0.462369424781622	0.725177360028382	0.664848513438585	DHDH/FBP1	2
GO:0021915	neural tube development	2/186	158/18888	0.462369424781622	0.725177360028382	0.664848513438585	STIL/ARL13B	2
GO:0072006	nephron development	2/186	158/18888	0.462369424781622	0.725177360028382	0.664848513438585	NUP107/COL4A4	2
GO:0098754	detoxification	2/186	158/18888	0.462369424781622	0.725177360028382	0.664848513438585	GPX1/DHFR	2
GO:1905039	carboxylic acid transmembrane transport	2/186	158/18888	0.462369424781622	0.725177360028382	0.664848513438585	ARL6IP1/SLC3A1	2
GO:0015695	organic cation transport	1/186	63/18888	0.4644705586939	0.725177360028382	0.664848513438585	OXTR	1
GO:0021885	forebrain cell migration	1/186	63/18888	0.4644705586939	0.725177360028382	0.664848513438585	ARL13B	1
GO:0032615	interleukin-12 production	1/186	63/18888	0.4644705586939	0.725177360028382	0.664848513438585	IRF5	1
GO:0032655	regulation of interleukin-12 production	1/186	63/18888	0.4644705586939	0.725177360028382	0.664848513438585	IRF5	1
GO:0033059	cellular pigmentation	1/186	63/18888	0.4644705586939	0.725177360028382	0.664848513438585	SHROOM3	1
GO:0050909	sensory perception of taste	1/186	63/18888	0.4644705586939	0.725177360028382	0.664848513438585	RTP4	1
GO:0051893	regulation of focal adhesion assembly	1/186	63/18888	0.4644705586939	0.725177360028382	0.664848513438585	LIMCH1	1
GO:0051965	positive regulation of synapse assembly	1/186	63/18888	0.4644705586939	0.725177360028382	0.664848513438585	OXTR	1
GO:0061951	establishment of protein localization to plasma membrane	1/186	63/18888	0.4644705586939	0.725177360028382	0.664848513438585	RAB8A	1
GO:0090109	regulation of cell-substrate junction assembly	1/186	63/18888	0.4644705586939	0.725177360028382	0.664848513438585	LIMCH1	1
GO:1904356	regulation of telomere maintenance via telomere lengthening	1/186	63/18888	0.4644705586939	0.725177360028382	0.664848513438585	NEK2	1
GO:1903825	organic acid transmembrane transport	2/186	159/18888	0.465625191881448	0.726498643756749	0.666059877128429	ARL6IP1/SLC3A1	2
GO:0006869	lipid transport	5/186	456/18888	0.467667112157878	0.729047531702808	0.668396718369297	MYB/GRAMD1C/SLC27A2/APOC1/ABCC3	5
GO:0042593	glucose homeostasis	3/186	258/18888	0.468187145783679	0.729047531702808	0.668396718369297	GPX1/ERN1/SUCNR1	3
GO:0051259	protein complex oligomerization	3/186	258/18888	0.468187145783679	0.729047531702808	0.668396718369297	TK1/ECT2/BLM	3
GO:0043281	regulation of cysteine-type endopeptidase activity involved in apoptotic process	2/186	160/18888	0.468869376908842	0.72909018988344	0.66843582773694	ARL6IP1/GPX1	2
GO:0001885	endothelial cell development	1/186	64/18888	0.469761845604016	0.72909018988344	0.66843582773694	GPX1	1
GO:0010803	regulation of tumor necrosis factor-mediated signaling pathway	1/186	64/18888	0.469761845604016	0.72909018988344	0.66843582773694	TRAIP	1
GO:0043124	negative regulation of canonical NF-kappaB signal transduction	1/186	64/18888	0.469761845604016	0.72909018988344	0.66843582773694	TRIM59	1
GO:0048247	lymphocyte chemotaxis	1/186	64/18888	0.469761845604016	0.72909018988344	0.66843582773694	ADAM8	1
GO:0006898	receptor-mediated endocytosis	3/186	259/18888	0.470719454085584	0.729615153832655	0.668917118963724	HMMR/APOC1/MARCO	3
GO:0033500	carbohydrate homeostasis	3/186	259/18888	0.470719454085584	0.729615153832655	0.668917118963724	GPX1/ERN1/SUCNR1	3
GO:0002931	response to ischemia	1/186	65/18888	0.475001130385022	0.731439649141904	0.670589831131796	MYB	1
GO:0009994	oocyte differentiation	1/186	65/18888	0.475001130385022	0.731439649141904	0.670589831131796	YBX2	1
GO:0010324	membrane invagination	1/186	65/18888	0.475001130385022	0.731439649141904	0.670589831131796	MARCO	1
GO:0010573	vascular endothelial growth factor production	1/186	65/18888	0.475001130385022	0.731439649141904	0.670589831131796	BRCA1	1
GO:0010812	negative regulation of cell-substrate adhesion	1/186	65/18888	0.475001130385022	0.731439649141904	0.670589831131796	CDKN2A	1
GO:0030225	macrophage differentiation	1/186	65/18888	0.475001130385022	0.731439649141904	0.670589831131796	DIAPH3	1
GO:0043903	regulation of biological process involved in symbiotic interaction	1/186	65/18888	0.475001130385022	0.731439649141904	0.670589831131796	TRIM59	1
GO:0046503	glycerolipid catabolic process	1/186	65/18888	0.475001130385022	0.731439649141904	0.670589831131796	APOC1	1
GO:0060113	inner ear receptor cell differentiation	1/186	65/18888	0.475001130385022	0.731439649141904	0.670589831131796	DIAPH3	1
GO:0070059	intrinsic apoptotic signaling pathway in response to endoplasmic reticulum stress	1/186	65/18888	0.475001130385022	0.731439649141904	0.670589831131796	ERN1	1
GO:0032259	methylation	3/186	262/18888	0.478283941599716	0.732723509554725	0.67176688482097	GTPBP3/HELLS/TYMS	3
GO:0030307	positive regulation of cell growth	2/186	163/18888	0.478531569916163	0.732723509554725	0.67176688482097	SYT17/HPN	2
GO:0044409	symbiont entry into host	2/186	163/18888	0.478531569916163	0.732723509554725	0.67176688482097	ITGB6/TRIM59	2
GO:0042176	regulation of protein catabolic process	4/186	362/18888	0.479033796836764	0.732723509554725	0.67176688482097	GPX1/DTL/RNFT2/ADAM8	4
GO:1901342	regulation of vasculature development	4/186	362/18888	0.479033796836764	0.732723509554725	0.67176688482097	BRCA1/E2F2/ANXA3/CAMP	4
GO:0001655	urogenital system development	1/186	66/18888	0.480188921372027	0.732723509554725	0.67176688482097	HELLS	1
GO:0015909	long-chain fatty acid transport	1/186	66/18888	0.480188921372027	0.732723509554725	0.67176688482097	SLC27A2	1
GO:0030219	megakaryocyte differentiation	1/186	66/18888	0.480188921372027	0.732723509554725	0.67176688482097	MYB	1
GO:0030837	negative regulation of actin filament polymerization	1/186	66/18888	0.480188921372027	0.732723509554725	0.67176688482097	FHOD3	1
GO:0045453	bone resorption	1/186	66/18888	0.480188921372027	0.732723509554725	0.67176688482097	ADAM8	1
GO:0046854	phosphatidylinositol phosphate biosynthetic process	1/186	66/18888	0.480188921372027	0.732723509554725	0.67176688482097	PIK3R3	1
GO:0050994	regulation of lipid catabolic process	1/186	66/18888	0.480188921372027	0.732723509554725	0.67176688482097	APOC1	1
GO:1901224	positive regulation of non-canonical NF-kappaB signal transduction	1/186	66/18888	0.480188921372027	0.732723509554725	0.67176688482097	RTKN2	1
GO:1905515	non-motile cilium assembly	1/186	66/18888	0.480188921372027	0.732723509554725	0.67176688482097	ARL13B	1
GO:0046488	phosphatidylinositol metabolic process	2/186	164/18888	0.481728571023272	0.734597096007009	0.673484604149041	MTMR11/PIK3R3	2
GO:0042776	proton motive force-driven mitochondrial ATP synthesis	1/186	67/18888	0.485325721957767	0.738595177948554	0.677150078255041	ND6	1
GO:0061180	mammary gland epithelium development	1/186	67/18888	0.485325721957767	0.738595177948554	0.677150078255041	GPX1	1
GO:1905953	negative regulation of lipid localization	1/186	67/18888	0.485325721957767	0.738595177948554	0.677150078255041	APOC1	1
GO:0071216	cellular response to biotic stimulus	3/186	265/18888	0.4857984313446	0.738595177948554	0.677150078255041	EME1/GBP3/CAMP	3
GO:0009259	ribonucleotide metabolic process	5/186	466/18888	0.48660323476702	0.738595177948554	0.677150078255041	MAGI3/ND6/SLC27A2/FBP1/GDA	5
GO:0001678	intracellular glucose homeostasis	2/186	166/18888	0.488086510474489	0.738595177948554	0.677150078255041	GPX1/ERN1	2
GO:0006633	fatty acid biosynthetic process	2/186	166/18888	0.488086510474489	0.738595177948554	0.677150078255041	BRCA1/APOC1	2
GO:0009141	nucleoside triphosphate metabolic process	3/186	266/18888	0.488291862165373	0.738595177948554	0.677150078255041	ND6/FBP1/TYMS	3
GO:0009311	oligosaccharide metabolic process	1/186	68/18888	0.490412030640401	0.738595177948554	0.677150078255041	FBP1	1
GO:0016925	protein sumoylation	1/186	68/18888	0.490412030640401	0.738595177948554	0.677150078255041	RNF212	1
GO:0032715	negative regulation of interleukin-6 production	1/186	68/18888	0.490412030640401	0.738595177948554	0.677150078255041	IL27RA	1
GO:0035019	somatic stem cell population maintenance	1/186	68/18888	0.490412030640401	0.738595177948554	0.677150078255041	TAF5L	1
GO:0046847	filopodium assembly	1/186	68/18888	0.490412030640401	0.738595177948554	0.677150078255041	RAB3IP	1
GO:0050854	regulation of antigen receptor-mediated signaling pathway	1/186	68/18888	0.490412030640401	0.738595177948554	0.677150078255041	PAWR	1
GO:0051123	RNA polymerase II preinitiation complex assembly	1/186	68/18888	0.490412030640401	0.738595177948554	0.677150078255041	GTF2A1	1
GO:0071300	cellular response to retinoic acid	1/186	68/18888	0.490412030640401	0.738595177948554	0.677150078255041	MYB	1
GO:0150116	regulation of cell-substrate junction organization	1/186	68/18888	0.490412030640401	0.738595177948554	0.677150078255041	LIMCH1	1
GO:1902808	positive regulation of cell cycle G1/S phase transition	1/186	68/18888	0.490412030640401	0.738595177948554	0.677150078255041	STIL	1
GO:2000144	positive regulation of DNA-templated transcription initiation	1/186	68/18888	0.490412030640401	0.738595177948554	0.677150078255041	GTF2A1	1
GO:0006937	regulation of muscle contraction	2/186	167/18888	0.491247302141504	0.738595177948554	0.677150078255041	ABAT/OXTR	2
GO:0009166	nucleotide catabolic process	2/186	167/18888	0.491247302141504	0.738595177948554	0.677150078255041	FBP1/GDA	2
GO:0030041	actin filament polymerization	2/186	167/18888	0.491247302141504	0.738595177948554	0.677150078255041	DIAPH3/FHOD3	2
GO:0019229	regulation of vasoconstriction	1/186	69/18888	0.495448341070841	0.742439576940606	0.680674654580522	OXTR	1
GO:0019731	antibacterial humoral response	1/186	69/18888	0.495448341070841	0.742439576940606	0.680674654580522	CAMP	1
GO:0043525	positive regulation of neuron apoptotic process	1/186	69/18888	0.495448341070841	0.742439576940606	0.680674654580522	MYB	1
GO:0060191	regulation of lipase activity	1/186	69/18888	0.495448341070841	0.742439576940606	0.680674654580522	APOC1	1
GO:1901607	alpha-amino acid biosynthetic process	1/186	69/18888	0.495448341070841	0.742439576940606	0.680674654580522	DHFR	1
GO:0034976	response to endoplasmic reticulum stress	3/186	269/18888	0.495737127646862	0.742439576940606	0.680674654580522	ERN1/RNFT2/ERP27	3
GO:0032535	regulation of cellular component size	4/186	370/18888	0.496010141810065	0.742439576940606	0.680674654580522	VAV3/XK/FHOD3/RAB3B	4
GO:0016050	vesicle organization	4/186	371/18888	0.498116165402406	0.745118530595599	0.6831307411233	DIAPH3/STX6/RAB8A/VAV3	4
GO:0042490	mechanoreceptor differentiation	1/186	70/18888	0.500435142099633	0.747020812511046	0.684874768685849	DIAPH3	1
GO:0046626	regulation of insulin receptor signaling pathway	1/186	70/18888	0.500435142099633	0.747020812511046	0.684874768685849	GRB14	1
GO:2000573	positive regulation of DNA biosynthetic process	1/186	70/18888	0.500435142099633	0.747020812511046	0.684874768685849	NEK2	1
GO:0007519	skeletal muscle tissue development	2/186	170/18888	0.500656138775442	0.747020812511046	0.684874768685849	GPX1/XK	2
GO:0044282	small molecule catabolic process	4/186	373/18888	0.502317072649785	0.748678320484176	0.686394385503319	ABAT/DHDH/SLC27A2/GDA	4
GO:0006469	negative regulation of protein kinase activity	2/186	171/18888	0.503767689963272	0.748678320484176	0.686394385503319	CDKN2A/CAMK2N1	2
GO:0007004	telomere maintenance via telomerase	1/186	71/18888	0.505372917823379	0.748678320484176	0.686394385503319	NEK2	1
GO:0032091	negative regulation of protein binding	1/186	71/18888	0.505372917823379	0.748678320484176	0.686394385503319	PTPRF	1
GO:0032206	positive regulation of telomere maintenance	1/186	71/18888	0.505372917823379	0.748678320484176	0.686394385503319	NEK2	1
GO:0032835	glomerulus development	1/186	71/18888	0.505372917823379	0.748678320484176	0.686394385503319	COL4A4	1
GO:0035567	non-canonical Wnt signaling pathway	1/186	71/18888	0.505372917823379	0.748678320484176	0.686394385503319	VANGL1	1
GO:0048488	synaptic vesicle endocytosis	1/186	71/18888	0.505372917823379	0.748678320484176	0.686394385503319	SYT8	1
GO:0071677	positive regulation of mononuclear cell migration	1/186	71/18888	0.505372917823379	0.748678320484176	0.686394385503319	ADAM8	1
GO:1901880	negative regulation of protein depolymerization	1/186	71/18888	0.505372917823379	0.748678320484176	0.686394385503319	DIAPH3	1
GO:0110053	regulation of actin filament organization	3/186	273/18888	0.50558030895175	0.748678320484176	0.686394385503319	LIMCH1/STMN1/FHOD3	3
GO:1901136	carbohydrate derivative catabolic process	3/186	273/18888	0.50558030895175	0.748678320484176	0.686394385503319	HMMR/FBP1/GDA	3
GO:0016241	regulation of macroautophagy	2/186	173/18888	0.509953339433909	0.751659705888797	0.689127743938795	SNX7/ERN1	2
GO:0030032	lamellipodium assembly	1/186	72/18888	0.510262147630727	0.751659705888797	0.689127743938795	VAV3	1
GO:0042698	ovulation cycle	1/186	72/18888	0.510262147630727	0.751659705888797	0.689127743938795	OXTR	1
GO:0048002	antigen processing and presentation of peptide antigen	1/186	72/18888	0.510262147630727	0.751659705888797	0.689127743938795	CTSE	1
GO:0051341	regulation of oxidoreductase activity	1/186	72/18888	0.510262147630727	0.751659705888797	0.689127743938795	DHFR	1
GO:0140238	presynaptic endocytosis	1/186	72/18888	0.510262147630727	0.751659705888797	0.689127743938795	SYT8	1
GO:1900076	regulation of cellular response to insulin stimulus	1/186	72/18888	0.510262147630727	0.751659705888797	0.689127743938795	GRB14	1
GO:1903578	regulation of ATP metabolic process	1/186	72/18888	0.510262147630727	0.751659705888797	0.689127743938795	FBP1	1
GO:0003018	vascular process in circulatory system	3/186	275/18888	0.510464995510219	0.751659705888797	0.689127743938795	GPX1/OXTR/ABCC3	3
GO:0019693	ribose phosphate metabolic process	5/186	480/18888	0.512710755547835	0.751910402428777	0.689357584569677	MAGI3/ND6/SLC27A2/FBP1/GDA	5
GO:0045936	negative regulation of phosphate metabolic process	4/186	378/18888	0.512752496455703	0.751910402428777	0.689357584569677	FBP1/CDKN2A/APOC1/CAMK2N1	4
GO:0048660	regulation of smooth muscle cell proliferation	2/186	174/18888	0.513027325514844	0.751910402428777	0.689357584569677	MYB/ERN1	2
GO:0010563	negative regulation of phosphorus metabolic process	4/186	379/18888	0.514827811810735	0.751910402428777	0.689357584569677	FBP1/CDKN2A/APOC1/CAMK2N1	4
GO:0000380	alternative mRNA splicing, via spliceosome	1/186	73/18888	0.515103306247897	0.751910402428777	0.689357584569677	MAGOH	1
GO:0006879	intracellular iron ion homeostasis	1/186	73/18888	0.515103306247897	0.751910402428777	0.689357584569677	FRRS1	1
GO:0019226	transmission of nerve impulse	1/186	73/18888	0.515103306247897	0.751910402428777	0.689357584569677	CNTNAP2	1
GO:0032481	positive regulation of type I interferon production	1/186	73/18888	0.515103306247897	0.751910402428777	0.689357584569677	IRF5	1
GO:0033143	regulation of intracellular steroid hormone receptor signaling pathway	1/186	73/18888	0.515103306247897	0.751910402428777	0.689357584569677	BRCA1	1
GO:0042130	negative regulation of T cell proliferation	1/186	73/18888	0.515103306247897	0.751910402428777	0.689357584569677	PAWR	1
GO:0045665	negative regulation of neuron differentiation	1/186	73/18888	0.515103306247897	0.751910402428777	0.689357584569677	ASPM	1
GO:0140962	multicellular organismal-level chemical homeostasis	1/186	73/18888	0.515103306247897	0.751910402428777	0.689357584569677	ITGB6	1
GO:0170041	non-proteinogenic amino acid metabolic process	1/186	73/18888	0.515103306247897	0.751910402428777	0.689357584569677	ABAT	1
GO:2000036	regulation of stem cell population maintenance	1/186	73/18888	0.515103306247897	0.751910402428777	0.689357584569677	TAF5L	1
GO:1902905	positive regulation of supramolecular fiber organization	2/186	175/18888	0.516088681515473	0.752882311857867	0.690248639054751	GPX1/LIMCH1	2
GO:1901292	nucleoside phosphate catabolic process	2/186	176/18888	0.519137357011745	0.754955161212859	0.692149044235898	FBP1/GDA	2
GO:0009880	embryonic pattern specification	1/186	74/18888	0.519896863783794	0.754955161212859	0.692149044235898	STIL	1
GO:0014015	positive regulation of gliogenesis	1/186	74/18888	0.519896863783794	0.754955161212859	0.692149044235898	MYB	1
GO:0030330	DNA damage response, signal transduction by p53 class mediator	1/186	74/18888	0.519896863783794	0.754955161212859	0.692149044235898	E2F7	1
GO:0033344	cholesterol efflux	1/186	74/18888	0.519896863783794	0.754955161212859	0.692149044235898	APOC1	1
GO:0042093	T-helper cell differentiation	1/186	74/18888	0.519896863783794	0.754955161212859	0.692149044235898	MYB	1
GO:0060260	regulation of transcription initiation by RNA polymerase II	1/186	74/18888	0.519896863783794	0.754955161212859	0.692149044235898	GTF2A1	1
GO:1903131	mononuclear cell differentiation	5/186	484/18888	0.520073101293918	0.754955161212859	0.692149044235898	MYB/FANCD2/ITGB6/PIK3R3/ADAM8	5
GO:0002637	regulation of immunoglobulin production	1/186	75/18888	0.524643285774663	0.759717013697053	0.696514749399675	IL27RA	1
GO:0006635	fatty acid beta-oxidation	1/186	75/18888	0.524643285774663	0.759717013697053	0.696514749399675	SLC27A2	1
GO:0045806	negative regulation of endocytosis	1/186	75/18888	0.524643285774663	0.759717013697053	0.696514749399675	APOC1	1
GO:1902893	regulation of miRNA transcription	1/186	75/18888	0.524643285774663	0.759717013697053	0.696514749399675	MYB	1
GO:0048659	smooth muscle cell proliferation	2/186	178/18888	0.525196475761061	0.760050919467482	0.696820876931138	MYB/ERN1	2
GO:0032970	regulation of actin filament-based process	4/186	385/18888	0.527194199880373	0.760910424823646	0.697608878446127	ECT2/LIMCH1/STMN1/FHOD3	4
GO:0018105	peptidyl-serine phosphorylation	3/186	282/18888	0.527360797189169	0.760910424823646	0.697608878446127	CLSPN/ERN1/TTK	3
GO:0015718	monocarboxylic acid transport	2/186	179/18888	0.528206829018533	0.760910424823646	0.697608878446127	SLC27A2/ABCC3	2
GO:0002260	lymphocyte homeostasis	1/186	76/18888	0.529343033228334	0.760910424823646	0.697608878446127	CCNB2	1
GO:0002294	CD4-positive, alpha-beta T cell differentiation involved in immune response	1/186	76/18888	0.529343033228334	0.760910424823646	0.697608878446127	MYB	1
GO:0015986	proton motive force-driven ATP synthesis	1/186	76/18888	0.529343033228334	0.760910424823646	0.697608878446127	ND6	1
GO:0030968	endoplasmic reticulum unfolded protein response	1/186	76/18888	0.529343033228334	0.760910424823646	0.697608878446127	ERN1	1
GO:0035924	cellular response to vascular endothelial growth factor stimulus	1/186	76/18888	0.529343033228334	0.760910424823646	0.697608878446127	ERN1	1
GO:0046470	phosphatidylcholine metabolic process	1/186	76/18888	0.529343033228334	0.760910424823646	0.697608878446127	APOC1	1
GO:0051057	positive regulation of small GTPase mediated signal transduction	1/186	76/18888	0.529343033228334	0.760910424823646	0.697608878446127	RASGEF1A	1
GO:0061614	miRNA transcription	1/186	76/18888	0.529343033228334	0.760910424823646	0.697608878446127	MYB	1
GO:0002287	alpha-beta T cell activation involved in immune response	1/186	77/18888	0.533996562668028	0.764610620565996	0.701001248057111	MYB	1
GO:0002293	alpha-beta T cell differentiation involved in immune response	1/186	77/18888	0.533996562668028	0.764610620565996	0.701001248057111	MYB	1
GO:0030239	myofibril assembly	1/186	77/18888	0.533996562668028	0.764610620565996	0.701001248057111	FHOD3	1
GO:0031016	pancreas development	1/186	77/18888	0.533996562668028	0.764610620565996	0.701001248057111	ONECUT2	1
GO:0032729	positive regulation of type II interferon production	1/186	77/18888	0.533996562668028	0.764610620565996	0.701001248057111	IL27RA	1
GO:1901568	fatty acid derivative metabolic process	1/186	77/18888	0.533996562668028	0.764610620565996	0.701001248057111	SLC27A2	1
GO:0043414	macromolecule methylation	2/186	181/18888	0.534188914028705	0.764610620565996	0.701001248057111	GTPBP3/HELLS	2
GO:0043542	endothelial cell migration	3/186	286/18888	0.536871027777228	0.767201809232205	0.703376870942938	GPX1/PIK3R3/ANXA3	3
GO:0033673	negative regulation of kinase activity	2/186	182/18888	0.537160568207549	0.767201809232205	0.703376870942938	CDKN2A/CAMK2N1	2
GO:0060538	skeletal muscle organ development	2/186	182/18888	0.537160568207549	0.767201809232205	0.703376870942938	GPX1/XK	2
GO:0006278	RNA-templated DNA biosynthetic process	1/186	78/18888	0.53860432617575	0.767201809232205	0.703376870942938	NEK2	1
GO:0009247	glycolipid biosynthetic process	1/186	78/18888	0.53860432617575	0.767201809232205	0.703376870942938	SCCPDH	1
GO:0032720	negative regulation of tumor necrosis factor production	1/186	78/18888	0.53860432617575	0.767201809232205	0.703376870942938	IL27RA	1
GO:0035418	protein localization to synapse	1/186	78/18888	0.53860432617575	0.767201809232205	0.703376870942938	RAB8A	1
GO:0050853	B cell receptor signaling pathway	1/186	78/18888	0.53860432617575	0.767201809232205	0.703376870942938	VAV3	1
GO:0051258	protein polymerization	3/186	287/18888	0.53923173242913	0.767631396738992	0.703770720270043	DIAPH3/STMN1/FHOD3	3
GO:0043534	blood vessel endothelial cell migration	2/186	183/18888	0.540119248444133	0.767966776906685	0.704078199540934	GPX1/PIK3R3	2
GO:0045580	regulation of T cell differentiation	2/186	183/18888	0.540119248444133	0.767966776906685	0.704078199540934	FANCD2/ADAM8	2
GO:0051495	positive regulation of cytoskeleton organization	2/186	184/18888	0.543064920885568	0.768982795493111	0.705009693660916	STIL/LIMCH1	2
GO:0016239	positive regulation of macroautophagy	1/186	79/18888	0.543166771435256	0.768982795493111	0.705009693660916	SNX7	1
GO:0035304	regulation of protein dephosphorylation	1/186	79/18888	0.543166771435256	0.768982795493111	0.705009693660916	CDCA2	1
GO:0042246	tissue regeneration	1/186	79/18888	0.543166771435256	0.768982795493111	0.705009693660916	GPX1	1
GO:0043299	leukocyte degranulation	1/186	79/18888	0.543166771435256	0.768982795493111	0.705009693660916	ANXA3	1
GO:0055002	striated muscle cell development	1/186	79/18888	0.543166771435256	0.768982795493111	0.705009693660916	FHOD3	1
GO:0070227	lymphocyte apoptotic process	1/186	79/18888	0.543166771435256	0.768982795493111	0.705009693660916	ADAM8	1
GO:0050767	regulation of neurogenesis	4/186	393/18888	0.543444972196956	0.768982795493111	0.705009693660916	MYB/HLTF/BCAN/ASPM	4
GO:0007193	adenylate cyclase-inhibiting G protein-coupled receptor signaling pathway	1/186	80/18888	0.547684341774617	0.773124211636308	0.70880657773108	MARCO	1
GO:0021536	diencephalon development	1/186	80/18888	0.547684341774617	0.773124211636308	0.70880657773108	CNTNAP2	1
GO:0051966	regulation of synaptic transmission, glutamatergic	1/186	80/18888	0.547684341774617	0.773124211636308	0.70880657773108	OXTR	1
GO:1903556	negative regulation of tumor necrosis factor superfamily cytokine production	1/186	80/18888	0.547684341774617	0.773124211636308	0.70880657773108	IL27RA	1
GO:1905952	regulation of lipid localization	2/186	186/18888	0.548917116493005	0.774110425249749	0.709710746408938	MYB/APOC1	2
GO:0001819	positive regulation of cytokine production	5/186	500/18888	0.549040119096915	0.774110425249749	0.709710746408938	MYB/BRCA1/IL27RA/ADAM8/IRF5	5
GO:2001233	regulation of apoptotic signaling pathway	4/186	396/18888	0.549465906093817	0.774247413132197	0.709836338015936	GPX1/BRCA1/HELLS/RTKN2	4
GO:0001837	epithelial to mesenchymal transition	2/186	187/18888	0.551823581373358	0.774796315632464	0.71033957630141	ADAM8/HPN	2
GO:0002700	regulation of production of molecular mediator of immune response	2/186	187/18888	0.551823581373358	0.774796315632464	0.71033957630141	IL27RA/IRF5	2
GO:0046890	regulation of lipid biosynthetic process	2/186	187/18888	0.551823581373358	0.774796315632464	0.71033957630141	BRCA1/APOC1	2
GO:0002720	positive regulation of cytokine production involved in immune response	1/186	81/18888	0.552157476208365	0.774796315632464	0.71033957630141	IRF5	1
GO:0006970	response to osmotic stress	1/186	81/18888	0.552157476208365	0.774796315632464	0.71033957630141	FBP1	1
GO:0032088	negative regulation of NF-kappaB transcription factor activity	1/186	81/18888	0.552157476208365	0.774796315632464	0.71033957630141	CDKN2A	1
GO:0043242	negative regulation of protein-containing complex disassembly	1/186	81/18888	0.552157476208365	0.774796315632464	0.71033957630141	DIAPH3	1
GO:0009165	nucleotide biosynthetic process	3/186	293/18888	0.553251379242776	0.775869196128559	0.711323201883569	ND6/SLC27A2/TYMS	3
GO:0008361	regulation of cell size	2/186	188/18888	0.554716921820747	0.777336567281612	0.71266849971489	VAV3/XK	2
GO:0036465	synaptic vesicle recycling	1/186	82/18888	0.556586609479234	0.777336567281612	0.71266849971489	SYT8	1
GO:0043406	positive regulation of MAP kinase activity	1/186	82/18888	0.556586609479234	0.777336567281612	0.71266849971489	ERN1	1
GO:0061844	antimicrobial humoral immune response mediated by antimicrobial peptide	1/186	82/18888	0.556586609479234	0.777336567281612	0.71266849971489	CAMP	1
GO:0070897	transcription preinitiation complex assembly	1/186	82/18888	0.556586609479234	0.777336567281612	0.71266849971489	GTF2A1	1
GO:2000142	regulation of DNA-templated transcription initiation	1/186	82/18888	0.556586609479234	0.777336567281612	0.71266849971489	GTF2A1	1
GO:0046486	glycerolipid metabolic process	4/186	400/18888	0.557429668015452	0.777336567281612	0.71266849971489	GPX1/MTMR11/PIK3R3/APOC1	4
GO:0006352	DNA-templated transcription initiation	2/186	189/18888	0.557597113202854	0.777336567281612	0.71266849971489	GTF2A1/E2F2	2
GO:0061136	regulation of proteasomal protein catabolic process	2/186	189/18888	0.557597113202854	0.777336567281612	0.71266849971489	GPX1/RNFT2	2
GO:0061138	morphogenesis of a branching epithelium	2/186	189/18888	0.557597113202854	0.777336567281612	0.71266849971489	TIMELESS/CTSZ	2
GO:0006631	fatty acid metabolic process	4/186	401/18888	0.559408963039403	0.778357148095665	0.713604176522341	GPX1/BRCA1/SLC27A2/APOC1	4
GO:2000116	regulation of cysteine-type endopeptidase activity	2/186	190/18888	0.560464132633323	0.778357148095665	0.713604176522341	ARL6IP1/GPX1	2
GO:0032371	regulation of sterol transport	1/186	83/18888	0.560972172099507	0.778357148095665	0.713604176522341	APOC1	1
GO:0032374	regulation of cholesterol transport	1/186	83/18888	0.560972172099507	0.778357148095665	0.713604176522341	APOC1	1
GO:0032414	positive regulation of ion transmembrane transporter activity	1/186	83/18888	0.560972172099507	0.778357148095665	0.713604176522341	FXYD2	1
GO:0050871	positive regulation of B cell activation	1/186	83/18888	0.560972172099507	0.778357148095665	0.713604176522341	VAV3	1
GO:0070509	calcium ion import	1/186	83/18888	0.560972172099507	0.778357148095665	0.713604176522341	TRPV6	1
GO:0072332	intrinsic apoptotic signaling pathway by p53 class mediator	1/186	83/18888	0.560972172099507	0.778357148095665	0.713604176522341	E2F2	1
GO:0002028	regulation of sodium ion transport	1/186	84/18888	0.565314590391956	0.782544239985337	0.717442936489103	FXYD2	1
GO:0002437	inflammatory response to antigenic stimulus	1/186	84/18888	0.565314590391956	0.782544239985337	0.717442936489103	GPX1	1
GO:0014855	striated muscle cell proliferation	1/186	84/18888	0.565314590391956	0.782544239985337	0.717442936489103	MYB	1
GO:0006401	RNA catabolic process	4/186	404/18888	0.565318461992803	0.782544239985337	0.717442936489103	MAGOH/ERN1/MALAT1/SLFN13	4
GO:0002292	T cell differentiation involved in immune response	1/186	85/18888	0.569614286530389	0.786181171098768	0.720777304572724	MYB	1
GO:0007492	endoderm development	1/186	85/18888	0.569614286530389	0.786181171098768	0.720777304572724	LAMB3	1
GO:0048041	focal adhesion assembly	1/186	85/18888	0.569614286530389	0.786181171098768	0.720777304572724	LIMCH1	1
GO:0051591	response to cAMP	1/186	85/18888	0.569614286530389	0.786181171098768	0.720777304572724	FBP1	1
GO:2000134	negative regulation of G1/S transition of mitotic cell cycle	1/186	85/18888	0.569614286530389	0.786181171098768	0.720777304572724	E2F7	1
GO:0002377	immunoglobulin production	2/186	194/18888	0.571800092461078	0.786433752386631	0.721008873155825	IL27RA/EXO1	2
GO:0030258	lipid modification	2/186	194/18888	0.571800092461078	0.786433752386631	0.721008873155825	MTMR11/SLC27A2	2
GO:0050777	negative regulation of immune response	2/186	194/18888	0.571800092461078	0.786433752386631	0.721008873155825	GPX1/IL27RA	2
GO:0071466	cellular response to xenobiotic stimulus	2/186	194/18888	0.571800092461078	0.786433752386631	0.721008873155825	FBP1/ABCC3	2
GO:0071706	tumor necrosis factor superfamily cytokine production	2/186	194/18888	0.571800092461078	0.786433752386631	0.721008873155825	IL27RA/ADAM8	2
GO:1903555	regulation of tumor necrosis factor superfamily cytokine production	2/186	194/18888	0.571800092461078	0.786433752386631	0.721008873155825	IL27RA/ADAM8	2
GO:0032024	positive regulation of insulin secretion	1/186	86/18888	0.573871678579814	0.787903073854337	0.722355959051515	ABAT	1
GO:0051851	modulation by host of symbiont process	1/186	86/18888	0.573871678579814	0.787903073854337	0.722355959051515	HPN	1
GO:1901379	regulation of potassium ion transmembrane transport	1/186	86/18888	0.573871678579814	0.787903073854337	0.722355959051515	FXYD2	1
GO:0008154	actin polymerization or depolymerization	2/186	196/18888	0.577388568707155	0.78817904938849	0.722608975670263	DIAPH3/FHOD3	2
GO:0045664	regulation of neuron differentiation	2/186	196/18888	0.577388568707155	0.78817904938849	0.722608975670263	ECT2/ASPM	2
GO:0048839	inner ear development	2/186	196/18888	0.577388568707155	0.78817904938849	0.722608975670263	DIAPH3/HPN	2
GO:0008543	fibroblast growth factor receptor signaling pathway	1/186	87/18888	0.57808718053621	0.78817904938849	0.722608975670263	GALNT3	1
GO:0010232	vascular transport	1/186	87/18888	0.57808718053621	0.78817904938849	0.722608975670263	ABCC3	1
GO:0032370	positive regulation of lipid transport	1/186	87/18888	0.57808718053621	0.78817904938849	0.722608975670263	MYB	1
GO:0033077	T cell differentiation in thymus	1/186	87/18888	0.57808718053621	0.78817904938849	0.722608975670263	ADAM8	1
GO:0034103	regulation of tissue remodeling	1/186	87/18888	0.57808718053621	0.78817904938849	0.722608975670263	ADAM8	1
GO:0055013	cardiac muscle cell development	1/186	87/18888	0.57808718053621	0.78817904938849	0.722608975670263	FHOD3	1
GO:0098586	cellular response to virus	1/186	87/18888	0.57808718053621	0.78817904938849	0.722608975670263	IRF5	1
GO:0150104	transport across blood-brain barrier	1/186	87/18888	0.57808718053621	0.78817904938849	0.722608975670263	ABCC3	1
GO:1901879	regulation of protein depolymerization	1/186	87/18888	0.57808718053621	0.78817904938849	0.722608975670263	DIAPH3	1
GO:0033627	cell adhesion mediated by integrin	1/186	88/18888	0.582261202365914	0.792494161048003	0.7265651052053	ITGB6	1
GO:0099072	regulation of postsynaptic membrane neurotransmitter receptor levels	1/186	88/18888	0.582261202365914	0.792494161048003	0.7265651052053	RAB8A	1
GO:1901264	carbohydrate derivative transport	1/186	88/18888	0.582261202365914	0.792494161048003	0.7265651052053	ABCC3	1
GO:0006650	glycerophospholipid metabolic process	3/186	307/18888	0.58496670220904	0.794447738645865	0.728356161067516	MTMR11/PIK3R3/APOC1	3
GO:0099504	synaptic vesicle cycle	2/186	199/18888	0.585671617723941	0.794447738645865	0.728356161067516	RAB3B/SYT8	2
GO:0001843	neural tube closure	1/186	89/18888	0.586394150044635	0.794447738645865	0.728356161067516	STIL	1
GO:0006094	gluconeogenesis	1/186	89/18888	0.586394150044635	0.794447738645865	0.728356161067516	FBP1	1
GO:0042310	vasoconstriction	1/186	89/18888	0.586394150044635	0.794447738645865	0.728356161067516	OXTR	1
GO:0050672	negative regulation of lymphocyte proliferation	1/186	89/18888	0.586394150044635	0.794447738645865	0.728356161067516	PAWR	1
GO:0050829	defense response to Gram-negative bacterium	1/186	89/18888	0.586394150044635	0.794447738645865	0.728356161067516	CAMP	1
GO:2000243	positive regulation of reproductive process	1/186	89/18888	0.586394150044635	0.794447738645865	0.728356161067516	OXTR	1
GO:0046651	lymphocyte proliferation	3/186	308/18888	0.587177105434318	0.794967386106046	0.728832578093828	PAWR/HELLS/VAV3	3
GO:0006096	glycolytic process	1/186	90/18888	0.590486425596084	0.794967386106046	0.728832578093828	FBP1	1
GO:0007422	peripheral nervous system development	1/186	90/18888	0.590486425596084	0.794967386106046	0.728832578093828	ONECUT2	1
GO:0009953	dorsal/ventral pattern formation	1/186	90/18888	0.590486425596084	0.794967386106046	0.728832578093828	ARL13B	1
GO:0032945	negative regulation of mononuclear cell proliferation	1/186	90/18888	0.590486425596084	0.794967386106046	0.728832578093828	PAWR	1
GO:0034620	cellular response to unfolded protein	1/186	90/18888	0.590486425596084	0.794967386106046	0.728832578093828	ERN1	1
GO:0046849	bone remodeling	1/186	90/18888	0.590486425596084	0.794967386106046	0.728832578093828	ADAM8	1
GO:0060606	tube closure	1/186	90/18888	0.590486425596084	0.794967386106046	0.728832578093828	STIL	1
GO:0002440	production of molecular mediator of immune response	3/186	310/18888	0.591575491073215	0.794967386106046	0.728832578093828	IL27RA/EXO1/IRF5	3
GO:0043254	regulation of protein-containing complex assembly	4/186	418/18888	0.592315304192831	0.794967386106046	0.728832578093828	KIF14/MPP7/STMN1/FHOD3	4
GO:0007249	canonical NF-kappaB signal transduction	3/186	311/18888	0.593763429396867	0.794967386106046	0.728832578093828	ECT2/TRIM59/ADAM8	3
GO:0034504	protein localization to nucleus	3/186	311/18888	0.593763429396867	0.794967386106046	0.728832578093828	NUP107/RANBP17/ECT2	3
GO:0046879	hormone secretion	3/186	311/18888	0.593763429396867	0.794967386106046	0.728832578093828	ABAT/MYB/TRPV6	3
GO:0006399	tRNA metabolic process	2/186	202/18888	0.593834871491468	0.794967386106046	0.728832578093828	GTPBP3/SLFN13	2
GO:0051701	biological process involved in interaction with host	2/186	202/18888	0.593834871491468	0.794967386106046	0.728832578093828	ITGB6/TRIM59	2
GO:0001510	RNA methylation	1/186	91/18888	0.594538427130243	0.794967386106046	0.728832578093828	GTPBP3	1
GO:0006400	tRNA modification	1/186	91/18888	0.594538427130243	0.794967386106046	0.728832578093828	GTPBP3	1
GO:0010660	regulation of muscle cell apoptotic process	1/186	91/18888	0.594538427130243	0.794967386106046	0.728832578093828	CDKN2A	1
GO:0060021	roof of mouth development	1/186	91/18888	0.594538427130243	0.794967386106046	0.728832578093828	ITGB6	1
GO:0097006	regulation of plasma lipoprotein particle levels	1/186	91/18888	0.594538427130243	0.794967386106046	0.728832578093828	APOC1	1
GO:0097581	lamellipodium organization	1/186	91/18888	0.594538427130243	0.794967386106046	0.728832578093828	VAV3	1
GO:1900542	regulation of purine nucleotide metabolic process	1/186	91/18888	0.594538427130243	0.794967386106046	0.728832578093828	FBP1	1
GO:1903510	mucopolysaccharide metabolic process	1/186	91/18888	0.594538427130243	0.794967386106046	0.728832578093828	HMMR	1
GO:0009749	response to glucose	2/186	203/18888	0.596529311630021	0.796714741900699	0.730434568126278	GPX1/ERN1	2
GO:0051146	striated muscle cell differentiation	3/186	313/18888	0.598116692034468	0.796714741900699	0.730434568126278	GPX1/XK/FHOD3	3
GO:0006140	regulation of nucleotide metabolic process	1/186	92/18888	0.598550548881255	0.796714741900699	0.730434568126278	FBP1	1
GO:0019319	hexose biosynthetic process	1/186	92/18888	0.598550548881255	0.796714741900699	0.730434568126278	FBP1	1
GO:0032411	positive regulation of transporter activity	1/186	92/18888	0.598550548881255	0.796714741900699	0.730434568126278	FXYD2	1
GO:0045995	regulation of embryonic development	1/186	92/18888	0.598550548881255	0.796714741900699	0.730434568126278	RACGAP1	1
GO:0046032	ADP catabolic process	1/186	92/18888	0.598550548881255	0.796714741900699	0.730434568126278	FBP1	1
GO:0051262	protein tetramerization	1/186	92/18888	0.598550548881255	0.796714741900699	0.730434568126278	TK1	1
GO:0032271	regulation of protein polymerization	2/186	204/18888	0.599210425805814	0.79714272343224	0.730826945082189	STMN1/FHOD3	2
GO:0007623	circadian rhythm	2/186	205/18888	0.601878213765755	0.798219000381327	0.73181368456013	TIMELESS/TYMS	2
GO:0032943	mononuclear cell proliferation	3/186	315/18888	0.602439670605268	0.798219000381327	0.73181368456013	PAWR/HELLS/VAV3	3
GO:0007589	body fluid secretion	1/186	93/18888	0.602523181244954	0.798219000381327	0.73181368456013	OXTR	1
GO:0042475	odontogenesis of dentin-containing tooth	1/186	93/18888	0.602523181244954	0.798219000381327	0.73181368456013	ITGB6	1
GO:0048525	negative regulation of viral process	1/186	93/18888	0.602523181244954	0.798219000381327	0.73181368456013	TRIM59	1
GO:1904705	regulation of vascular associated smooth muscle cell proliferation	1/186	93/18888	0.602523181244954	0.798219000381327	0.73181368456013	ERN1	1
GO:0001763	morphogenesis of a branching structure	2/186	206/18888	0.604532676547152	0.798219000381327	0.73181368456013	TIMELESS/CTSZ	2
GO:0006836	neurotransmitter transport	2/186	206/18888	0.604532676547152	0.798219000381327	0.73181368456013	RAB3B/SYT8	2
GO:0017148	negative regulation of translation	2/186	206/18888	0.604532676547152	0.798219000381327	0.73181368456013	DHFR/TYMS	2
GO:0071674	mononuclear cell migration	2/186	206/18888	0.604532676547152	0.798219000381327	0.73181368456013	IL27RA/ADAM8	2
GO:0019364	pyridine nucleotide catabolic process	1/186	94/18888	0.606456710816034	0.798219000381327	0.73181368456013	FBP1	1
GO:0019646	aerobic electron transport chain	1/186	94/18888	0.606456710816034	0.798219000381327	0.73181368456013	ND6	1
GO:0043367	CD4-positive, alpha-beta T cell differentiation	1/186	94/18888	0.606456710816034	0.798219000381327	0.73181368456013	MYB	1
GO:0043648	dicarboxylic acid metabolic process	1/186	94/18888	0.606456710816034	0.798219000381327	0.73181368456013	DHFR	1
GO:0045666	positive regulation of neuron differentiation	1/186	94/18888	0.606456710816034	0.798219000381327	0.73181368456013	ECT2	1
GO:0048704	embryonic skeletal system morphogenesis	1/186	94/18888	0.606456710816034	0.798219000381327	0.73181368456013	IRX5	1
GO:0055006	cardiac cell development	1/186	94/18888	0.606456710816034	0.798219000381327	0.73181368456013	FHOD3	1
GO:1900182	positive regulation of protein localization to nucleus	1/186	94/18888	0.606456710816034	0.798219000381327	0.73181368456013	ECT2	1
GO:1902807	negative regulation of cell cycle G1/S phase transition	1/186	94/18888	0.606456710816034	0.798219000381327	0.73181368456013	E2F7	1
GO:0009746	response to hexose	2/186	208/18888	0.609801637025171	0.798882323400535	0.732421824509828	GPX1/ERN1	2
GO:0016064	immunoglobulin mediated immune response	2/186	208/18888	0.609801637025171	0.798882323400535	0.732421824509828	IL27RA/EXO1	2
GO:0050851	antigen receptor-mediated signaling pathway	2/186	208/18888	0.609801637025171	0.798882323400535	0.732421824509828	PAWR/VAV3	2
GO:0009137	purine nucleoside diphosphate catabolic process	1/186	95/18888	0.610351520424857	0.798882323400535	0.732421824509828	FBP1	1
GO:0009181	purine ribonucleoside diphosphate catabolic process	1/186	95/18888	0.610351520424857	0.798882323400535	0.732421824509828	FBP1	1
GO:0014020	primary neural tube formation	1/186	95/18888	0.610351520424857	0.798882323400535	0.732421824509828	STIL	1
GO:0033555	multicellular organismal response to stress	1/186	95/18888	0.610351520424857	0.798882323400535	0.732421824509828	LYPD1	1
GO:0071901	negative regulation of protein serine/threonine kinase activity	1/186	95/18888	0.610351520424857	0.798882323400535	0.732421824509828	CDKN2A	1
GO:0090316	positive regulation of intracellular protein transport	1/186	95/18888	0.610351520424857	0.798882323400535	0.732421824509828	ECT2	1
GO:1990874	vascular associated smooth muscle cell proliferation	1/186	95/18888	0.610351520424857	0.798882323400535	0.732421824509828	ERN1	1
GO:0001960	negative regulation of cytokine-mediated signaling pathway	1/186	96/18888	0.614207989173911	0.800372800051844	0.733788305650248	TRAIP	1
GO:0006497	protein lipidation	1/186	96/18888	0.614207989173911	0.800372800051844	0.733788305650248	ZDHHC23	1
GO:0006637	acyl-CoA metabolic process	1/186	96/18888	0.614207989173911	0.800372800051844	0.733788305650248	SLC27A2	1
GO:0007044	cell-substrate junction assembly	1/186	96/18888	0.614207989173911	0.800372800051844	0.733788305650248	LIMCH1	1
GO:0016079	synaptic vesicle exocytosis	1/186	96/18888	0.614207989173911	0.800372800051844	0.733788305650248	SYT8	1
GO:0035383	thioester metabolic process	1/186	96/18888	0.614207989173911	0.800372800051844	0.733788305650248	SLC27A2	1
GO:0042982	amyloid precursor protein metabolic process	1/186	96/18888	0.614207989173911	0.800372800051844	0.733788305650248	PAWR	1
GO:0046364	monosaccharide biosynthetic process	1/186	96/18888	0.614207989173911	0.800372800051844	0.733788305650248	FBP1	1
GO:0006470	protein dephosphorylation	2/186	210/18888	0.615017340400839	0.800984441119058	0.734349063165181	PTPRF/CDCA2	2
GO:0009914	hormone transport	3/186	322/18888	0.617329550808312	0.802170736761892	0.735436668678135	ABAT/MYB/TRPV6	3
GO:0009152	purine ribonucleotide biosynthetic process	2/186	211/18888	0.617605236275004	0.802170736761892	0.735436668678135	ND6/SLC27A2	2
GO:0007032	endosome organization	1/186	97/18888	0.618026492473914	0.802170736761892	0.735436668678135	STX6	1
GO:0045638	negative regulation of myeloid cell differentiation	1/186	97/18888	0.618026492473914	0.802170736761892	0.735436668678135	MYB	1
GO:0072526	pyridine-containing compound catabolic process	1/186	97/18888	0.618026492473914	0.802170736761892	0.735436668678135	FBP1	1
GO:0140747	regulation of ncRNA transcription	1/186	97/18888	0.618026492473914	0.802170736761892	0.735436668678135	MYB	1
GO:0030098	lymphocyte differentiation	4/186	432/18888	0.618311569592358	0.802170736761892	0.735436668678135	MYB/FANCD2/PIK3R3/ADAM8	4
GO:0019724	B cell mediated immunity	2/186	212/18888	0.620179838911452	0.802288192387438	0.73554435295283	IL27RA/EXO1	2
GO:0009101	glycoprotein biosynthetic process	3/186	324/18888	0.621514556449098	0.802288192387438	0.73554435295283	PAWR/GALNT3/GALNT14	3
GO:0002042	cell migration involved in sprouting angiogenesis	1/186	98/18888	0.621807402079568	0.802288192387438	0.73554435295283	PIK3R3	1
GO:0006576	biogenic amine metabolic process	1/186	98/18888	0.621807402079568	0.802288192387438	0.73554435295283	ABAT	1
GO:0009191	ribonucleoside diphosphate catabolic process	1/186	98/18888	0.621807402079568	0.802288192387438	0.73554435295283	FBP1	1
GO:0010657	muscle cell apoptotic process	1/186	98/18888	0.621807402079568	0.802288192387438	0.73554435295283	CDKN2A	1
GO:0042147	retrograde transport, endosome to Golgi	1/186	98/18888	0.621807402079568	0.802288192387438	0.73554435295283	STX6	1
GO:0046031	ADP metabolic process	1/186	98/18888	0.621807402079568	0.802288192387438	0.73554435295283	FBP1	1
GO:0048534	hematopoietic or lymphoid organ development	1/186	98/18888	0.621807402079568	0.802288192387438	0.73554435295283	CCNB2	1
GO:0070664	negative regulation of leukocyte proliferation	1/186	98/18888	0.621807402079568	0.802288192387438	0.73554435295283	PAWR	1
GO:0034764	positive regulation of transmembrane transport	2/186	213/18888	0.622741157697069	0.802613877206945	0.735842943449491	ARL6IP1/FXYD2	2
GO:0051348	negative regulation of transferase activity	2/186	213/18888	0.622741157697069	0.802613877206945	0.735842943449491	CDKN2A/CAMK2N1	2
GO:0051588	regulation of neurotransmitter transport	1/186	99/18888	0.625551086124975	0.805065640173613	0.738090739717744	RAB3B	1
GO:0006790	sulfur compound metabolic process	3/186	326/18888	0.625668585381106	0.805065640173613	0.738090739717744	GPX1/GSTT2/SLC27A2	3
GO:1904951	positive regulation of establishment of protein localization	3/186	326/18888	0.625668585381106	0.805065640173613	0.738090739717744	ABAT/ECT2/ADAM8	3
GO:0034284	response to monosaccharide	2/186	215/18888	0.627823986738085	0.806957617433131	0.73982531988776	GPX1/ERN1	2
GO:0045619	regulation of lymphocyte differentiation	2/186	215/18888	0.627823986738085	0.806957617433131	0.73982531988776	FANCD2/ADAM8	2
GO:0060537	muscle tissue development	4/186	438/18888	0.629134240810068	0.807479103473807	0.740303422539653	GPX1/CENPF/XK/FHOD3	4
GO:0006304	DNA modification	1/186	100/18888	0.629257909158705	0.807479103473807	0.740303422539653	HELLS	1
GO:0007029	endoplasmic reticulum organization	1/186	100/18888	0.629257909158705	0.807479103473807	0.740303422539653	ARL6IP1	1
GO:0009612	response to mechanical stimulus	2/186	216/18888	0.630345521175339	0.807614994206076	0.740428008270426	CNTNAP2/HPN	2
GO:0051223	regulation of protein transport	4/186	440/18888	0.632698456679903	0.807614994206076	0.740428008270426	ABAT/RAB8A/ECT2/ADAM8	4
GO:0006754	ATP biosynthetic process	1/186	101/18888	0.632928232178531	0.807614994206076	0.740428008270426	ND6	1
GO:0010906	regulation of glucose metabolic process	1/186	101/18888	0.632928232178531	0.807614994206076	0.740428008270426	FBP1	1
GO:0033108	mitochondrial respiratory chain complex assembly	1/186	101/18888	0.632928232178531	0.807614994206076	0.740428008270426	ND6	1
GO:0034446	substrate adhesion-dependent cell spreading	1/186	101/18888	0.632928232178531	0.807614994206076	0.740428008270426	KIF14	1
GO:0043255	regulation of carbohydrate biosynthetic process	1/186	101/18888	0.632928232178531	0.807614994206076	0.740428008270426	FBP1	1
GO:0043543	protein acylation	1/186	101/18888	0.632928232178531	0.807614994206076	0.740428008270426	ZDHHC23	1
GO:0060761	negative regulation of response to cytokine stimulus	1/186	101/18888	0.632928232178531	0.807614994206076	0.740428008270426	TRAIP	1
GO:0062012	regulation of small molecule metabolic process	3/186	331/18888	0.635917542131674	0.807614994206076	0.740428008270426	BRCA1/FBP1/APOC1	3
GO:0000422	autophagy of mitochondrion	1/186	102/18888	0.636562412665825	0.807614994206076	0.740428008270426	SNX7	1
GO:0001841	neural tube formation	1/186	102/18888	0.636562412665825	0.807614994206076	0.740428008270426	STIL	1
GO:0008630	intrinsic apoptotic signaling pathway in response to DNA damage	1/186	102/18888	0.636562412665825	0.807614994206076	0.740428008270426	BRCA1	1
GO:0009134	nucleoside diphosphate catabolic process	1/186	102/18888	0.636562412665825	0.807614994206076	0.740428008270426	FBP1	1
GO:0019080	viral gene expression	1/186	102/18888	0.636562412665825	0.807614994206076	0.740428008270426	HPN	1
GO:0035967	cellular response to topologically incorrect protein	1/186	102/18888	0.636562412665825	0.807614994206076	0.740428008270426	ERN1	1
GO:0042158	lipoprotein biosynthetic process	1/186	102/18888	0.636562412665825	0.807614994206076	0.740428008270426	ZDHHC23	1
GO:0042773	ATP synthesis coupled electron transport	1/186	102/18888	0.636562412665825	0.807614994206076	0.740428008270426	ND6	1
GO:0042775	mitochondrial ATP synthesis coupled electron transport	1/186	102/18888	0.636562412665825	0.807614994206076	0.740428008270426	ND6	1
GO:0043266	regulation of potassium ion transport	1/186	102/18888	0.636562412665825	0.807614994206076	0.740428008270426	FXYD2	1
GO:0046620	regulation of organ growth	1/186	102/18888	0.636562412665825	0.807614994206076	0.740428008270426	WWC1	1
GO:0015914	phospholipid transport	1/186	103/18888	0.640160804619629	0.811045976574379	0.743573560866154	APOC1	1
GO:0150115	cell-substrate junction organization	1/186	103/18888	0.640160804619629	0.811045976574379	0.743573560866154	LIMCH1	1
GO:0046034	ATP metabolic process	2/186	220/18888	0.640299455190299	0.811045976574379	0.743573560866154	ND6/FBP1	2
GO:1990830	cellular response to leukemia inhibitory factor	1/186	104/18888	0.64372375859039	0.814945284921525	0.747148478535864	HELLS	1
GO:0045862	positive regulation of proteolysis	3/186	336/18888	0.645971120329642	0.817351213478322	0.749354253443623	RNFT2/ADAM8/HPN	3
GO:1901222	regulation of non-canonical NF-kappaB signal transduction	1/186	105/18888	0.647251621713377	0.818457712409443	0.750368700680983	RTKN2	1
GO:0043583	ear development	2/186	223/18888	0.647626556774868	0.818457712409443	0.750368700680983	DIAPH3/HPN	2
GO:0031330	negative regulation of cellular catabolic process	2/186	224/18888	0.650042671620263	0.818457712409443	0.750368700680983	FBP1/APOC1	2
GO:0009062	fatty acid catabolic process	1/186	106/18888	0.65074473774177	0.818457712409443	0.750368700680983	SLC27A2	1
GO:0018210	peptidyl-threonine modification	1/186	106/18888	0.65074473774177	0.818457712409443	0.750368700680983	GALNT3	1
GO:0019395	fatty acid oxidation	1/186	106/18888	0.65074473774177	0.818457712409443	0.750368700680983	SLC27A2	1
GO:0032204	regulation of telomere maintenance	1/186	106/18888	0.65074473774177	0.818457712409443	0.750368700680983	NEK2	1
GO:0032526	response to retinoic acid	1/186	106/18888	0.65074473774177	0.818457712409443	0.750368700680983	MYB	1
GO:0035303	regulation of dephosphorylation	1/186	106/18888	0.65074473774177	0.818457712409443	0.750368700680983	CDCA2	1
GO:0042472	inner ear morphogenesis	1/186	106/18888	0.65074473774177	0.818457712409443	0.750368700680983	HPN	1
GO:1990823	response to leukemia inhibitory factor	1/186	106/18888	0.65074473774177	0.818457712409443	0.750368700680983	HELLS	1
GO:0006417	regulation of translation	4/186	451/18888	0.651908925629258	0.818457712409443	0.750368700680983	MAGOH/DHFR/YBX2/TYMS	4
GO:0006486	protein glycosylation	2/186	225/18888	0.652445694856	0.818457712409443	0.750368700680983	GALNT3/GALNT14	2
GO:0043413	macromolecule glycosylation	2/186	225/18888	0.652445694856	0.818457712409443	0.750368700680983	GALNT3/GALNT14	2
GO:0071222	cellular response to lipopolysaccharide	2/186	225/18888	0.652445694856	0.818457712409443	0.750368700680983	GBP3/CAMP	2
GO:0007631	feeding behavior	1/186	107/18888	0.654203447079435	0.818457712409443	0.750368700680983	OXTR	1
GO:0008637	apoptotic mitochondrial changes	1/186	107/18888	0.654203447079435	0.818457712409443	0.750368700680983	GPX1	1
GO:0019751	polyol metabolic process	1/186	107/18888	0.654203447079435	0.818457712409443	0.750368700680983	DHFR	1
GO:0030593	neutrophil chemotaxis	1/186	107/18888	0.654203447079435	0.818457712409443	0.750368700680983	VAV3	1
GO:0032963	collagen metabolic process	1/186	107/18888	0.654203447079435	0.818457712409443	0.750368700680983	MYB	1
GO:1901655	cellular response to ketone	1/186	107/18888	0.654203447079435	0.818457712409443	0.750368700680983	FBP1	1
GO:0001906	cell killing	2/186	226/18888	0.654835648510951	0.818457712409443	0.750368700680983	GBP3/CAMP	2
GO:0009260	ribonucleotide biosynthetic process	2/186	226/18888	0.654835648510951	0.818457712409443	0.750368700680983	ND6/SLC27A2	2
GO:0010720	positive regulation of cell development	4/186	454/18888	0.657031680109085	0.819339911439622	0.751177507941249	MYB/BCAN/ASPM/ADAM8	4
GO:0042180	cellular ketone metabolic process	2/186	227/18888	0.657212555447631	0.819339911439622	0.751177507941249	BRCA1/APOC1	2
GO:0001776	leukocyte homeostasis	1/186	108/18888	0.657628086813381	0.819339911439622	0.751177507941249	CCNB2	1
GO:0031398	positive regulation of protein ubiquitination	1/186	108/18888	0.657628086813381	0.819339911439622	0.751177507941249	FANCI	1
GO:1901796	regulation of signal transduction by p53 class mediator	1/186	108/18888	0.657628086813381	0.819339911439622	0.751177507941249	MLF1	1
GO:1903076	regulation of protein localization to plasma membrane	1/186	108/18888	0.657628086813381	0.819339911439622	0.751177507941249	LYPD1	1
GO:1903050	regulation of proteolysis involved in protein catabolic process	2/186	228/18888	0.659576439343835	0.821073223987155	0.752766623010295	GPX1/RNFT2	2
GO:0016236	macroautophagy	3/186	343/18888	0.659716304332633	0.821073223987155	0.752766623010295	DIAPH3/SNX7/ERN1	3
GO:0002526	acute inflammatory response	1/186	109/18888	0.6610189907459	0.821826249180655	0.753457002644403	ADAM8	1
GO:1901800	positive regulation of proteasomal protein catabolic process	1/186	109/18888	0.6610189907459	0.821826249180655	0.753457002644403	RNFT2	1
GO:0002685	regulation of leukocyte migration	2/186	230/18888	0.664265236694095	0.823393481898273	0.754893854371931	IL27RA/ADAM8	2
GO:0044242	cellular lipid catabolic process	2/186	230/18888	0.664265236694095	0.823393481898273	0.754893854371931	SLC27A2/APOC1	2
GO:0051091	positive regulation of DNA-binding transcription factor activity	2/186	230/18888	0.664265236694095	0.823393481898273	0.754893854371931	RTKN2/ANXA3	2
GO:0097191	extrinsic apoptotic signaling pathway	2/186	230/18888	0.664265236694095	0.823393481898273	0.754893854371931	GPX1/BRCA1	2
GO:0042116	macrophage activation	1/186	110/18888	0.664376489426408	0.823393481898273	0.754893854371931	SUCNR1	1
GO:0051100	negative regulation of binding	1/186	110/18888	0.664376489426408	0.823393481898273	0.754893854371931	PTPRF	1
GO:0009063	amino acid catabolic process	1/186	111/18888	0.667700910182969	0.824909986571093	0.756284198214584	ABAT	1
GO:0030203	glycosaminoglycan metabolic process	1/186	111/18888	0.667700910182969	0.824909986571093	0.756284198214584	HMMR	1
GO:0045445	myoblast differentiation	1/186	111/18888	0.667700910182969	0.824909986571093	0.756284198214584	GPX1	1
GO:0090263	positive regulation of canonical Wnt signaling pathway	1/186	111/18888	0.667700910182969	0.824909986571093	0.756284198214584	ASPM	1
GO:0090277	positive regulation of peptide hormone secretion	1/186	111/18888	0.667700910182969	0.824909986571093	0.756284198214584	ABAT	1
GO:0120034	positive regulation of plasma membrane bounded cell projection assembly	1/186	111/18888	0.667700910182969	0.824909986571093	0.756284198214584	PLEK2	1
GO:0002444	myeloid leukocyte mediated immunity	1/186	112/18888	0.670992577153516	0.825643070406618	0.756956295449191	ANXA3	1
GO:0009206	purine ribonucleoside triphosphate biosynthetic process	1/186	112/18888	0.670992577153516	0.825643070406618	0.756956295449191	ND6	1
GO:0014013	regulation of gliogenesis	1/186	112/18888	0.670992577153516	0.825643070406618	0.756956295449191	MYB	1
GO:0046822	regulation of nucleocytoplasmic transport	1/186	112/18888	0.670992577153516	0.825643070406618	0.756956295449191	ECT2	1
GO:0048024	regulation of mRNA splicing, via spliceosome	1/186	112/18888	0.670992577153516	0.825643070406618	0.756956295449191	MAGOH	1
GO:1905954	positive regulation of lipid localization	1/186	112/18888	0.670992577153516	0.825643070406618	0.756956295449191	MYB	1
GO:0046390	ribose phosphate biosynthetic process	2/186	233/18888	0.67120139675327	0.825643070406618	0.756956295449191	ND6/SLC27A2	2
GO:0034249	negative regulation of amide metabolic process	2/186	234/18888	0.67348768305055	0.825643070406618	0.756956295449191	DHFR/TYMS	2
GO:0002793	positive regulation of peptide secretion	1/186	113/18888	0.67425181131678	0.825643070406618	0.756956295449191	ABAT	1
GO:0006664	glycolipid metabolic process	1/186	113/18888	0.67425181131678	0.825643070406618	0.756956295449191	SCCPDH	1
GO:0006766	vitamin metabolic process	1/186	113/18888	0.67425181131678	0.825643070406618	0.756956295449191	DHFR	1
GO:0009145	purine nucleoside triphosphate biosynthetic process	1/186	113/18888	0.67425181131678	0.825643070406618	0.756956295449191	ND6	1
GO:0034440	lipid oxidation	1/186	113/18888	0.67425181131678	0.825643070406618	0.756956295449191	SLC27A2	1
GO:0035249	synaptic transmission, glutamatergic	1/186	113/18888	0.67425181131678	0.825643070406618	0.756956295449191	OXTR	1
GO:0036503	ERAD pathway	1/186	113/18888	0.67425181131678	0.825643070406618	0.756956295449191	RNFT2	1
GO:0070252	actin-mediated cell contraction	1/186	113/18888	0.67425181131678	0.825643070406618	0.756956295449191	LIMCH1	1
GO:1903557	positive regulation of tumor necrosis factor superfamily cytokine production	1/186	113/18888	0.67425181131678	0.825643070406618	0.756956295449191	ADAM8	1
GO:0070661	leukocyte proliferation	3/186	352/18888	0.676821581647494	0.827444458430261	0.758607822669509	PAWR/HELLS/VAV3	3
GO:0000045	autophagosome assembly	1/186	114/18888	0.677478930522909	0.827444458430261	0.758607822669509	SNX7	1
GO:0042752	regulation of circadian rhythm	1/186	114/18888	0.677478930522909	0.827444458430261	0.758607822669509	TIMELESS	1
GO:0048640	negative regulation of developmental growth	1/186	114/18888	0.677478930522909	0.827444458430261	0.758607822669509	WWC1	1
GO:1903509	liposaccharide metabolic process	1/186	114/18888	0.677478930522909	0.827444458430261	0.758607822669509	SCCPDH	1
GO:0030595	leukocyte chemotaxis	2/186	237/18888	0.680269645167286	0.827486342558346	0.758646222379468	VAV3/ADAM8	2
GO:0050670	regulation of lymphocyte proliferation	2/186	237/18888	0.680269645167286	0.827486342558346	0.758646222379468	PAWR/VAV3	2
GO:0015908	fatty acid transport	1/186	115/18888	0.680674249523801	0.827486342558346	0.758646222379468	SLC27A2	1
GO:0033559	unsaturated fatty acid metabolic process	1/186	115/18888	0.680674249523801	0.827486342558346	0.758646222379468	GPX1	1
GO:0048259	regulation of receptor-mediated endocytosis	1/186	115/18888	0.680674249523801	0.827486342558346	0.758646222379468	APOC1	1
GO:0051099	positive regulation of binding	1/186	115/18888	0.680674249523801	0.827486342558346	0.758646222379468	STMN1	1
GO:0051963	regulation of synapse assembly	1/186	115/18888	0.680674249523801	0.827486342558346	0.758646222379468	OXTR	1
GO:0099565	chemical synaptic transmission, postsynaptic	1/186	115/18888	0.680674249523801	0.827486342558346	0.758646222379468	ABAT	1
GO:2000278	regulation of DNA biosynthetic process	1/186	115/18888	0.680674249523801	0.827486342558346	0.758646222379468	NEK2	1
GO:0051098	regulation of binding	2/186	238/18888	0.68250476770985	0.828856305528044	0.759902215594472	PTPRF/STMN1	2
GO:0071219	cellular response to molecule of bacterial origin	2/186	238/18888	0.68250476770985	0.828856305528044	0.759902215594472	GBP3/CAMP	2
GO:0044344	cellular response to fibroblast growth factor stimulus	1/186	116/18888	0.683838080003137	0.830047664341778	0.760994463063769	GALNT3	1
GO:0002573	myeloid leukocyte differentiation	2/186	239/18888	0.684727176493301	0.830271347307369	0.761199537429506	DIAPH3/ITGB6	2
GO:0097529	myeloid leukocyte migration	2/186	239/18888	0.684727176493301	0.830271347307369	0.761199537429506	VAV3/ADAM8	2
GO:0010506	regulation of autophagy	3/186	357/18888	0.686048775915997	0.831445944474326	0.762276417684442	SNX7/ERN1/RAB8A	3
GO:0042445	hormone metabolic process	2/186	240/18888	0.686936903643507	0.831707626571452	0.76251632996364	HPN/CTSZ	2
GO:0033209	tumor necrosis factor-mediated signaling pathway	1/186	117/18888	0.686970730606131	0.831707626571452	0.76251632996364	TRAIP	1
GO:0032944	regulation of mononuclear cell proliferation	2/186	241/18888	0.689133981886799	0.832894890583476	0.76360482328536	PAWR/VAV3	2
GO:0070085	glycosylation	2/186	241/18888	0.689133981886799	0.832894890583476	0.76360482328536	GALNT3/GALNT14	2
GO:0007517	muscle organ development	3/186	359/18888	0.689684591634609	0.832894890583476	0.76360482328536	GPX1/CENPF/XK	3
GO:0006090	pyruvate metabolic process	1/186	118/18888	0.690072506968992	0.832894890583476	0.76360482328536	FBP1	1
GO:0009201	ribonucleoside triphosphate biosynthetic process	1/186	118/18888	0.690072506968992	0.832894890583476	0.76360482328536	ND6	1
GO:0009308	amine metabolic process	1/186	118/18888	0.690072506968992	0.832894890583476	0.76360482328536	ABAT	1
GO:0043410	positive regulation of MAPK cascade	4/186	475/18888	0.691472414901461	0.83403809237922	0.764652920008113	ERN1/WWC1/ADAM8/MARCO	4
GO:0031644	regulation of nervous system process	1/186	119/18888	0.693143711748095	0.83403809237922	0.764652920008113	ABAT	1
GO:0032609	type II interferon production	1/186	119/18888	0.693143711748095	0.83403809237922	0.764652920008113	IL27RA	1
GO:0032649	regulation of type II interferon production	1/186	119/18888	0.693143711748095	0.83403809237922	0.764652920008113	IL27RA	1
GO:0043500	muscle adaptation	1/186	119/18888	0.693143711748095	0.83403809237922	0.764652920008113	GATM	1
GO:0045582	positive regulation of T cell differentiation	1/186	119/18888	0.693143711748095	0.83403809237922	0.764652920008113	ADAM8	1
GO:0009205	purine ribonucleoside triphosphate metabolic process	2/186	244/18888	0.695649659136316	0.835989308253193	0.766441810622622	ND6/FBP1	2
GO:0002718	regulation of cytokine production involved in immune response	1/186	120/18888	0.696184644648882	0.835989308253193	0.766441810622622	IRF5	1
GO:0035710	CD4-positive, alpha-beta T cell activation	1/186	120/18888	0.696184644648882	0.835989308253193	0.766441810622622	MYB	1
GO:0071346	cellular response to type II interferon	1/186	120/18888	0.696184644648882	0.835989308253193	0.766441810622622	GBP3	1
GO:0007179	transforming growth factor beta receptor signaling pathway	2/186	245/18888	0.697796480511429	0.837071541794769	0.767434011153099	ITGB6/ONECUT2	2
GO:0090257	regulation of muscle system process	2/186	245/18888	0.697796480511429	0.837071541794769	0.767434011153099	ABAT/OXTR	2
GO:1905037	autophagosome organization	1/186	121/18888	0.699195602454471	0.838323073477218	0.768581425598808	SNX7	1
GO:0002367	cytokine production involved in immune response	1/186	122/18888	0.702176879054006	0.840013861417792	0.770131553761643	IRF5	1
GO:0006022	aminoglycan metabolic process	1/186	122/18888	0.702176879054006	0.840013861417792	0.770131553761643	HMMR	1
GO:0050673	epithelial cell proliferation	4/186	482/18888	0.702396846488373	0.840013861417792	0.770131553761643	GPX1/ERN1/UHRF1/HPN	4
GO:0051345	positive regulation of hydrolase activity	4/186	482/18888	0.702396846488373	0.840013861417792	0.770131553761643	CCDC125/ECT2/RALGDS/RASGEF1A	4
GO:0045444	fat cell differentiation	2/186	248/18888	0.704162228574209	0.840013861417792	0.770131553761643	GPX1/LAMB3	2
GO:0001838	embryonic epithelial tube formation	1/186	123/18888	0.705128765470715	0.840013861417792	0.770131553761643	STIL	1
GO:0022904	respiratory electron transport chain	1/186	123/18888	0.705128765470715	0.840013861417792	0.770131553761643	ND6	1
GO:0030518	intracellular steroid hormone receptor signaling pathway	1/186	123/18888	0.705128765470715	0.840013861417792	0.770131553761643	BRCA1	1
GO:0045446	endothelial cell differentiation	1/186	123/18888	0.705128765470715	0.840013861417792	0.770131553761643	GPX1	1
GO:0007188	adenylate cyclase-modulating G protein-coupled receptor signaling pathway	2/186	249/18888	0.706259360987425	0.840013861417792	0.770131553761643	GPR78/MARCO	2
GO:1901617	organic hydroxy compound biosynthetic process	2/186	249/18888	0.706259360987425	0.840013861417792	0.770131553761643	DHFR/SLC27A2	2
GO:0002237	response to molecule of bacterial origin	3/186	369/18888	0.707393387594278	0.840013861417792	0.770131553761643	IRF5/GBP3/CAMP	3
GO:0002286	T cell activation involved in immune response	1/186	124/18888	0.70805154988971	0.840013861417792	0.770131553761643	MYB	1
GO:0033865	nucleoside bisphosphate metabolic process	1/186	124/18888	0.70805154988971	0.840013861417792	0.770131553761643	SLC27A2	1
GO:0033875	ribonucleoside bisphosphate metabolic process	1/186	124/18888	0.70805154988971	0.840013861417792	0.770131553761643	SLC27A2	1
GO:0034032	purine nucleoside bisphosphate metabolic process	1/186	124/18888	0.70805154988971	0.840013861417792	0.770131553761643	SLC27A2	1
GO:0043244	regulation of protein-containing complex disassembly	1/186	124/18888	0.70805154988971	0.840013861417792	0.770131553761643	DIAPH3	1
GO:0071774	response to fibroblast growth factor	1/186	124/18888	0.70805154988971	0.840013861417792	0.770131553761643	GALNT3	1
GO:0009144	purine nucleoside triphosphate metabolic process	2/186	250/18888	0.708344163684508	0.840013861417792	0.770131553761643	ND6/FBP1	2
GO:0016054	organic acid catabolic process	2/186	250/18888	0.708344163684508	0.840013861417792	0.770131553761643	ABAT/SLC27A2	2
GO:0046395	carboxylic acid catabolic process	2/186	250/18888	0.708344163684508	0.840013861417792	0.770131553761643	ABAT/SLC27A2	2
GO:0009199	ribonucleoside triphosphate metabolic process	2/186	251/18888	0.710416674619544	0.840013861417792	0.770131553761643	ND6/FBP1	2
GO:0033002	muscle cell proliferation	2/186	251/18888	0.710416674619544	0.840013861417792	0.770131553761643	MYB/ERN1	2
GO:0007281	germ cell development	3/186	371/18888	0.710841466718427	0.840013861417792	0.770131553761643	BRIP1/ASPM/YBX2	3
GO:0002065	columnar/cuboidal epithelial cell differentiation	1/186	125/18888	0.710945517685517	0.840013861417792	0.770131553761643	TYMS	1
GO:0002824	positive regulation of adaptive immune response based on somatic recombination of immune receptors built from immunoglobulin superfamily domains	1/186	125/18888	0.710945517685517	0.840013861417792	0.770131553761643	IL27RA	1
GO:0006690	icosanoid metabolic process	1/186	125/18888	0.710945517685517	0.840013861417792	0.770131553761643	GPX1	1
GO:0022612	gland morphogenesis	1/186	125/18888	0.710945517685517	0.840013861417792	0.770131553761643	HPN	1
GO:0046632	alpha-beta T cell differentiation	1/186	125/18888	0.710945517685517	0.840013861417792	0.770131553761643	MYB	1
GO:0005996	monosaccharide metabolic process	2/186	252/18888	0.71247693219648	0.841401329451081	0.771403595761603	DHDH/FBP1	2
GO:0000956	nuclear-transcribed mRNA catabolic process	1/186	126/18888	0.713810951449333	0.842132499556649	0.772073938472989	MAGOH	1
GO:0006805	xenobiotic metabolic process	1/186	126/18888	0.713810951449333	0.842132499556649	0.772073938472989	ABCC3	1
GO:0031667	response to nutrient levels	4/186	490/18888	0.714540517284208	0.842571300661459	0.772476234901847	GPX1/BRIP1/FBP1/TYMS	4
GO:0046883	regulation of hormone secretion	2/186	254/18888	0.716560843066787	0.842947077720306	0.772820750371758	ABAT/MYB	2
[truncated: 357 more rows]
