# Supplementary material for: Construction of a prognostic prediction model for concurrent radiotherapy in cervical cancer using GEO and TCGA databases with preliminary validation analysis
Source: PLoS One. 2025 Oct 31;20(10):e0334281. doi: 10.1371/journal.pone.0334281 (PMC12578209; doi:10.1371/journal.pone.0334281)
Supplement: S1 Data — Gene expression profiles and corresponding clinical data of TCGA patients were obtained from https://portal.gdc.cancer.gov/. Original dataset GSE236738. The original data supporting the findings of this study can be accessed at https://www.ncbi.nlm.nih.gov/geo/query/acc.cgi?acc=GSE236738. Additional GEO dataset. Additional raw data are available at https://www.ncbi.nlm.nih.gov/geo/query/acc.cgi. (ZIP) [file pone.0334281.s001.zip › support/table/2D.csv]

gene	Multi_Cox.Coeficient
MPP5	0.3622
SNX7	0.2286
LSM12	0.265
GALNT3	0.1847
