# Supplementary material for: Construction of a prognostic prediction model for concurrent radiotherapy in cervical cancer using GEO and TCGA databases with preliminary validation analysis
Source: PLoS One. 2025 Oct 31;20(10):e0334281. doi: 10.1371/journal.pone.0334281 (PMC12578209; doi:10.1371/journal.pone.0334281)
Supplement: S1 Data — Gene expression profiles and corresponding clinical data of TCGA patients were obtained from https://portal.gdc.cancer.gov/. Original dataset GSE236738. The original data supporting the findings of this study can be accessed at https://www.ncbi.nlm.nih.gov/geo/query/acc.cgi?acc=GSE236738. Additional GEO dataset. Additional raw data are available at https://www.ncbi.nlm.nih.gov/geo/query/acc.cgi. (ZIP) [file pone.0334281.s001.zip › support/table/3AB.csv]

sample	Group	MPP5	SNX7	LSM12	GALNT3
TCGA-DG-A2KJ-01A	Low	7.366322	9.867279	6.584963	6.459432
TCGA-VS-A9U5-01A	Low	9.868823	4.523562	8.174926	11.086136
TCGA-JW-A852-01A	Low	9.057992	9.840778	7.022368	8.491853
TCGA-VS-A9UU-01A	Low	10.057992	7.658211	8.098032	8.797662
TCGA-VS-A9UT-01A	Low	10.571753	7.918863	8.33985	7.312883
TCGA-C5-A1MQ-01A	Low	9.491853	10.056638	7.936638	9.129283
TCGA-C5-A7UE-01A	Low	9.333155	8.867279	8.379378	10.633903
TCGA-Q1-A73S-01A	Low	10.197217	7.73471	8.599913	10.740624
TCGA-EA-A43B-01A	Low	9.715962	9.052568	8.299208	10.511753
TCGA-C5-A2LX-01A	Low	10.574594	9.121534	8.262095	9.784635
TCGA-DS-A7WI-01A	Low	10.186114	9.326429	7.643856	11.257977
TCGA-VS-A9UD-01A	Low	9.383704	10.495855	8.219169	10.696968
TCGA-VS-A957-01A	Low	9.884171	10.17742	7.8009	11.187971
TCGA-VS-A9V0-01A	Low	9.712527	9.905387	8.405141	11.038919
TCGA-MA-AA3X-01A	Low	11.50829	7.643856	8.199672	10.795228
TCGA-EA-A4BA-01A	Low	10.001408	9.709084	8.864186	10.316282
TCGA-IR-A3LI-01A	Low	9.461479	9.238405	8.430453	12.617927
TCGA-Q1-A5R2-01A	Low	9.970106	11.00422	8.184875	9.799282
TCGA-Q1-A5R3-01A	Low	10.461479	10.984418	8.357552	8.738092
TCGA-LP-A7HU-01A	Low	9.686501	10.120238	8.933691	10.713387
TCGA-VS-A9UI-01A	Low	10.80655	9.68825	7.930737	10.686501
TCGA-FU-A3EO-01A	Low	10.259743	10.878051	7.499846	10.97298
TCGA-RA-A741-01A	Low	10.47978	9.971544	8.558421	10.215533
TCGA-Q1-A73Q-01A	Low	10.182394	9.31515	9.17742	10.79279
TCGA-C5-A8ZZ-01A	Low	10.612868	8.471675	9.187352	11.124121
TCGA-VS-A954-01A	Low	9.951285	10.249113	8.72792	10.968667
TCGA-IR-A3LA-01A	Low	11.385323	7.169925	9.475733	10.919608
TCGA-VS-A9UB-01A	Low	10.384784	10.116344	8.511753	10.637531
TCGA-EA-A3Y4-01A	Low	10.225207	9.357552	9.084808	11.09869
TCGA-VS-A9UH-01A	Low	9.764872	10.98513	8.714246	10.641149
TCGA-HM-A6W2-06A	Low	10.616549	7.876517	9.569856	11.723661
TCGA-HM-A3JK-01A	Low	10.133142	11.31515	8.113742	10.514714
TCGA-VS-A9UC-01A	Low	10.453271	8.870365	8.651052	12.166477
TCGA-HM-A6W2-01A	Low	10.486835	10.436712	9.372865	9.169925
TCGA-MA-AA41-01A	Low	10.162391	10.425216	9.131857	10.294621
TCGA-VS-A9UP-01A	Low	11.061371	8.936638	8.47978	11.373409
TCGA-JX-A5QV-01A	Low	9.805744	10.703904	9.214319	10.733015
TCGA-C5-A7CM-01A	Low	9.623881	9.908393	8.682995	12.868051
TCGA-DR-A0ZM-01A	Low	10.312883	8.813781	9.473706	11.783408
TCGA-EX-A8YF-01A	Low	10.295769	10.147205	8.794416	11.174926
TCGA-VS-A8Q9-01A	Low	10.584962	9.695228	8.717676	11.293472
TCGA-C5-A7CO-01A	Low	10.213104	9.965784	9.348728	10.82893
TCGA-FU-A3HZ-01A	Low	10.459432	9.778077	9.812177	9.94398
TCGA-IR-A3LL-01A	Low	10.262095	10.100662	9.219169	10.809768
TCGA-MA-AA3W-01A	Low	10.569856	9.938109	8.942515	10.831307
TCGA-VS-A8EC-01A	Low	10.414685	8.665336	9.715962	11.664892
TCGA-C5-A7UH-01A	Low	10.958553	9.686501	8.388017	11.287135
TCGA-VS-A9V2-01A	Low	10.47978	10.279611	8.778077	10.942515
TCGA-MA-AA42-01A	Low	9.717676	10.944712	8.951285	11.368506
TCGA-C5-A907-01A	Low	10.437752	9.489848	9.084808	11.603163
TCGA-VS-A959-01A	Low	10.319672	9.941048	8.672425	11.882261
TCGA-VS-A8EL-01A	Low	10.234817	10.372865	8.810572	11.598518
TCGA-EA-A3QD-01A	Low	10.276124	10.179909	9.317413	11.113091
TCGA-VS-A9UZ-01A	Low	10.358651	10.61471	8.61471	11.589183
TCGA-WL-A834-01A	Low	10.566054	10.033423	8.710806	11.857981
TCGA-VS-A958-01A	Low	10.267957	9.834471	9.499846	11.748612
TCGA-C5-A8YT-01A	Low	10.729621	10.373953	9.068778	10.858758
TCGA-VS-A950-01A	Low	10.754888	10.257388	8.839204	11.297489
TCGA-VS-A94W-01A	Low	10.675075	10.239599	8.864186	11.451726
TCGA-DS-A0VN-01A	Low	10.97871	9.95565	9.539159	10.553629
TCGA-C5-A7CH-01A	Low	11.308908	9.33539	8.804131	11.900867
TCGA-C5-A902-01A	Low	10.989394	9.810572	9.011227	11.645208
TCGA-LP-A4AX-01A	Low	10.224002	10.850968	8.864186	12.174302
TCGA-MA-AA43-01A	Low	10.918118	11.404609	9.319672	9.505812
TCGA-MA-AA3Z-01A	Low	10.903129	10.553629	8.48784	11.790756
TCGA-EX-A449-01A	Low	10.526499	10.554589	8.754888	12.23332
TCGA-VS-A8QF-01A	Low	10.619303	11.086136	8.658211	11.57033
TCGA-C5-A8XK-01A	Low	10.935902	10.346514	8.665336	11.906515
TCGA-MU-A5YI-01A	Low	10.622052	11.107217	9.019591	11.193525
TCGA-VS-A8EH-01A	Low	10.463524	10.804131	8.948367	12.11081
TCGA-MY-A5BF-01A	Low	10.784635	10.751544	9.636625	10.609179
TCGA-DS-A5RQ-01A	Low	10.552669	11.334273	8.59619	11.861087
TCGA-C5-A1ML-01A	High	10.511753	10.682995	8.83289	12.43567
TCGA-DS-A3LQ-01A	High	10.631177	9.603626	10.465566	11.212496
TCGA-VS-A9V3-01A	High	11.097374	9.83289	8.761551	12.461991
TCGA-VS-A8EI-01A	High	11.213712	10.385862	8.930737	11.338736
TCGA-LP-A4AU-01A	High	10.895575	9.768184	9.245553	12.366049
TCGA-PN-A8MA-01A	High	11.084808	10.198445	8.396605	12.698271
TCGA-VS-A9UR-01A	High	11.126704	10.400879	8.820179	11.789126
TCGA-EA-A5FO-01A	High	10.592457	11.602235	8.813781	11.531381
TCGA-DS-A7WH-01A	High	10.704768	9.967226	8.912889	13.264443
TCGA-MY-A5BD-01A	High	10.449149	11.489346	8.751544	12.157663
TCGA-VS-A9U6-01A	High	11.049168	10.398744	9.684749	11.085472
TCGA-C5-A8XI-01A	High	10.618386	11.446049	9.022368	11.676839
TCGA-EK-A2H1-01A	High	10.436712	10.883407	9.370687	12.236014
TCGA-VS-A8QA-01A	High	10.481799	11.325868	9	12.349005
TCGA-DS-A1OA-01A	High	10.957102	10.86496	9.355351	11.47978
TCGA-C5-A1BF-01B	High	11.350939	9.754888	9.744834	11.598983
TCGA-DG-A2KK-01A	High	11.071462	11.346514	9.044394	11.185495
TCGA-EA-A44S-01A	High	11.124768	11.249113	9.129283	11.122181
TCGA-JW-A5VH-01A	High	11.153552	10.994353	9.469642	11.067434
TCGA-DS-A7WF-01A	High	10.527477	11.445015	9.207014	12.186114
TCGA-DG-A2KM-01A	High	11.189207	9.68825	9.717676	12.330637
TCGA-EA-A5O9-01A	High	10.921841	11.364135	9.087463	12.009129
TCGA-VS-A94Z-01A	High	11.365776	10.721954	9.383704	11.545447
TCGA-VS-A9UQ-01A	High	11.142107	11.116994	8.768184	12.440869
TCGA-MU-A51Y-01A	High	11.151017	10.26092	9.61471	12.296916
TCGA-EK-A2H0-01A	High	11.304922	10.048487	9.912889	11.878817
TCGA-C5-A0TN-01A	High	10.60548	11.263269	9.407268	12.483312
TCGA-VS-A9U7-01A	High	11.417325	10.770664	9.97728	10.684749
TCGA-HM-A4S6-01A	High	11.013323	11.310045	9.247928	11.924441
TCGA-C5-A1MH-01A	High	10.945444	11.394463	9.629357	11.47978
TCGA-C5-A1BE-01B	High	11.467606	9.537218	10.243174	11.934797
TCGA-2W-A8YY-01A	High	11.364682	10.186114	9.550747	12.513234
TCGA-IR-A3LK-01A	High	11.308908	10.672425	9.754888	11.839597
TCGA-BI-A0VR-01A	High	11.101319	10.813781	10.078151	11.645208
TCGA-EX-A1H5-01A	High	11.30321	10.771489	10.183635	11.361944
TCGA-C5-A1MK-01A	High	11.291171	10.355351	9.611025	12.798674
TCGA-IR-A3LF-01A	High	10.841564	11.446049	9.417853	12.617008
TCGA-FU-A5XV-01A	High	11.391244	10.949097	9.226412	12.57908
TCGA-C5-A8XJ-01A	High	11.166791	11.136991	9.636625	12.205793
TCGA-IR-A3LH-01A	High	10.325305	11.455327	10.267957	12.601539
TCGA-Q1-A6DW-01A	High	11.43567	10.759056	9.794416	12.106236
TCGA-DS-A1OC-01A	High	11.051889	10.909143	9.813781	12.67816
TCGA-C5-A2LZ-01A	High	11.407268	10.532356	10.005625	12.186733
TCGA-JX-A3Q0-01A	High	11.311181	11.982637	9.092757	11.906891
TCGA-C5-A1MN-01A	High	11.225207	11.511753	9.002815	13.010878
TCGA-4J-AA1J-01A	High	11.370687	10.984418	9.79279	12.430975
TCGA-DG-A2KL-01A	High	11.554589	11.507795	9.481799	12.173677
TCGA-Q1-A73O-01A	High	11.558421	11.04576	9.915879	12.125091
TCGA-MY-A913-01A	High	11.920725	10.548822	9.744834	12.385053
TCGA-C5-A2LT-01A	High	11.805744	11.412041	9.774787	11.501837
TCGA-EX-A3L1-01A	High	11.502832	10.866506	9.493855	13.206709
TCGA-C5-A1M6-01A	High	11.551708	10.876517	10.056638	12.625252
TCGA-IR-A3LC-01A	High	11.562719	10.926296	10.330917	12.149112
TCGA-DS-A1OD-01A	High	11.208844	10.986553	9.736402	13.626279
TCGA-FU-A40J-01A	High	11.789126	10.722808	9.255029	13.509528
TCGA-FU-A23L-01A	High	11.231821	11.22581	9.970106	13.18967
TCGA-HM-A3JJ-01A	High	11.44035	12.108524	9.864186	11.955287
TCGA-FU-A3WB-01A	High	11.568431	12.02756	10.285402	11.446049
TCGA-C5-A3HF-01A	High	11.440869	11.06945	9.839204	13.638096
TCGA-VS-A8EG-01A	High	12.004923	11.391244	9.592457	12.731319
TCGA-IR-A3L7-01A	High	12.553149	11.632541	9.226412	12.130892
TCGA-VS-A9UO-01A	High	11.677279	10.742309	9.603626	14.537825
TCGA-JW-A69B-01A	High	11.525521	11.676398	10.271463	13.191213
TCGA-FU-A3NI-01A	High	12.407002	10.721099	10.084808	13.00422
TCGA-C5-A1BN-01B	High	11.905011	11.030667	10.582142	12.918491
TCGA-C5-A1BM-01A	High	12.102304	10.664447	10.345405	13.563554
TCGA-FU-A3HY-01A	High	12.31826	11.979425	9.987264	12.234219
TCGA-C5-A1BQ-01C	High	12.221285	11.576957	10.500842	12.522827
TCGA-C5-A1M9-01A	High	12.045077	11.673309	10.353147	13.005274
TCGA-DS-A1OB-01A	High	11.848232	12.141788	10.183635	13.110157
TCGA-C5-A1MI-01A	High	12.583318	10.466586	10.161132	13.907172
TCGA-EA-A439-01A	High	12.059682	11.617927	10.560333	13.048657
