# Supplementary material for: Construction of a prognostic prediction model for concurrent radiotherapy in cervical cancer using GEO and TCGA databases with preliminary validation analysis
Source: PLoS One. 2025 Oct 31;20(10):e0334281. doi: 10.1371/journal.pone.0334281 (PMC12578209; doi:10.1371/journal.pone.0334281)
Supplement: S1 Data — Gene expression profiles and corresponding clinical data of TCGA patients were obtained from https://portal.gdc.cancer.gov/. Original dataset GSE236738. The original data supporting the findings of this study can be accessed at https://www.ncbi.nlm.nih.gov/geo/query/acc.cgi?acc=GSE236738. Additional GEO dataset. Additional raw data are available at https://www.ncbi.nlm.nih.gov/geo/query/acc.cgi. (ZIP) [file pone.0334281.s001.zip › support/table/4A .csv]

sample	B cells naive	B cells memory	Plasma cells	T cells CD8	T cells CD4 naive	T cells CD4 memory resting	T cells CD4 memory activated	T cells follicular helper	T cells regulatory (Tregs)	T cells gamma delta	NK cells resting	NK cells activated	Monocytes	Macrophages M0	Macrophages M1	Macrophages M2	Dendritic cells resting	Dendritic cells activated	Mast cells resting	Mast cells activated	Eosinophils	Neutrophils	P-value	Correlation	RMSE
TCGA-DS-A7WI-01A	0	0	0.00875297631458583	0.0397176637238355	0	0.129635553874545	0	0.00690373909792313	0.133038073950972	0	0	0.287518597309878	0.0390339979327451	0.0418452714579259	0.0120905960433339	0.172257072386538	0.00861130206745124	0.0666736806055357	0.0397826044251152	0	0	0.0141388708096146	0.216	0.0799234630375508	1.11155837405836
TCGA-EX-A449-01A	0.00507476733040424	0	0.248701522088095	0	0	0.204908668143142	0	0.00974046598484024	0.00118327219479223	0.0430377164799742	0.0398073243635017	0.0456211785775294	0.0081291401675315	0.257767574456189	0.00816902129886517	0	0	0.118895904984208	0.00775519102591856	0	0.00120825290500868	0	0.278	0.0661108401009113	1.06045561213807
TCGA-VS-A958-01A	0.00453800304519658	0	0.0204256245876995	0.231188590917373	0	0.0734996867090685	0.0460406152711184	0.0424673414471922	0.0760592390742258	0	0.141525871116544	0.0224513592201263	0.0267739335324102	0.0159923691341539	0.129564573041965	0.110233257305933	0	0.011619130546843	0.0416419062527528	0	0	0.00597849879739766	0.001	0.325545331713519	0.964743937787846
TCGA-MY-A5BE-01A	0.0665446191999022	0	0.0526753493719469	0.280259866253462	0	0.110661245021358	0.0494463597470519	0.0249035233873589	0.0598070619536167	0	0.0653262477958342	0	0.013901545790519	0.0580064031321579	0.149347285043662	0.0550964604868039	0.0138227273681794	0	0.000201305448146587	0	0	0	0	0.583662924168346	0.814839464962228
TCGA-C5-A2LX-01A	0.039880175394476	0	0.0201694268887365	0.220603980110456	0	0.157804781909963	0	0.0871331626853784	0.0856094802040675	0	0	0.0440881028283462	0.00136841053583742	0.168954077123177	0.049662637520022	0.0879166434719577	0.0302228427299398	0	0.00658627859764187	0	0	0	0.001	0.324800610868537	0.958056223355883
TCGA-Q1-A73Q-01A	0.0548119851487012	0	0.153159163589068	0	0.0969129844130065	0.233901874519404	0	0	0.0375690872983503	0	0.0345422180767118	0	0.0422975087740876	0.100406215111601	0.00683428493970656	0.0347958987060713	0.0623374618363433	0.0520261704545936	0.0582641294631743	0.032141017669181	0	0	0.595	0.0170328400091897	1.06057312143953
TCGA-BI-A0VR-01A	0.00532049568415174	0	0.125629669856954	0.141879867636887	0	0.145118270836705	0.0697630628637358	0.0130317171820189	0.0308456289558177	0	0.100882103937606	0	0.0228701108935619	0.0879734089272846	0.125511854977369	0.0390475341067643	0.00272470285768612	0.062608715522627	0.0267928557608303	0	0	0	0.001	0.346313078600176	0.943325357068039
TCGA-C5-A3HD-01B	0.0408218182861592	0	0.0179152561987291	0	0	0.231889756417832	0.0469527157321291	0	0.0210149594693225	0	0.0229672355909758	0.0725174922544786	0	0.192622109345022	0.104172278625753	0.0189353126209349	0	0.125656933323827	0.104534132134837	0	0	0	0.503	0.0292618496196018	1.09235723109733
TCGA-EK-A2PK-01A	0	0.00235761700784513	0.109437695957574	0.155474784288242	0	0.0300691721765413	0	0.0434499318843247	0.097183449730874	0	0	0.349033354062856	0.0139639812348597	0.015288739465586	0.0298987363273086	0.0736481250486191	0	0.0156612110270263	0.0599742636030263	0	0	0.00455893818531731	0	0.517608268345854	0.865996065712534
TCGA-FU-A3WB-01A	0.108676280952533	0	0.084048034359962	0.136050407421465	0	0.142073460405759	0.0154740021953013	0.0313626189949698	0.0752170673414209	0	0.027656104560193	0.0251996414347456	0.0314698431286545	0.0218040154147608	0.0497376064528499	0.10741346802856	0.0140391285283925	0.0919461482926926	0.0378321724877395	0	0	0	0.637	0.0118688963797954	1.0747664612199
TCGA-MA-AA41-01A	0.0177158021788504	0	0.0407889853562459	0.146419596893089	0	0	0.019898729613296	0.0345564627217994	0.0873773386272217	0	0.00613194182410423	0.0646493982991272	0.0130188246101794	0.15618113621052	0.20383909795687	0.118940303900609	0.0096171795228386	0.0146825483565661	0.0661826539286839	0	0	0	0.005	0.286686752228793	0.983344990776044
TCGA-IR-A3LK-01A	0.00154709874904455	0	0.0176548831607457	0.155970540186753	0	0.0176926835986563	0.0557603876365587	0.0843199521993215	0	0	0.0048806143792696	0.0471854834156146	0.00611408704461268	0.0142467301153305	0.231959548470299	0.236384859569202	0.0218895871050285	0.0808317033656996	0.02234681476335	0	0	0.001215026240514	0.025	0.191439954989822	1.04935465704342
TCGA-C5-A8YT-01A	0.0533878059093351	0	0	0.116789557223394	0	0.0948653537092058	0	0	0.0943586138408987	0	0.27531293854589	0.0890912054835343	0.0133162063573216	0.0645643673789723	0	0.103911173553297	0	0.010602978081157	0.083799799916994	0	0	0	0.015	0.218105814781589	1.04565371330742
TCGA-EA-A5ZD-01A	0	0	0.00557157734214152	0.0689598055253136	0	0.167522685800252	0.028716969783647	0.0300330744420067	0.0399132342489973	0	0.0498186531111819	0	0.0468236043367184	0	0.154526711943445	0.142024627129473	0.05758858213086	0.114683652471021	0.0678572154686517	0	0	0.0259596062662916	0.00900000000000001	0.256443374125428	0.990384309510026
TCGA-EA-A1QT-01A	0.0128872647801333	0	0	0.0381663388877529	0	0.125103540462757	0.0831972299380999	0.105222203010034	0.00107464668396672	0	0	0.0649794142691274	0.0771119689502032	0.0742992835221142	0.148979980624123	0.153506353783236	0.0339525026726552	0.0251283181617435	0.0563909542540534	0	0	0	0.024	0.196485629062168	1.0120099608519
TCGA-VS-A9UL-01A	0.0376828923549858	0	0.0741904232594353	0	0.12860369591359	0.250780103210096	0	0.190705056485643	0	0	0.0400748611812066	0	0.11517394067231	0.128136706431774	0.0070810776736448	0	0	0.0275712428173154	0	0	0	0	0.915	-0.0245975931359701	1.11256244670268
TCGA-EK-A2RO-01A	0.0403490708516535	0	0.00434225747183366	0.00476515343229881	0	0.159038814420087	0	0.0589551843134313	0	0	0.0230776373959329	0.0796372684092967	0	0.213774614866906	0.0975850198010907	0.199589675211276	0.0132563329060985	0.0913558208100863	0.0142731501100088	0	0	0	0.403	0.0461298398324067	1.09381138671613
TCGA-EK-A2RC-01A	0.0597365406253653	0	0.0372314973649538	0.0823638837538978	0	0.249584161019278	0	0.0205284986010776	0.0853215107138216	0	0	0.0635022394467109	0.0336182165601486	0.00262923801194181	0.0708470757027562	0.129570931736867	0	0.108461464376956	0.0566047420862258	0	0	0	0.0590000000000001	0.147345379736283	1.03205015149997
TCGA-C5-A7CL-01A	0	0.00128438114917526	0	0	0	0.21806484497608	0	0.0656570234498311	0.0341861998931169	0	0.0695754088629943	0	0.0280001838758625	0.0883684845228937	0	0.0739751651381754	0	0.181479020294405	0	0.220817696048339	0	0.0185915917891264	0.692	0.00481047688485183	1.11023853389269
TCGA-C5-A7X3-01A	0	0	0.162038079623427	0.0106055995997176	0	0.221035457363923	0	0	0.123049590942736	0	0.00609220727173082	0.117878461599424	0	0.109291730601929	0.019583695048396	0.195707627072619	0	0.00726739188591522	0.027450158990183	0	0	0	0.04	0.17089526671919	1.01704254285511
TCGA-C5-A1BM-01A	0	0	0.0280261127051766	0.00305295953225563	0	0.134129658731964	0.00830293415515083	0.0865961930300905	0.0121998822258424	0	0.0338640871704358	0.0161709674369604	0.00807510659767811	0.0103858105596951	0.238516038632118	0.240873321309766	0.0565482220959953	0.0601856911694704	0.055915105807163	0	0	0.00715790884023807	0	0.430116964555561	0.909217375452308
TCGA-C5-A2LY-01A	0.00338349352304548	0	0.00761621762853195	0.220935921383354	0	0.0132207931765088	0	0.0683147162110317	0.087766859700633	0	0	0.123871597015049	0.0138629803982211	0.100870038451833	0.129274040609358	0.146331510241081	0.0402739813113122	0	0.0442778503500406	0	0	0	0	0.507469804748709	0.861044564194085
TCGA-EA-A50E-01A	0.0161803784418795	0	0.00464778235217683	0.0113788562447194	0	0.109514856196322	0	0.022804704036974	0	0	0.0275718811982282	0	0.00277969963272866	0.369406276947555	0.111195100540331	0.296781123034237	0	0	0.0277393413748486	0	0	0	0.015	0.225144082537758	1.03898461406679
TCGA-ZJ-AAXU-01A	0.0622484375726401	0	0.277317274092982	0.0495425569541601	0	0.15178032635985	0	0.0892728595748467	0.0289519259154424	0	0	0.104437575643185	0.0303147626837626	0.000137900567672859	0.0859677239215055	0.0244236240554618	0.0123954605267524	0.0504444384968149	0.0327651336349235	0	0	0	0.003	0.301559008341772	0.95951834524271
TCGA-HM-A6W2-01A	0.0353651555657274	0	0.0760249476637307	0.0550563317021374	0	0.117177624657301	0.12351680853021	0	0.0473620298985398	0	0.0175205400318651	0.0230759705991628	0.0551578803206504	0	0.0366412425752534	0.389688765189597	0	0	0.0234127032658245	0	0	0	0.532	0.0262866611416125	1.06979647256611
TCGA-C5-A1MQ-01A	0.00155860673226728	0	0.0803106471994058	0.0999936687399003	0	0.101168825659178	0.00210898305938856	0.0342019696192495	0.0785038753212813	0	0.0226446348147568	0.0340084022860594	0.0140121822290907	0.21364331090939	0.0893824728996635	0.200098252760826	0	0	0.0283641677695429	0	0	0	0.001	0.391090734433452	0.92151019247457
TCGA-MA-AA42-01A	0.0361428933926771	0	0.0333755265352736	0.207962863736022	0	0.0991377646834265	0.0754265255134756	0.0680982299815414	0.0544200494219029	0	0.0482204089432516	0.0393169216031713	0.0104958110306921	0.0360980595640335	0.117513628014629	0.117131679411119	0.0357697388556773	0	0.0208898993131079	0	0	0	0.001	0.345003746560256	0.946096336329429
TCGA-JW-A852-01A	0	0	0.0451365791561645	0.0688502385605051	0	0.12839386470385	0	0.0684293469837683	0.081576214905921	0	0.0113608584365901	0.0637460715270246	0.0440002996186016	0.0855961682721722	0.0354238760196677	0.168405455640232	0.0497445349442732	0.101213367004691	0.0481231242265384	0	0	0	0.01	0.253594334275246	0.979491552917003
TCGA-C5-A1BE-01B	0.0170075293316761	0	0.0267930618537753	0	0	0.230893862768003	0.023002597025559	0.0715039366500116	0	0	0.0615578756973346	0.0225029193496211	0	0.256599418410874	0.138379502740295	0.0692877796060006	0.013253159297547	0.0374791671173861	0.0317391901519155	0	0	0	0.027	0.185642004380499	1.02717381979434
TCGA-C5-A1MN-01A	0	0	0	0.014446672999962	0	0.215786774198568	0	0	0	0	0.0151942960592471	0.0277605165252484	0	0.463122361839896	0.0571833693639489	0.04223361742836	0	0.0917823636276289	0	0.0724900279571399	0	0	0.00900000000000001	0.259440378502949	1.02032646450082
TCGA-VS-A9U7-01A	0.0133374690125664	0	0.0565753386932165	0.0144576707192475	0	0.202444068329972	0	0.0571538688391602	0.0484907690793925	0	0.0429593570383817	0.0591691377212616	0.0148227948582858	0.112091763230734	0.238554774200109	0.0662708170298618	0.031700862067014	0.0122336187546223	0.0297376904261747	0	0	0	0.001	0.372994283115794	0.941749734901587
TCGA-ZJ-AB0I-01A	0	0.00514740582568878	0	0	0.0144495887096468	0.0608131340710277	0	0.0330639115683141	0.00486060159031417	0	0.133732677818815	0	0	0.399100515789097	0	0.0800514939454304	0	0.0439372721933063	0	0.209330475545442	0.0155129229429177	0	0	0.468540780123943	0.89238566508182
TCGA-LP-A4AX-01A	0.00681474034842058	0	0.071785242069845	0.23064811514497	0	0.0507781438005596	0.101359733093441	0.0521253379561875	0.0198789068755091	0	0.107252158781446	0	0	0.0575719184332704	0.101355893566244	0.176410942659617	0	5.36499775034545e-05	0.0239652172929859	0	0	0	0.072	0.138740572217052	1.03917723150332
TCGA-JW-A5VH-01A	0.0351270442522991	0	0.00526079895339802	0.357972665249978	0.0201629113181701	0	0	0.0742811173034712	0	0	0	0.0347257598131119	0.11391244375621	0.289278286541149	0	0.00855399641205291	0	0.029548662346685	0.022033719720404	0	0	0.00914259433307053	0.771	-0.00369632891361279	1.12101911905257
TCGA-C5-A902-01A	0.0264642943822041	0	0.000109211559714979	0.345401260303335	0	0.0221174365571195	0	0.0946372791980695	0.19270372158599	0	0.061832184580171	0.115772820904625	0.0317807934369444	0.0191131050005783	0.0199625613608662	0.0134752960118372	0	0.00100014709471874	0.0556298880238261	0	0	0	0.011	0.243440960426	1.03737890751578
TCGA-FU-A23L-01A	0.0582359318354227	0	0.0105707211183144	0.158846218396041	0	0.182879565566385	0.0766718918946629	0.0157238751480219	0.0105330922645998	0	0.0362643327535067	0.0518592322538257	0.0162838228093882	0.0136132859946585	0.150834093747828	0.0987441955638222	0	0.0790556988538684	0.0398840417996543	0	0	0	0.00600000000000001	0.277722251339633	0.986554676397052
TCGA-FU-A3NI-01A	0.094375825343014	0	0.0204999935630445	0.0153234424200507	0	0.336664370407716	0.0118581698220669	0	0	0	0.021747658800346	0.028638516512059	0.0520340224765039	0.0389097480413487	0.119207330055736	0.19045571417314	0.00794214722829168	0	0.062343061156682	0	0	0	0.175	0.093903385342124	1.050423109396
TCGA-VS-A9UT-01A	0.0696296116626331	0	0.102800851355061	0.0715555168140267	0	0.150953877426299	0.0227611274367196	0.0459365786138309	0.016581661263353	0	0.0234529084326437	0.0192281278683879	0.00210417492867915	0.156437226282555	0.116054899696883	0.180100496443419	0	0	0.022402941775509	0	0	0	0.001	0.367518649227163	0.931043441982427
TCGA-C5-A8YR-01A	0.0108914630128746	0	0.0122399527563615	0.0405328014683752	0	0.026374483412308	0.129537651347982	0.0387569400348243	0.128664657581221	0	0.109153793318969	0.112404052474519	0.0286252943048981	0.182712767458112	0.0554617890700135	0.110217322156188	0.00014136629241053	0.00140064200922806	0	0	0	0.0128850233017161	0.015	0.220049380217708	1.01583823044168
TCGA-VS-A94X-01A	0	0	0.0933687569041264	0.0702109764677394	0	0.15204636471508	0	0.0820304331973906	0.0495906574077329	0	0.0668954978793566	0.0290505734707813	0.00703961586475412	0.0591351355297248	0.129021215694502	0.0538302319451676	0	0.161674918164425	0.0461056227592198	0	0	0	0.09	0.129270696851059	1.05323374453138
TCGA-EK-A2RN-01A	0	0	0	0.0584530360170746	0	0.138294004458321	0.0670026805593389	0.0885340983776462	0	0	0	0.031936422886654	0.151347416599451	0	0.060548325524265	0.22999374435274	0.00490793792129353	0.13492598293346	0.0293381745137987	0	0	0.00471817585595706	0.38	0.0492735546971701	1.06867242166967
TCGA-MA-AA43-01A	0.0015148463569134	0	0.0531771465874866	0	0	0.173163389083521	0	0	0.0368432407056751	0	0.0517531558843797	0	0	0.391641690613565	0.0357247663278712	0.0153891602429745	0	0.106225965156171	0	0.127914166089379	0	0.00665247295206407	0.00600000000000001	0.278859883815727	0.993802602948472
TCGA-ZJ-AAXT-01A	0	0	0.0111024739287969	0.0579893305173465	0	0.23790308570037	0	0.0574939022980763	0.0042897158405743	0	0.0853637404510434	0	0	0.237219197160173	0.159309129316346	0.0547170327935174	0	0.0543440286415938	0	0.0385033483477391	0	0.00176501500442279	0.018	0.212284194602165	1.02496502087169
TCGA-C5-A2LT-01A	0	0	0.0641332352422168	0.165518746287941	0	0.211212442726227	0.0673353754564673	0	0	0	0.0749962069311147	0.0408871765908902	0.0151801448943599	0.056306949564874	0.0525860798119756	0.138686339367139	0	0.0443964085872929	0.0687608945395029	0	0	0	0.101	0.123353616293938	1.04238846593854
TCGA-WL-A834-01A	0	0	0.00465715142785256	0	0	0.270614447349492	0	0.0402655151290096	0.0918565495562037	0	0.00977961769666878	0	0.0723068835464536	0.234729732896899	0.0429356662190815	0.0639970198170081	0.0732388819191404	0	0.09561853444219	0	0	0	0.418	0.0429682048877991	1.07305631731374
TCGA-FU-A40J-01A	0.089201526298703	0	0.0270587899057677	0	0	0.253405658239468	0	0	0.0880674691783523	0	0	0.120933550070538	0	0.0774328023811789	0	0.0172065137112465	0	0.0567248676103877	0.185425108454781	0	0	0.0845437141495771	0.495	0.0307038619526789	1.08079580446572
TCGA-DS-A5RQ-01A	0.00147747765052469	0	0.00481319341156241	0.132163401769479	0	0.146177359394986	0.0155766518496336	0.0346797820367089	0.0517653584245734	0	0.0144284809219699	0.0233587629057044	0.0745888943564053	0.0506015669043639	0.104269866884198	0.152851792938378	0.0343153520284042	0.101336234360373	0.0575958241627351	0	0	0	0.016	0.214305429494482	1.00294018796093
TCGA-VS-A9UH-01A	0.00926225664958586	0	0.0780119074069591	0.0900285983305021	0	0.105250904469559	0	0.0493824124750223	0.0356834782776174	0	0.0118739170209822	0.0486838323553072	0	0.147790705460675	0.170644949132233	0.218602496256361	0.0019833686362734	0	0.0289894116692823	0	0	0.00381176185964009	0	0.462276060503542	0.886112274043576
TCGA-MA-AA3W-01A	0.00429711628857358	0.00604898079920597	0	0.155071782702661	0	0.151228873961994	0.0342318067296942	0.0329591509377236	0.0753287552671412	0	0.119213081456198	0.0151300729127964	0.0128566131253859	0.0599445347846247	0.0844822938634224	0.0861212518541881	0.0463015640243948	0.0883485724334659	0.0284355488585296	0	0	0	0	0.420558703448583	0.908502838377446
TCGA-Q1-A73S-01A	0.00172422300535694	0	0	0.0355331879352631	0	0.20115650245936	0	0.132617873604144	0	0	0.0307005259731305	0	0.0477061564953562	0.284158584293888	0	0.0639915571400035	0	0.105351763199813	0.0899392372724831	0	0.00712038862120149	0	0.79	-0.00713350069406818	1.10343043330108
TCGA-C5-A1BI-01B	0.000979910019968766	0	0.0437370102787059	0.0605337486764181	0	0.127785111992999	0.0601112541363173	0.0246684934548273	0.0498428735532439	0	0.0974136275240562	0.0213878865534643	0.0269112022234083	0.106278866832049	0.10386623395017	0.159299422987272	0.00590171134992592	0.0604860332265772	0.049819149825024	0	0	0.000977463415572406	0.004	0.29945850756762	0.963240594523894
TCGA-EA-A5ZE-01A	0.0174821248382215	0	0.0405799360116825	0.0712892586411973	0	0.120494594039557	0	0.0367224715455099	0.0460796283758415	0	0.0352579883860278	0.00893780255642701	0.0576700988927415	0	0.0671072368360051	0.292191338357654	0.0787580059339359	0.0585267945468249	0.0689027210383739	0	0	0	0.038	0.173178068762944	1.01107122704355
TCGA-4J-AA1J-01A	0.083338484637667	0	0.00866174272015915	0	0	0.285555482082475	0	0.0141772975668284	0.0851801959745717	0	0.0137687483272459	0.0591715512275485	0.0381111534114251	0.166136593058242	0	0.0760869070825066	0	0.0935466216474395	0	0.0236803161858991	0	0.0525849060779919	0.375	0.0502650397506978	1.07260005890257
TCGA-C5-A7CH-01A	0.0787150994379916	0	0.0222564370961048	0.00200057612327793	0	0.0468900800174082	0.00158084881837333	0.0296357649241709	0.0201124937444045	0	0.0212046119040397	0.000394605036306513	0	0.472297396229442	0.100471108666711	0.0887491479841243	0	0.0846188304961072	0	0.0240857419420065	0	0.00698725757953089	0.001	0.390971347542188	0.943931755049566
TCGA-JW-A69B-01A	0.0604497606123616	0	0.091461049793962	0	0.0295349902085638	0.134176588690041	0	0	0.0630648618272637	0	0.0282635614030711	0	0	0.226619996036934	0	0.311635254178608	0	0.0407563371715888	0.0140376000776051	0	0	0	0.292	0.0640970361311302	1.07485509005374
TCGA-ZX-AA5X-01A	0.0410935145311761	0	0.00495849509637277	0.0402068633548244	0	0.211284388217366	0	0	0.0395104948357418	0	0.083891164844925	0.00128024524890748	0.0495454864259334	0.0563759528669664	0.152103106430456	0.140805051527792	0.0198509207215413	0.0387520902726019	0.112623433055554	0	0	0.00771879256984073	0.014	0.226851135649098	0.998575324863396
TCGA-VS-A9V0-01A	0.0764214449233961	0	0.0658405750325511	0	0	0.276136851587566	0	0.0362002866419687	0.169644197341042	0	0.046155402364429	0.0220086599558476	0.0452205120607805	0.116964723300144	0	0	0.023074557210283	0.0115855855417516	0	0.0863465920272669	0	0.0244006120129732	0.961	-0.0395725014665772	1.10625380633664
TCGA-EA-A97N-01A	0	0.00906905519175608	0	0.0152574854092936	0	0.257862352758646	0.0084873215564493	0	0	0	0.067688367004346	0	0.0028752737866461	0.262532691324618	0.0790382649899958	0.128883059168946	0.0698833144204669	0.0629072050124824	0.0355156093763539	0	0	0	0.025	0.191732823544172	1.02257925519063
TCGA-EK-A2PG-01A	0.0619404096909189	0	0.13285842074171	0	0	0.0710392211253912	0	0.151440820114369	0.00376557703866736	0.0896897430916807	0.0489863214292187	0	0.00968270387729277	0.0765065344507634	0.0395968338142463	0.140530648417911	0.0871105891802301	0.0544834045107727	0.0323687725168273	0	0	0	0.728	0.00155341409166762	1.0657574471945
TCGA-ZJ-AAXA-01A	0	0	0.0244416765437136	0	0	0.301927798866305	0	0.0749155579408286	0.0732768434697698	0	0.00512526110278503	0.019591652395534	0.0337934696790996	0.146802538066985	0	0.0920859410663194	0	0.0839882881051667	0.143735702652772	0	0.000315270110722645	0	0.737	0.00020997369090374	1.08551606353099
TCGA-DS-A0VL-01A	0.01013987423843	0	0.0428431296726013	0.148883460019277	0	0.0634428729573839	0	0.102913760397256	0.0438272060755217	0	0.0786925227523491	0.0837773788841243	0.0143002636999055	0.0615594254133786	0.115859716415761	0.0980888712620163	0.0100053810478973	0.105937387661706	0.0197287495023912	0	0	0	0.04	0.170840587925234	1.03993136026633
TCGA-C5-A1BN-01B	0.0359609261900516	0	0.108067631397393	0	0.0401573382044578	0.172628195072971	0	0	0	0	0.0255551940399557	0.0833758869955858	0	0.306441182647831	0.0379469696398628	0.0282275501447453	0	0.0908622038743025	0.0707769217928438	0	0	0	0.047	0.162884725091171	1.0287042440781
TCGA-EK-A2IR-01A	0.138214604866495	0	0.0555257192444053	0	0	0.183130267565196	0	0	0.0282586749697513	0	0.0134317957579972	0.022791394929587	0.00528709770737189	0	0	0.374588693543775	0.00613824566267848	0.167339582051188	0	0.00529392370155448	0	0	0.999	-0.0690374440931907	1.11798493642118
TCGA-C5-A2M1-01A	0.0948354461022363	0	0.0463360412659557	0.214108738086421	0	0.068344995396236	0.0502961166351157	0.0864657135976575	0.0473626668102435	0	0.0559258354778286	0.00519346444267793	0.0148695243008317	0.0127150143101947	0.145199957732273	0.122316515568826	0.000227254650164588	0	0.035802715623338	0	0	0	0.025	0.190843392502232	1.01943567355864
TCGA-C5-A7CJ-01A	0.0577798833936715	0	0.022586376238384	0.0603509567421402	0	0.338168374481363	0.0580451807686906	0	0	0	0.111063625538204	0	0.0378523444692084	0.0694093020211188	0.0445664103618109	0.0642164504709243	0.0259059643681556	0.0686698222993003	0.0391933017405408	0	0	0.00219200710648808	0.048	0.159728853311527	1.02524317214625
TCGA-C5-A1MI-01A	0.0829186672771411	0	0.0664638654142775	0.156825691536889	0	0.320090835241235	0.0456416051445188	0	0.0365347297853806	0	0.0406096110044203	0	0.0245235736793262	0.0783595353628612	0.0630753130951039	0.073199983965942	0	0	0.0117565884929042	0	0	0	0.15	0.100599969240648	1.0569908927224
TCGA-VS-A957-01A	0.0938324718838541	0	0.0854084710964235	0.0847822384277149	0	0.0656053684104183	0	0.0374809454290393	0.0848420546864967	0	0.0608796190053476	0.0274608847474293	0.0136999977305287	0.225648296629411	0.00136962408736973	0.0684186805079894	0	0.149940891243072	0.00063045611490516	0	0	0	0.358	0.052296006303255	1.06887734651271
TCGA-JX-A3PZ-01A	0	0	0	0.0958986058459179	0	0.152599300364072	0	0.000196123072409569	0.0301285406220311	0	0.0194943034562948	0.101902526043171	0.0234166656020774	0.159408437220018	0.0818022962368961	0.174720768861853	0.00762786228797627	0.0654321004291928	0	0.0873724699580901	0	0	0.028	0.183056864199444	1.03220329933996
TCGA-IR-A3LC-01A	0.103397590488442	0	0	0	0	0.190318907259681	0	0.0169065140747652	0.0384266544940322	0	0.0438839676425524	0.113698747721114	0.0118392970877068	0.152807433398923	0.0215304867347177	0.148510212475207	0	0.0215809532976017	0.137099235325257	0	0	0	0.275	0.0668120457252931	1.06531823190266
TCGA-JW-A5VK-01A	0.106328016321852	0	0.106243396760718	0	0	0.172373392170369	0	0.0307423546263243	0.0469886998596599	0	0.0277662517637868	0.00988222564057297	0.0261771774813377	0.242708095169035	0.000245578728931648	0.153831730116033	0	0.0263567305461554	0	0.047773932615537	0	0.00258241819968716	0.122	0.114412437236412	1.0410267850157
TCGA-EA-A4BA-01A	0.0107701266123373	0	0.0318627465713954	0	0.0419082548075986	0.275770036640309	0	0	0.0537801806672651	0	0.0507509000624993	0	0	0.45293320394219	0	0.0717071499425236	0	0.00132269643429104	0.00919470431959053	0	0	0	0.351	0.05366079180661	1.11926255065848
TCGA-EA-A411-01A	0.00805477521641098	0	0.156936876910748	0.022217046431139	0	0.129290172427521	0.00577737669599728	0.0149491345019404	0.0349327990244638	0	0.0147591301310147	0.00827557821358777	0.0172991122276546	0.343280366230709	0.0124166635552179	0.0764136264461173	0	0.111310912296409	0.044086429691069	0	0	0	0.034	0.176049405599759	1.02536115960148
TCGA-HM-A6W2-06A	0.0362309141100894	0	0	0	0.00315238138646766	0.118853022754247	0	0.00110211266255624	0.0404880982360522	0	0	0.0843388594393043	0.0887428539771111	0.4548819118224	0.00323946839734905	0.164392679709789	0	0	0	0.00457769750463335	0	0	0.048	0.159558930605061	1.07669794367579
TCGA-C5-A7UE-01A	0.0134535639565068	0	0.201553347187698	0.0553557029846975	0.00976706518685334	0.1947934067268	0.0139285685960839	0	0.0580202241398481	0	0.04298157420577	0.049825126284886	0.0636553028062487	0.0258659230835222	0.0092540716841705	0.113918541880311	0.0128334001387067	0.0491756485278129	0.085618532610085	0	0	0	0.33	0.0570873978312074	1.04446990565582
TCGA-JW-A5VI-01A	0.0336296757574241	0	0.103243418072285	0.108507236228441	0	0.216470928165676	0.029116819520793	0.01456187879177	0.0602911313965103	0	0.0915185804907468	0	0.00938494799295207	0.0997218735727051	0.0812270288728218	0.0918469875360975	0.0129003351056115	0.0122773888602338	0.0353017696359315	0	0	0	0.134	0.106378714413765	1.04273441610867
TCGA-VS-A9UD-01A	0.0248380221700403	0	0.036452360407712	0.180782584511464	0	0.0204265423845093	0.087734477464249	0.0520628837290476	0.0454901399629196	0	0.0374382175631502	0.0475900958166754	0.0101652297706715	0.092671135334761	0.149104759081995	0.148424580267459	0	0.0226600030942737	0.0430574866342985	0	0	0.00110148180677406	0	0.50417123672515	0.863470767177079
TCGA-C5-A7UI-01A	0.000698604147835979	0	0.0939625767232577	0.114585929036848	0	0.0114460798759879	0.018869326463503	0.139345128334472	0.0442282064269403	0	0.0654471881677124	0.0404393604074566	0.0103966835278519	0.0518068875433574	0.0670597064649233	0.0693851469846073	0	0.217475859940539	0.0548533159547067	0	0	0	0	0.460543866437004	0.886795784823438
TCGA-HM-A3JK-01A	0.00848936720353507	0	0.0979289017300193	0	0	0.137607873261082	0	0.0171988730582514	0.0380302350801288	0	0	0.0415579194678373	0.0220551653160585	0.325940957464676	0.0564415096398345	0.190651218360423	0.00685022395589427	0	0.0572477554622592	0	0	0	0.011	0.244960564972722	0.998271856053835
TCGA-LP-A5U3-01A	0.0130341663279802	0	0	0.092057706018138	0	0.0766252603454562	0	0.125077702117309	0.0278861709600901	0	0	0.0969858575678467	0.00610107396282321	0.0552314553053927	0.204682807441916	0.0990394430149719	0.0803004103416789	0.0390888396155505	0.0787777079369632	0	0	0.00511139904388274	0.023	0.198374990221322	1.03050608675756
TCGA-C5-A905-01A	0.0042614468099089	0	0.02722905113838	0.141586842651114	0	0.00775309980689511	0.0605319694583128	0.0565943783673333	0.0784593725244398	0	0.0519820039911486	0	0.101950581602465	0.0405079092548064	0	0.182699768745971	0.110427557886391	0.0895956377372752	0.0464203800255587	0	0	0	0.693	0.00470277572345258	1.07087552376152
TCGA-C5-A2LS-01A	0.153940760086841	0	0.0618902630983014	0.0737245686697719	0	0.211307336799472	0	0.0230995535542192	0.0773993922487415	0	0	0.0659323120927281	0.0273017164569613	0.0446873533730436	0.0123787666345957	0.0331427310751998	0	0.215188330556366	0	0	6.91535375879979e-06	0	0.334	0.056328871787866	1.0774135029929
TCGA-IR-A3LH-01A	0.0151706685211304	0	0.0373777881209401	0.133849775465774	0	0.125871979433407	0.0413449680753039	0	0.0157501764725824	0	0.0129396953885032	0.0109236222913505	0	0.182592319469267	0.216679930278818	0.147888015532252	0.00723854570780417	0	0.0523725152428675	0	0	0	0	0.502937043722779	0.863767870703048
TCGA-EA-A3HS-01A	0.0205419633900532	0	0.0577107832238118	0	0	0.185786144069548	0	0.0415008407039693	0.0557837750842709	0	0.0392474219860084	0.0375354751973222	0	0.225715931505794	0.210887724058398	0.0546454670320893	0	0	0.0706444737487356	0	0	0	0.023	0.201454053535408	1.02723101242209
TCGA-MA-AA3X-01A	0	0	0	0	0	0.100515639819368	0	0.0254451241020965	0.0530418817965427	0	0.0203158865486393	0.00459265797859926	0.0203446992202751	0.552626884207281	0	0.0362113620629557	0	0.121147823505452	0.0497931254504364	0	0.0159649153083546	0	0.001	0.322192072260435	0.99332017808898
TCGA-EK-A2GZ-01A	0.00996117577604202	0	0.00492871009513176	0.00575852482084236	0	0.1908689515088	0	0.0730983904463468	0	0	0	0.144533600010607	0.0232351195550112	0.31941218933848	0.0226852667805191	0.00859803394651296	0.00671688003572143	0.109508951116844	0.0762609353449272	0	0.00443327122421487	0	0.31	0.0594855362466338	1.0912259496705
TCGA-ZJ-AAXN-01A	0.00198613714703294	0	0.0173750320629591	0	0	0.275784831344485	0	0.0747977325904072	0.0261725160523937	0	0.184629160535693	0.0987137651662125	0	0.160874535190247	0.0596157042011865	0.0292434079045298	0.00040500465498345	9.55881541221893e-05	0.0703065849957478	0	0	0	0.27	0.0679715458922922	1.10264365705502
TCGA-EA-A3HR-01A	0	0	0	0.0339933333226249	0	0.201006097548466	0	0.0100275353112317	0.0577441342558563	0	0.0373382389538746	0.0642327671620786	0.0468878047568764	0.0359577927378059	0.0942695697935709	0.135559562747695	0.16734600503328	0.0346287975657843	0.0756644891981709	0	0	0.00534387161268414	0.551	0.0238017387031211	1.07771980985637
TCGA-ZJ-A8QQ-01A	0	0	0.0295376294764061	0.00449167973977351	0	0.220861743352354	0	0	0	0	0.108996903411914	0.0259724478743504	0	0.216238735538467	0.0682893180483942	0.149800788432482	0	0.120754538921881	0.0536440733177449	0	0	0.00141214188623421	0.122	0.114352169462793	1.05659478119978
TCGA-JX-A3Q0-01A	0.0350935540490712	0	0.0183662460250293	0.11646499008069	0	0.208885876984745	0.0204368629278228	0.0499316188666118	0.0427766094333098	0	0.0665466030631005	0	0.0127749351897445	0.0631093950425153	0.161285540521252	0.0951845646424891	0	0.0746211729457663	0.0295193205853921	0	0	0.00500270964246074	0.219	0.0786727930412751	1.0806844864711
TCGA-FU-A3YQ-01A	0.00414354717847624	0.00492990433443727	0.0646482455698055	0.0193922015717426	0	0.271249535708601	0.038772577534197	0	0	0	0.0718513388136423	0	0.008088797870409	0.122036053082388	0.197769888285235	0.0748089074829572	0.072751844536763	0.0235373396464008	0.0215580632079681	0	0	0.00446175517697663	0.001	0.358648748232828	0.941887177480288
TCGA-ZJ-AAXB-01A	0.123109474430652	0	0.0431658051872848	0.0191078568274286	0	0.118058620417783	0	0.0871207028712966	0	0	0.0122800128583005	0	0.0020017923689317	0.106802356260478	0	0.207083479007312	0	0.221960425951815	0	0.0593094738187176	0	0	0.215	0.0805092280651549	1.05911845090336
TCGA-EA-A556-01A	0.0488069928710014	0	0	0	0	0.154286790719235	0	0.0584279951245303	0.0486865966419206	0	0.00795524265723354	0.0665170662447563	0.00153213838895046	0.196070978907227	0.0771159035655165	0.101399682065811	0	0.179266573858692	0.0599340389551263	0	0	0	0.662	0.00884783344144429	1.10436840550476
TCGA-MA-AA3Z-01A	0.00962125288342392	0	0.0133486981320029	0.216243676088828	0	0.0303556807878994	0	0.0795068673376173	0.00226990538939863	0	0	0.166839805306728	0.0228895449537122	0	0.222382670014355	0.0188860542197826	0.0410160895200826	0.0459317616262916	0.130707993739877	0	0	0	0.001	0.333634222582806	0.980839644167485
TCGA-VS-A9UC-01A	0.000289232005455569	0	0.0489468358277234	0.148566245458152	0	0.205079407359528	0.0133466057075484	0.0434668313752681	0	0	0.0730188657232504	0.052264181862269	0.0148042228827179	0.0121581143620807	0.108654633724203	0.12941076531198	0	0.077184309686119	0.0460842658301863	0	0	0.026725482883517	0.0590000000000001	0.146735589360476	1.04325808937888
TCGA-C5-A7CM-01A	0.114028068398459	0	0.461839091304137	0	0	0.114033454139047	0	0	0.049775737208504	0	0.0494679823036484	0.0263888710417541	0	0.132000696921928	0	0.00193823267754338	0	0.0268614216108675	0.011154865108973	0	0	0.0125115792851385	0.458	0.0364781936806096	1.0580267407419
TCGA-ZJ-AAXF-01A	0.036986126287052	0.0213396064320623	0	0.0667323414263648	0	0.230980689458331	0	0.0532437871590164	0.102597250766649	0	0.0550839342883135	0	0.00274342346862727	0.207387112943843	0.0954640039599034	0.0418719376394556	0.022077099634223	0.0284508044023729	0.0350418821337861	0	0	0	0.00600000000000001	0.275223437178109	0.978794463010835
TCGA-VS-A94Y-01A	0.0125741758116162	0	0	0.015648211970881	0.00392411211755876	0.232752502303961	0	0	0.0493543222899158	0	0.0366827750205005	0.0707185876320853	0	0.396151709371167	0.0117073413487284	0.0147228452180754	0	0.0203297247003647	0	0.135433692215146	0	0	0	0.581746987613308	0.813017350332515
TCGA-EA-A3QE-01A	0.0120458780870055	0	0.0484745058126999	0.0636795972580055	0	0.297096572246619	0.0622115865799534	0.0367080559578693	0	0	0.116128005574304	0.0096936479336605	0.0147653535663466	0.0253951849927484	0.148319686092922	0.0660484074109559	0	0.0546461443801006	0.0447873741068097	0	0	0	0.001	0.363219571009811	0.940272560946334
TCGA-VS-A9UB-01A	0.0166026339302713	0	0	0.144185622900145	0	0.104068266054504	0	0.0381358062192794	0.0413789452948636	0	0.066186694039608	0.0631039414309203	0.0206801842989999	0.0257206002431923	0.248097010869546	0.176698813393922	0.00357531055303562	0	0.0515661707717115	0	0	0	0	0.416168106547293	0.922720700112437
TCGA-HM-A4S6-01A	0	0	0.00537112321718405	0.111097922727535	0	0.135457692655348	0	0.0439646134986721	0.0445729490098911	0	0.109786618514567	7.81777370715907e-05	0.00684603409504833	0.196205727527258	0.157910563908021	0.141031880354982	0.0176889584290307	0	0.0299877383253911	0	0	0	0.00600000000000001	0.273792995192855	0.987608414978784
TCGA-FU-A770-01A	0.0781386938246218	0	0	0.0304635391976524	0	0.340119831317093	0.00969794614618153	0	0	0	0.106923199330143	0	0.0462975593720927	0.123289530679495	0	0	0	0.0604862828425904	0	0.0750977768080536	0.0233423009254277	0.106143339556648	0.656	0.00971195757822791	1.09647571520438
TCGA-DS-A1OC-01A	0.00406569368376251	0	0.0718170596834236	0.0573569837724714	0	0.178305573128156	0.0930205370895968	0.00392058423454549	0	0	0.0858324164249337	0.0140515609267024	0.00726562689822299	0.227028548960107	0.0387478871541117	0.12795543807307	0	0.0399426465989798	0.050689443371916	0	0	0	0.102	0.122082069004845	1.0386169155037
TCGA-EX-A69M-01A	0.0183998099576523	0	0.0864955708047109	0.14746730866651	0	0.0988018299175244	0.0596213236239232	0.12712307316512	0.0173974584381354	0	0.0580289789513601	0.00267602099173119	0.00633732259775802	0.0440854501416978	0.176438512568719	0.0796516879722438	0.019523117046545	0.0101287349289281	0.039004052199018	0	0	0.00881974802842289	0.005	0.282141675623956	0.97710541502602
TCGA-C5-A1MK-01A	0.016878509605303	0	0	0.0226452005348608	0	0.218658219485777	0	0.157926796988308	0.010002463906789	0	0	0.0381488827867385	0.0710848752750209	0.0571368176275893	0.198654280622986	0	0.0101454338809472	0.0727437874795855	0	0.118087090934322	0.00581632984592187	0.00207131102585072	0.131	0.109408995496984	1.0826132688274
TCGA-JW-A5VJ-01A	0.12641166940137	0	0.102146099036349	0.0635093506001984	0	0.0330086814137993	0	0.0464210693384211	0.0454412915063652	0	0.0298291709513165	0.0120331568764462	0.0315657399174528	0.118029175939423	0.0749968013898662	0.131115470519588	0.00439457669134688	0.146329101203211	0.0347686452148462	0	0	0	0.301	0.0611805544555608	1.05802282123731
TCGA-EX-A3L1-01A	0	0	0.0809623950513293	0	0	0.159589241102549	0	0	0	0	0.0205446162657881	0.0194935547414621	0	0.329162739368051	0	0.0327266479794263	0	0.129720424202027	0	0.126318087547874	0	0.101482293741493	0.042	0.166842921724589	1.04679820322105
TCGA-EX-A1H6-01B	0.119376259101691	0	0.169572339087301	0.0668962105437944	0	0.304947773307242	0.00249792548046793	0	0.00571324651583698	0	0.0645676533398874	0.0631613811624768	0.0123531272502517	0.00655329181703634	0.0123482671681462	0.0744872792336862	0	0.0397582659463791	0.0577669800458029	0	0	0	0.502	0.0293427852719962	1.07561226713758
TCGA-EA-A3Y4-01A	0	0	0.0487975540300657	0.352039946237176	0	0.00882796128640739	0.0586451589741185	0.112443250514262	0.0910019452978176	0	0.130303718005345	0	0.0194879663990633	0.0331846239967355	0.0665345638281871	0.0690517981864669	0	0	0	0.00968151324435405	0	0	0.001	0.347655016112127	0.956958488366393
TCGA-EA-A1QS-01A	0.00449667613739934	0	0.0757849270593084	0.0391815062182363	0	0.217125782857808	0	0.000253338133154308	0	0	0.0215757679796618	0.00322073017376528	0.0184159132639377	0.0781528911804199	0.0662397878446293	0.25908335696409	0.126278831163526	0	0.0901904910240632	0	0	0	0.155	0.0987330084906423	1.04094962159944
TCGA-EK-A2PM-01A	0	0	0	0	0.0102758798433936	0.346077999835621	0	0.0912676342670089	0.0313127676718024	0	0.0558376486510912	0	0.0438684135858448	0.322919766060912	0	0	0	0	0	0.0984398900843253	0	0	0.635	0.0120069995538342	1.11838840534524
TCGA-DG-A2KK-01A	0.03388776388178	0	0.0140131540038955	0.0543608672798084	0	0.224233996133664	0	0.095242529330407	0.00261576389919671	0	0.0521524786734841	0.00776728760419484	0.0140015999784145	0.160554318228489	0.189325098631453	0.105478034302079	0.0241470058418831	0	0.0161245505726519	0	0	0.00609555163859944	0.051	0.156572680817407	1.04519007027578
TCGA-EA-A43B-01A	0	0	0.105886076087193	0.19915317925428	0	0.0468262472185585	0	0.065732364352476	0.0315624108472938	0	0.0633147113279415	0.00873353614484985	0.0112767803420083	0.0920488913453241	0.0973494737681494	0.126067842287685	0	0.120934090207045	0.0311143968171953	0	0	0	0.001	0.351293181120255	0.940650965805901
TCGA-VS-A8QM-01A	0.05379874072744	0	0.0155764109200109	0.153805994462993	0	0.356793426092114	0.00626439931899357	0	0.0898205522186205	0	0.0858345590986975	0	0.0217809073468018	0.0821025484532612	0.0947976640556192	0.029383078150702	0.00668865262638271	0	0.0033530665283644	0	0	0	0	0.43267245141029	0.905180740424713
TCGA-C5-A7CO-01A	0.0379551435494962	0	0	0.139699891416846	0	0.131913026838191	0	0.0943537227952633	0.0966209312960026	0	0.0468206107820993	0.0312420799772191	0.0604774228413382	0.0011128920171479	0.0678326526044487	0.157650112262856	0.0422429339693657	0.0697563401812883	0.0223222394684382	0	0	0	0.269	0.0684827885025779	1.06635318848414
TCGA-MU-A5YI-01A	0	0.0055840372804804	0.00132118427409012	0.0573786608242505	0	0.356175809779469	0	0	0.000763549194043008	0	0.0581461214873796	0.0198112827079965	0.0214152845394682	0.0206400216624189	0.163014206536785	0.153899091787032	0.02676974696417	0.0542152360651381	0.0608657668972784	0	0	0	0.027	0.187845027984974	1.0293884157823
TCGA-EA-A439-01A	0.139353349559239	0	0.0274037820487782	0.0698434755860348	0	0.083228840054597	0.030137000125658	0.0582664813296631	0.0480823997623093	0	0.0911372896097371	0.00730492791044462	0.00924669573041222	0.0622300609151568	0.221869925389398	0.0478269250364868	0.0137175624919873	0.0297512775534827	0.0606000068966154	0	0	0	0.092	0.127706870310851	1.06466016279845
TCGA-EK-A3GJ-01A	0.0237321425657124	0	0	0.0857831893232966	0	0.158134906392286	0.0699729348498577	0.009191849250845	0.0045661563262983	0	0.0247975106448652	0.0943902281689092	0.0169188186795069	0.0434655927313642	0.258775122895588	0.105982271534824	0.0236399530420026	0.00229267553973683	0.0783566480549073	0	0	0	0.001	0.390076335013321	0.938762979602222
TCGA-EA-A3HQ-01A	0.022111606025237	0	0.00308452506052463	0.0842287137286972	0	0.181299967031921	0.0165386669966306	0.0145428877147685	0.0280865918982059	0	0.0249789376590458	0.00881619450780737	0.0367273622792458	0.0221039565139658	0.145612605011692	0.240082615394075	0.087350218867151	0.0289467616941799	0.0501821839660016	0	0	0.00530620565085033	0.01	0.252224778455312	0.987286289743206
TCGA-DS-A7WF-01A	0.149924256799307	0	0.0423537808560359	0.0752121763247479	0	0.092171064259863	0.0376444147929777	0.0614565596225218	0.0431830964268435	0	0.0595724113458139	0	0.0107749201978319	0.0736323874157678	0.128435283779912	0.0631838351675737	0	0.126074788162179	0.036381024848625	0	0	0	0.533	0.0261833159412593	1.08792134356046
TCGA-VS-A952-01A	0.138107410655444	0	0.214990299946507	0	0.00501972786700845	0.284181190832214	0	0	0.0927616190696353	0	0.0858874232742106	0	0.0375082249843704	0.038386358137326	0.00501651090488004	0.0119808607493398	0.0154384342426887	0.0234443701483965	0	0.0472775691879792	0	0	0.699	0.00417502430224866	1.07508939761608
TCGA-VS-A9UR-01A	0.121713729971901	0	0	0.12657785782322	0	0.0878690170972191	0	0.0792323445425163	0.15683843025291	0	0	0.0791751051340143	0.0170213523847302	0.118360678932453	0.0951153466387495	0	0	0.0858231904275305	0.0322729467947566	0	0	0	0.657	0.00953856977129937	1.1063722450239
TCGA-ZJ-AAXD-01A	0.0895158573926792	0	0.110429537981634	0.0146047755507918	0	0.413967945948012	0	0	0	0	0.0872320570014194	0	0.0275471795804462	0.0570151201891683	0.00865601400651766	0.0810715852731831	0.0201805130168974	0.0572321271846668	0.0164915133056938	0.0109885883147295	0	0.00506718525416039	0.657	0.00936967608615964	1.08049053209591
TCGA-LP-A4AV-01A	0	0	0.0496972014095792	0.179960884523943	0	0	0.023376531890516	0.00516218903796973	0.147912207067684	0	0.0608528997771812	0.0187977041707966	0.0214576505937542	0.172441547549122	0.102047988259808	0.138661948706652	0	0.0447496644928377	0.0348815825201559	0	0	0	0	0.417762471934592	0.908505447705146
TCGA-ZJ-AB0H-01A	0.00117532704529541	0	0.11027163009201	0	0	0.218336016680005	0.0010570957491106	0.0496129047768547	0.0412432852441054	0	0.0203209793478017	0.0475171341708517	0.0280704802337534	0.0970403721791376	0.206596382943786	0.091472478974946	0	0.0781519564340952	0.00913395612824733	0	0	0	0	0.444559940022578	0.897860786738149
TCGA-Q1-A73R-01A	0.0262697481327852	0	0	0	0	0.455619596993345	0	0.0587987338755898	0	0	0.136732806101912	0	0.093019347186164	0.0663000350612876	0.0751690783828884	0	0	0.00494957566152618	0.0831410786045023	0	0	0	0.733	0.000500815545882411	1.11112522726958
TCGA-VS-A950-01A	0.0677811404528868	0	0.184518964207959	0	0	0.0981635608469511	0	0.0490807135504996	0.0117165907890154	0	0.0364424999448417	0	0	0.294433971023232	0.0491201259806818	0.126313847259032	0	0.0185665920559016	0	0.0411708971399225	0	0.022691096749077	0.04	0.170973174299534	1.02146787665008
TCGA-VS-A9UU-01A	0.0390792153574222	0	0.222672773620805	0.0836068357533981	0	0.0661979174445415	0	0.115104187766091	0	0	0.101009145398875	0	0.0316244222907729	0.104445216003922	0.0974636689595905	0.0186485373302227	0	0.10256599607099	0	0	0	0.0175820840033694	0.232	0.076633110154161	1.05283813761071
TCGA-UC-A7PG-01A	0	0	0.00730115861362833	0.0444480081051207	0	0.265949390019722	0	0.084080909302626	0	0	0.0726777402029016	0.000503422301227892	0.0240496488424855	0.144126839373248	0.109485236752624	0.0203658907755207	0.0248938154274101	0.121855412287633	0	0.0673670199109192	0	0.0128955080849321	0.579	0.0193872244019732	1.10290334639969
TCGA-VS-A9UP-01A	0.182444630283393	0	0.171072170496983	0.0572629652394567	0	0.202053599001456	0	0	0.0835746129003241	0	0.02142989536413	0.0345546354679797	0.0319930150449501	0.172738921649156	0	0	0	0.0189759868126561	0.0238995677395145	0	0	0	0.981	-0.0479207713159118	1.09763597937099
TCGA-C5-A7CG-01A	0.09347716989991	0	0.0336518995451747	0.118690562996459	0	0.260961203764337	0.0442440881435326	0.02411319427989	0.0396853506472001	0	0.076456812779976	0	0.0195429532158034	0.0447632146729739	0.149207735889731	0.0613931702455295	0	0.00504753303396304	0.0287651108855197	0	0	0	0	0.416839961210068	0.910669760175397
TCGA-MY-A5BD-01A	0.04269924148263	0	0.0619430475046664	0.127923626297789	0	0.218687399821501	0	0.100288921834029	0.00339250436740489	0	0.053490903840127	0.0771150705140182	0.0219826139291521	0.0355728313927266	0.0420995833533755	0.0472455323527288	0.0422679198981533	0.0407926871638806	0.0844981162478175	0	0	0	0.853	-0.0158306884476156	1.10378070861918
TCGA-C5-A1M6-01A	0.091570044975297	0	0.00347637601941685	0	0	0.0629212712947725	0	0.0159907625254362	0.0786056676626985	0	0.17361716603812	0	0.014286059670588	0.284398650549589	0.00622275547173143	0.0125314337838192	0	0.0204587245218741	0	0.225808401411472	0.010112686075185	0	0.53	0.0264584391249127	1.12236702201855
TCGA-VS-A8QF-01A	0.00569647437629881	0.00196372227337396	0.0689770729859055	0.0852842009603921	0	0.122957120005356	0	0.0480233991799096	0.0839876464443245	0	0.0392799519318518	0.00257903392062249	0.0200701409266485	0.112991235782276	0.0959477439502174	0.20119638655542	0	0.0848693057875418	0.0233968286002655	0	0	0.00277973631959687	0.019	0.208971472579907	1.00305647993412
TCGA-EK-A2RE-01A	0	0	0.00438752108000961	0	0.0184409575938882	0.327417873927522	0	0.00089689161547982	0	0	0.0478583825411238	0	0.018924027461858	0.37411837811093	0	0	0	0.0212159769529475	0	0.186739990716242	0	0	0.102	0.122518561444469	1.08255286810977
TCGA-GH-A9DA-01A	0	0	0	0.0890110740935618	0	0.253731330216919	0.052336814123011	0.00642354168122047	0.0063273882470567	0	0.128222512338248	0	0.0368512833552979	0.146589304823788	0.0431417279025825	0.102627444878049	0.036224163771116	0.0624061286802413	0.034482908653457	0	0	0.00162437723545069	0.108	0.118963172455503	1.04682234137016
TCGA-JW-A5VL-01A	0.0200142015687903	0	0	0.136544650284999	0	0.0833385766305829	0.00394971147583587	0.064208832300746	0.0684020417078393	0	0.0785160347279178	0.0357391341953953	0.00576164019398711	0.0444753365429936	0.202152244957741	0.197016238824054	0.0161002876262455	0	0.043781068962872	0	0	0	0.001	0.318596710528068	0.968745007287981
TCGA-MA-AA3Y-01A	0.0111510298442581	0	0.0578658970352378	0	0	0.347982148681668	0	0.0231986041341551	0	0	0.0240423703612566	0.0936061065621351	0.0191134612066699	0.0849848835750348	0.192166716994646	0.0939113919442775	0.00785381801776829	0	0.0441235716428932	0	0	0	0.001	0.340638597699976	0.954474310100225
TCGA-MY-A913-01A	0.0312325354838759	0	0.0630013433339791	0.011052348733465	0	0.0945015959939772	0	0.0329687946917835	0.0567452135506246	0	0.084392088721983	0.0154732671794906	0	0.217079905491502	0.157770888556744	0.117452017338486	0	0.0959250280863815	0.0224049728377078	0	0	0	0.004	0.296327235927265	0.976707566176193
TCGA-C5-A7CK-01A	0.0594995779023591	0	0.249074492960481	0	0	0.329686025885291	0	0	0	0	0.0336308952064513	0	0.0310289919662351	0.1058484114856	0	0.065881058602127	0	0.11747762700971	0	0	0	0.00787291898174486	0.667	0.00805911471017311	1.06754625261259
TCGA-UC-A7PI-01A	0.0916703931041988	0	0.00381238384600551	0.0587772542454554	0	0.39130112199528	0	0.031518564067812	0.0296222540430035	0	0.0218115436127566	0	0.0195987483212005	0.114113671808283	0.0947017910746584	0.0749249515766662	0.00922401992082615	0.037056315426106	0.0218669869577488	0	0	0	0.797	-0.00820011544226507	1.10789901074692
TCGA-C5-A7X5-01A	0.0974643687439054	0	0.140913385759054	0.00928562655805704	0	0.0493863240731886	0	0.0558570007908641	0.0283246187289125	0	0.0102926952288496	0.0208039931778528	0.00411771391100694	0.138550062837851	0.00752630047279261	0.154721148407703	0	0.267576471804821	0	0.0148603840634656	0.000319905441676759	0	0.227	0.0770571206387006	1.06388789605668
TCGA-DG-A2KJ-01A	0.0186590632444605	0	0.0680157807145245	0.123686001447334	0	0.0882307965292567	0	0.0221947589413557	0.147296931769935	0	0.0657558431955787	0.0447314608852187	0	0.15535820071327	0.0362288093282864	0.164396965541422	0.000141257552729562	0	0.0653041301366287	0	0	0	0.00700000000000001	0.269425941044069	0.976383592149203
TCGA-VS-A9V3-01A	0.0823906246657671	0	0.0497085814828032	0.0894160121963744	0	0.220717157171247	0.00308385676498724	0.0430967614381663	0.0347645728266332	0	0.0894770400809039	0	0.0120385304636707	0.0407812945987837	0.146605497413988	0.0970947265067125	0	0.0585817683938387	0.032243575996124	0	0	0	0.101	0.123587921283223	1.05122197478741
TCGA-VS-A8QA-01A	0.107070543592572	0	0.022943620389208	0.203517033537538	0	0.0565605968572593	0.019226351807633	0.100981204764431	0.0628664932636648	0	0.0833869569223915	0	0.0143215165355748	0.0262469829747853	0.186857565062551	0.0689337858595849	0.0137077056027872	0.0158615192945448	0.0175181235354752	0	0	0	0.172	0.0948581590104954	1.08097700543916
TCGA-EA-A5FO-01A	0.188853070798449	0	0.00912961279675358	0.131694637289511	0	0.115576672015735	0	0.108616049770544	0.0989647606863218	0	0	0.0406590004277331	0.03065240460216	0.0937517336500869	0.0587252240205313	0	0	0.0607799754268769	0.062596858515297	0	0	0	0.847	-0.0150503069799162	1.10286853442922
TCGA-VS-A9UZ-01A	0.126431819364203	0	0.32165780009839	0.0223870881251051	0	0.176684315881647	0	0.0344127606819986	0.00181823670294883	0	0.0476049042392119	0.0194800250131067	0.0414402069488109	0.101762793471457	0.0421360506680921	0.0462241813661773	0	0.0153302950755487	0	0.00262952236330236	0	0	0.339	0.0551840888832954	1.04635525442475
TCGA-EK-A2IP-01A	0	0	0	0.236740461330897	0	0	0.0154280709426611	0.0885969578975461	0.054741377551933	0	0.0569916563202857	0	0	0.405830615056406	0.0426007498587949	0.038028234707154	0	0.0415163564531266	0	0.0195255198811952	0	0	0.005	0.286529784686455	0.991653804612576
TCGA-VS-A94W-01A	0.0156150920043951	0	0	0.041139765662847	0	0.184500391939139	0	0.0419526260769148	0.152396137612684	0	0.0123915199810237	0.0735357756595656	0.0441048315620313	0.169593736274513	0.142280696346739	0.00919331699235771	0.04432608292914	0.0122393335469417	0.056730693411708	0	0	0	0.001	0.326975208072709	0.956084548005272
TCGA-DS-A1OB-01A	0.00198810783954032	0	0.0488685229744677	0.0265393918713124	0	0.1481505895959	0.020571628642411	0.0338178397034658	0.0187177473239872	0	0.0624752394424856	0	0.0405092022906803	0.135379912329299	0.1530152842615	0.251419921232	0	0.000554747945624096	0.0487998761810423	0	0	0.00919198836628381	0.101	0.123534395244971	1.04823547133195
TCGA-EA-A410-01A	0.0386998447541865	0	0	0.29041727950184	0	0	0.0824984567915298	0.0574664205580322	0.0286380597942728	0	0	0.0575522555640711	0	0.318721200812305	0.079480541047427	0.0325896708162354	0.00853183405990266	0	0.00540443630019685	0	0	0	0.022	0.203100923974364	1.02755831324445
TCGA-EX-A8YF-01A	0	0.00320039669805369	0.26763291595577	0.269981614509183	0	0.0534115540326646	0.040468572284222	0.00452197207823438	0.06066092098786	0	0.0245660311200179	0.0310610056762671	0.0150755562424523	0.00137872383065904	0.0819994090586547	0.0728581210711388	0	0.0183407959687494	0.0321469853079593	0	0	0.0226954251781143	0.015	0.219763319733807	0.995627860332258
TCGA-EK-A2H0-01A	0.00497688547455137	0	0.00827161617430952	0.0459390084696747	0	0.227163590383165	0	0	0.0445154411184205	0	0.101750457047388	0	0.0127994710082111	0.171180427369344	0.00252859904130095	0.186808616583628	0.0417593936084362	0.0931404184921848	0	0.0367777816036263	0	0.0223882936257602	0.178	0.0929304799354604	1.05835387291454
TCGA-VS-A9UV-01A	0.0938673530771178	0	0.216127963283604	0	0	0.267374520702345	0	0.00843275914799823	0.0408252814393567	0	0.0334885623666302	0.0237072727770867	0.0368373191873065	0.104461689561281	0.0378043073808381	0.0402920878990035	0	0.0645116177765272	0	0.0322692654009062	0	0	0.466	0.0349242581996873	1.05610765158212
TCGA-LP-A7HU-01A	0	0.0773382960834015	0	0.106842782949917	0	0.131656254081619	0	0.0893402128768302	0.057041553862031	0	0	0.0949617014432192	0.0350990072017076	0.122361057288579	0.136066452147895	0.0922213304518435	0.00894267644160642	0.0103076677484659	0.0378210074228854	0	0	0	0.005	0.2917523051651	0.972844216110611
TCGA-VS-A8EI-01A	0.0143851116039273	0	0.06011754080127	0.0589008893773825	0	0.212313668525199	0	0.0811075756113512	0.0694704554468761	0	0	0.100787889991107	0.0189515966175625	0.108484347515827	0.14219345	0.0733794365133121	0	0.00947073677106627	0.0504373012251189	0	0	0	0.024	0.19511249758542	1.01911308510428
TCGA-C5-A901-01A	0.0514037825803887	0	0.103209899685019	0	0	0.293725824860009	0.0265854288399944	0	0	0	0.105880002125959	0	0.032453471601215	0.21473669793685	0.0139055651610004	0.0708522959131297	0.00496673380873285	0.0724406138342854	0	0.00697865494581908	0.00286102870759844	0	0.262	0.0692148623243682	1.05763641975919
TCGA-Q1-A73P-01A	0.0964975580721841	0	0.101154178783388	0.150382581382546	0	0.210703073788116	0.0225121995824496	0.00704276490155773	0.0239324465254692	0	0.0705193040181022	0	0.00632274403215666	0.0530272766315229	0.143794319463885	0.0665486185404782	0	0.0194287314909831	0.0281342027871612	0	0	0	0.044	0.164925142112912	1.02955233274031
TCGA-DS-A0VM-01A	0.0442161510981801	0	0	0.0632042587598956	0	0.0897473578529274	0.0147041164322117	0.0199361215614362	0.0436898136596406	0	0.0732476541194926	0.0335010621479123	0.0116999202709848	0.0419002429163147	0.140004714613061	0.132670766714035	0.0202731617302617	0.192024340598426	0.0791803175252201	0	0	0	0.015	0.225474185626356	1.01474776303709
TCGA-IR-A3LB-01A	0.0887482120202563	0	0.03119482137808	0.11982583977111	0	0.186390107316058	0.0424287554018105	0.0328537461402696	0	0	0.0373438780881349	0	0	0.170381532242275	0.0735262786187147	0.12802215917075	0	0.0661561340238821	0.0231285358286589	0	0	0	0.255	0.0709022237827733	1.0616163089623
TCGA-VS-A8EC-01A	0.0170516131801722	0	0	0.0715644047363023	0.125380745147687	0.0579271165327522	0	0.0129907318382585	0.0977727944228028	0	0	0.0371171078212633	0.0859649531510054	0.221888709070417	0.0321225173516283	0.00523936684803122	0	0.0552378937673098	0.178640348283034	0	0.00110169784933546	0	0.971	-0.043889005120562	1.10715091701404
TCGA-VS-A9V2-01A	0.00531716075171587	0	0	0	0	0.214988805414589	0	0	0.141203937587538	0	0.021739079853913	0.106259625789002	0.0245186049656726	0.151071034100469	0.125155643749176	0.0487134020664081	0.0818056771143166	0.0198956160132391	0.059331412593961	0	0	0	0.001	0.340645999147684	0.948708830737349
TCGA-EK-A3GN-01A	0.110289073821882	0	0	0	0	0.0434325932935647	0	0.012047811658489	0.203574449063893	0	0.0770962907103584	0.0537589198800198	0.00603365046710886	0.0434270561547935	0	0.126977627144464	0	0.26343637909542	0.0598047067973905	0	0	0.000121441912616008	0.841	-0.0140766298717783	1.10845404893519
TCGA-IR-A3LA-01A	0.0160619326817072	0	0.0031235355980234	0.126522512348668	0	0.236682037612033	0	0.0493998334558609	0.0551049928101414	0	0	0.0574007572934273	0.0372069374740031	0.0842622926266375	0.0735911710465932	0.163916518283251	0.0293386007176617	0	0.0633459063516305	0	0.00404297170036173	0	0.78	-0.00555126796392316	1.09610548541983
TCGA-C5-A7X8-01A	0	0	0.35902678603015	0.0318320977256228	0	0.346681668627037	0	8.5350580447425e-05	0.0703074877042099	0	0	0.0749504117831206	0.0223559892530408	0.0220267174625048	0.00256840923953629	0.027576450773589	0.00915275893409152	0.0201397920972928	0.0132960797893568	0	0	0	0.104	0.121087764321495	1.03838840905598
TCGA-EK-A2RL-01A	0.117996721354799	0	0.0521603652989165	0.122824536365024	0	0.331623856275507	5.39515574016563e-05	0	0.0442387890767719	0	0.0279507528294703	0.0202553700394431	0.00386811068290851	0.0325253842649229	0.0166516328848424	0.095195483942989	0	0.0581404464518138	0.010782494509419	0	0	0.0657321044657703	0.906	-0.023536276666796	1.10797567596158
TCGA-C5-A0TN-01A	0	0	0.00907198462531729	0	0	0.286165039767254	0	0	0	0	0.0564130814352336	0.0438958203417635	0.0159559424322668	0.248375546988968	0.0782439253228883	0.0609997920744078	0	0.2008788670119	0	0	0	0	0.025	0.192469007799122	1.03688832546969
TCGA-FU-A57G-01A	0	0.00710126793817332	0.0218940002122936	0	0	0.3600143260345	0	0.048009242904106	0.00321753989614295	0	0.0532176014685374	0.0876712865437466	0.0851442365650503	0.323809120595468	0	0	0	0.00576389430151533	0.00415748354046647	0	0	0	0.489	0.0314256898557642	1.11045495919223
TCGA-EK-A2R7-01A	0.0520692463220544	0	0.169011870080236	0	0	0.205418038872845	0	0.108404983286219	0.00262931339412279	0	0.0346159606977654	0.0340034733021997	0.00342320444254433	0.129524739341606	0.0930950662928495	0.0812611709795122	0	0.00308999783965845	0.0834529351483877	0	0	0	0.179	0.0922122796595832	1.03810114369772
TCGA-C5-A2M2-01A	0.210575861631308	0	0.0885047734122003	0.120851619849395	0	0.186435807988707	0	0.0831718124934713	0.0972970525939863	0	0.0528747799043449	0.0228972334086086	0.0206406695737564	0	0	0.0284661552866617	0	0.01618430499564	0	0.0590180336736659	0	0.0130818951882542	0.884	-0.0194245073432328	1.11434126039869
TCGA-C5-A1MP-01A	0	0.00274774072240107	0.0653847701720562	0.0774550818897801	0	0.31269484137173	0.0150318775068707	0	0.0295146991928949	0	0.0288075299133944	0	0.0299157058484497	0.0770137094443651	0.0674228575224249	0.159065429248464	0.0928418151139631	0.00334537055371174	0.0387585714994942	0	0	0	0.014	0.228261132122797	0.9902463122048
TCGA-DG-A2KH-01A	0.0625207180057196	0	0.185488230546153	0.098292327584667	0	0.308608572493555	0	0	0.0666791467512206	0	0.075352344847827	0.00944636845978334	0.0341786930341343	0	0	0.0111386719759388	0.018765896321804	0.0949548175747405	0	0.0193015609989487	0	0.0152726514055085	0.65	0.0101996197373693	1.08685922764393
TCGA-C5-A1BQ-01C	0.0161517773831547	0	0	0.231337872910103	0	0.198587704318786	0.00126391968359741	0.0419628179607527	0.118440973982708	0	0.033205127130103	0.058632863724476	0.0277447220148606	0.0334301583184971	0.13634207746909	0.0652298892643273	0.0146521546231019	0	0.0230179412164435	0	0	0	0.01	0.248848717869998	1.01096899187548
TCGA-ZJ-AAXI-01A	0.0507129533469683	0	0.00264847166906816	0.057933322315127	0	0.115454062450836	0	0.0252782439116029	0.136180712216973	0	0.0477235148247227	0.0859161848645172	0.0267279534749581	0.011042542388438	0.0683784671983205	0.133518643863313	0.107084922224961	0.0648891258925236	0.0665108793576703	0	0	0	0.495	0.0303869864868126	1.07718312677592
TCGA-FU-A23K-01A	0.022153057221032	0	0.147152753186115	0.0682726370323976	0	0.174485795764005	0.00500184972728035	0.0667589041099348	0.0810727671973942	0	0.0267209140041612	0.0690051991912908	0.0404865909858032	0.0724252742499177	0.0440257771837667	0.128068617018821	0	0.02904343699013	0.0253264261379504	0	0	0	0.00600000000000001	0.281016666510476	0.9668321775485
TCGA-Q1-A6DT-01A	0.0155248737452099	0	0.0378458570269007	0	0.0548830956256171	0.213898131046244	0	0	0	0	0.0798867469493857	0	0.00532873270892058	0.294773034278278	0.0705006668019619	0.152895710917215	0	0	0	0.0720432457733074	0	0.00241990512696068	0.22	0.0782672198840805	1.07832988706797
TCGA-EK-A2H1-01A	0	0	0.0126089507298559	0.0253481135225166	0	0.0881659972287607	0.0607123193021627	0	9.53757318183012e-05	0	0.00545043276811248	0.0591576199578109	0	0.176536143205512	0.1663444789947	0.226536081821253	0	0.0978190947253268	0	0.081225392012171	0	0	0	0.454416573135717	0.895900013112011
TCGA-EA-A44S-01A	0.0013100300908343	0	0.0126398227524909	0.115858092603024	0	0.0979199061380511	0.00822196357532932	0.0577865314655725	0.0599281740268382	0	0.023485227576965	0.0667294793283755	0.0165094395885867	0.24914599318443	0.0349009296818158	0.199509972297498	0	0	0.0560544376901887	0	0	0	0.024	0.194235545499717	1.01978486090603
TCGA-EA-A78R-01A	0.0184372807200208	0	0.0205271185475644	0.016355572013931	0	0.0454451501506126	0	0.0989400329761214	0.0269047549163825	0	0.0243361923929383	0.0342019883625285	0.0262138612072219	0.193864820675252	0.20281732954585	0.133897636571958	0	0.12148630455115	0.036571957368469	0	0	0	0	0.408588416597693	0.924211390198725
TCGA-VS-A9V4-01A	0.015440655892307	0	0.0365843460869883	0.0171106084391184	0	0.274781739462508	0.117844352180791	0	0.00865942741728934	0	0.0894819605142873	0	0.0280131562011004	0.159216752668828	0	0.0278014483778381	0	0	0	0.159045514423886	0.00248788197337976	0.063532156361679	0.644	0.0113268506731458	1.09576242871492
TCGA-EX-A1H5-01A	0.0370338778757885	0	0.199286255897134	0.0822453432478045	0	0.203971934748927	0	0.0370054521101776	0.0524933254051477	0	0.0442913691191528	0	0.025710164951812	0.0409669210305166	0.119962081198593	0.0461964992579916	0.00435572949697857	0.0495284240987602	0.0569526215612162	0	0	0	0.133	0.107547516571634	1.03914604720929
TCGA-VS-A953-01A	0.0430053549499018	0	0.0013196539780038	0.215371940907508	0	0.0957218256818353	0	0.0695206856622873	0	0	0.0254970960015614	0.0723629057214384	0.00958417518184386	0.0521239435630351	0.165144041235374	0.154573929351006	0.00734737058938788	0.00755435893367987	0	0.0808727182431378	0	0	0.191	0.0877870690968066	1.08643298081784
TCGA-ZJ-A8QR-01A	0	0	0.0587542498758789	0.0137569801985734	0	0.104733690770343	0	0	0.0652443853921439	0	0	0.136508383009452	0.019477623086646	0.169103466413803	0.0169708993510763	0.0946222244875796	0	0.262061054207552	0	0.0220101203242355	0	0.0367569228827169	0.044	0.164905257126921	1.04385449510064
TCGA-MY-A5BF-01A	0	0	0	0.180437499066488	0	0.159117908188502	0	0.0294074769536827	0.0160812285978868	0	0	0.0725807363582955	0.0147434757457753	0.214501393089872	0.20297203452245	0.0435326125872296	0.0634575938979317	0	0	0	0	0.00316804099188606	0.001	0.353498391154786	0.956258906939967
TCGA-FU-A3EO-01A	0	0	0.0829556527847949	0.107353244649177	0	0.147481941519869	0	0.00940241190293812	0.0996158060492424	0	0	0.0652867112692081	0.119232348946697	0.00659374695098943	0	0.190815115634293	0.0353622209070492	0.0900287711991815	0.0447136512954663	0	0	0.00115837689109394	0.166	0.0961429196420664	1.03939363973025
TCGA-BI-A20A-01A	0.0285396973221212	0	0.0402806047434309	0.127945029305428	0	0.179970640222688	0	0.0340020877784808	0.0914195327990756	0	0.0160857333289957	0.010311432336042	0.0289237143166024	0.0285848527297501	0.133117151840109	0.154554343758334	0.0583285211676226	0.0331947640239052	0.0347418943274149	0	0	0	0.001	0.334049244680595	0.948317975595199
TCGA-DS-A1OD-01A	0.0206546994471266	0	0.00488044774488522	0.249435053129709	0	0.316164890074547	0.0335430112292944	0.0161827626952829	0.0458953164116064	0	0	0.0731298629726987	0.0218897796756645	0	0.0616107538289319	0.0916355430377082	0	0.0167747191515859	0.0482031606009588	0	0	0	0.002	0.318032115292055	0.972375040790951
TCGA-C5-A1M9-01A	0.0744935309349131	0	0	0.20348555180949	0	0.0338413907754818	0.0173181300154498	0.0578182287197414	0.0621646298307539	0	0.0458168044444641	0.0370643372561785	0.0245782083536431	0.156351568477796	0.14253768644976	0.118318798126252	0	0.0212579640871976	0.00495317071887807	0	0	0	0.337	0.0560058415541664	1.08842010490555
TCGA-VS-A9UQ-01A	0.0337549628217591	0	0.0736634366577673	0.0972138785529011	0	0.321782885049726	0	0	0.0354100946584764	0	0	0.0325977877730793	0.0283645892915044	0.0357444679285398	0	0.187582841021356	0	0.0980626089148499	0.0505656388992762	0	0.00341324341325833	0.00184356501750528	0.69	0.00525135127080577	1.08189757787846
TCGA-C5-A1BJ-01A	0.0340294017763428	0	0	0.0648914014875588	0.0895591495385583	0.254160133942398	0	0	0.0949988184971842	0	0.101649018505334	0	0.0765469035785884	0.0485435895810543	0.0849991632887325	0	0.0268614762228392	0.0614099101903575	0	0.046741021621062	0	0.01561001176999	0.072	0.138995811243304	1.0468101312378
TCGA-EA-A6QX-01A	0.0522607755000765	0	0.154398938980979	0.112562988447294	0	0.0765967031124081	0.012148357021834	0.041432284451342	0.102744260685185	0	0.0603181159972976	0.00969365023446996	0.0199731282730463	0.0297907976377575	0.0465775647741642	0.0945668454743026	0	0.125251032658863	0.060656943856581	0	0	0.00102761289439837	0.0620000000000001	0.144421549524262	1.0186367203262
TCGA-Q1-A6DW-01A	0	0	0.167178446705484	0	0	0.208889742975748	0	0	0	0	0.0340768217450994	0.10101772594118	0.0182152633582714	0.0856904814331713	0	0.0537534686615486	0	0.271113443311133	0.0586543791763189	0	0	0.00141022669204537	0.078	0.136212882413533	1.03953912706032
TCGA-VS-AA62-01A	0.0730980072356383	0	0.034863972532031	0.0918848852955942	0	0.228774668920117	0.0550573243343637	0.0461070629556187	0.041050164700553	0	0.0743398488033886	0	0.0103747225937301	0.141079663281535	0.124542310788783	0.0788273685586475	0	0	0	0	0	0	0.073	0.138649697120429	1.04129676254088
TCGA-EK-A2RA-01A	0.0394357632923094	0	0.0127737348294622	0.150813867462643	0	0.0935108596977379	0	0.0886332947990343	0.0459596594850773	0	0.0239556802075412	0.0525393987985437	0.0101164747956004	0	0.31017138282914	0.0837211179752569	0.0561872599132312	0.00324890510562803	0.0289326008087948	0	0	0	0	0.399981866357661	0.94482328627741
TCGA-Q1-A5R2-01A	0.0100538845742455	0	0	0.0225752662498222	0	0.0470765000304755	0.00921833993792822	0.0622572570727622	0.0193660443116257	0.00138141443535534	0	0.0958683925869446	0	0.147497597006846	0.198799959411262	0.121708244288327	0	0.133425874702537	0.130771225391869	0	0	0	0	0.438199213676777	0.906829944962172
TCGA-VS-A8Q8-01A	0.0294043467561811	0	0.0124560095139466	0.174319780245851	0	0.082306882248688	0.0238603984996386	0.0897043959964147	0.0451983484535418	0	0.0265643494962963	0.0260808333461798	0.0106984757429084	0.0345592329320627	0.211690599296003	0.123633603300668	0.0386903494946995	0.0256248448245327	0.0418967073713407	0	0	0.00331084248104708	0.00600000000000001	0.273839756665627	0.99208254513427
TCGA-VS-A8EL-01A	0.0148760714554363	0	0	0.0695931549216379	0	0.163544413895942	0	0.0442898033340091	0.00532793335247905	0	0.00391438670895756	0.137441148845193	0.0068739873891697	0.140421539450377	0.136128583365054	0.181331158597523	0.0128771424677892	0	0.0812623442482157	0	0	0.00211833196821799	0.001	0.361867767180123	0.940861300458852
TCGA-Q1-A6DV-01A	0.0436203874191267	0	0.121479534907174	0.121122210264683	0	0.206562568876064	0	0	0.00391357509776923	0	0.018169705538453	0.093042021722762	0.00986065900816454	0.0807987254453875	0	0.0389143352665067	0.00379345100693447	0.119239804915016	0.0904013230155079	0	0	0.0490816975164504	0.792	-0.00728940875407371	1.08632542087746
TCGA-EK-A3GK-01A	0.0066059664674478	0	0.0908768407085856	0	0	0.171869918666063	0	0.0091541342904855	0.158102750660428	0.0185095747117536	0.0182503287564639	0.121987346261047	0.00551946369531195	0.193932354530344	0.0283104595911067	0.0320334832155507	0	0.0963125795316714	0.0485347989137411	0	0	0	0.264	0.068977211324734	1.06895927659572
TCGA-IR-A3LF-01A	0.138433699512608	0	0.00192893117947794	0.109150156792216	0	0.275189333206999	0	0.078057598815248	0.0276890025885309	0	0.0375705816817904	0.00013539942957343	0.0104878700367894	0.16170758573231	0.0934559303574191	0.0366795613249212	0.0144117305163595	0.00156884008095813	0.0135337787447983	0	0	0	0.34	0.0550284345933041	1.08180433957861
TCGA-C5-A1M7-01A	0.0204607397329377	0.0295531067500299	0.0531990795846464	0.0254364827117499	0	0.289288318071458	0.0521416689768809	0	0	0	0.125359339027273	0	0.020414882007034	0.062221757025464	0.0883521107257023	0.0816002844730134	0	0.090485690330543	0.0301303052055645	0	0	0.0313562353777029	0.083	0.132755734454244	1.03636617487909
TCGA-EK-A2PL-01A	0.00960164373253134	0	0.0213167652595277	0.00505334084367082	0	0.161099769528195	0	0.0860851024521353	0.00583507119979493	0	0	0.0217726134995164	0	0.195020342787881	0.0940462204163602	0.101082851782869	0.00128482044911853	0.00324472172007948	0.291418283898452	0	0.00313845242986802	0	0.778	-0.00511764780580237	1.10471996927895
TCGA-LP-A4AU-01A	0.0540597866978922	0	0.164060847331969	0.107647371333054	0	0.103593978786435	0	0.0485986840341069	0.0304156118185846	0	0.117557596680202	0.0366328656719871	0.0207787079728568	0.00725337809876409	0.0583540791198489	0.0380224167986243	0	0.177468285451301	0.00662631700500024	0	0	0.0289300731993737	0.1	0.12388666432026	1.04563898563054
TCGA-VS-A8EB-01A	0.00443760266665202	0	0	0	0	0.144547364080029	0	0	0.177300258535533	0	0	0.284479702059822	0.0122562802201543	0.0826498322589248	0.130774971999446	0	0.031481381691142	0	0.132072606488296	0	0	0	0.0639999999999999	0.142778494617259	1.09125514255588
TCGA-VS-A94Z-01A	0.0317902553571127	0	0.0394726608460972	0.212772467820502	0	0.13950331132992	0.0568859555994471	0.0625602817398254	0.0959198481082514	0	0.11273727965681	0.0400339520908639	0.0191155147296826	0.00992243909042367	0.0682523460198685	0.0747166025175865	0.0159836626432574	0	0.0203334224503516	0	0	0	0.001	0.389247198778767	0.92898172724427
TCGA-VS-A959-01A	0	0.0165870343571054	0.213746710542434	0.0557942373173531	0	0.21313402104094	0	0	0.0976471832028341	0	0	0.0620264371029732	0.031284064755006	0.0997774603501805	0.0869763651997628	0.0314253060492035	0	0.0580781940239115	0.0335229860582955	0	0	0	0.146	0.103095752554238	1.03921053789668
TCGA-EA-A3HU-01A	0.00510958378816801	0	0.0423491283575377	0.135057037740741	0	0.0777255384504592	0.0531057922930729	0.0629359231661119	0.036723589747153	0	0.204961744161196	0.0422534023823217	0.0123305026813448	0.0169783406778709	0.166348028298487	0.0690094361824325	0	0	0.075111952073104	0	0	0	0	0.526951014261855	0.849888671656486
TCGA-VS-A9V5-01A	0.187849367748222	0	0.12930292580715	0	0	0.223754699181002	0	0	0.0601407699530289	0	0.068316041606359	0.028694280521518	0.0180055083166852	0.0434611017377259	0.0509287443097924	0.0796912928234854	0	0.00950670030193746	0.0506727006184492	0	0	0.0496758670746447	0.895	-0.020982739309389	1.08146049360538
TCGA-FU-A3TX-01A	0	0	0	0.114816176345254	0	0.26727021652624	0	0.0517867041792512	0.0932498399885138	0	0	0.0358055993140533	0.0322325253019051	0.199160835877621	0.0926994027344358	0.00896897620102039	0.059471482069636	0.0200886663766083	0	0.0244495750854616	0	0	0.015	0.216170590203276	1.01207819224146
TCGA-EK-A2R9-01A	0	0	0	0.299476723467755	0	0.0426461716978507	0.000172174479653129	0.0402945671953179	0.0793112785410523	0	0	0.0832025514333581	0.0187376505219864	0.0321832408643165	0.148901922328341	0.141710861654946	0.0400065463302567	0.0176480967902161	0.0557082146949497	0	0	0	0.011	0.247319658109589	1.00474000255413
TCGA-C5-A3HE-01A	0	0	0.0447649098445706	0.258336491129481	0	0.0246538887972464	0.00284474393798857	0.115317589188917	0.0622301255873549	0	0.0188354731064388	0.132112840711328	0.00531826553289794	0.0167518350763131	0.0609285599722961	0.0905347031678459	0	0	0.108521892695079	0	0	0.0588486812522429	0.042	0.167587169192138	1.04092699185014
TCGA-DS-A0VK-01A	0.0560481470353758	0	0.00512985472343286	0.102065122255035	0	0.121931454397377	0.0367114073421655	0.0188262226722471	0.0237638666778066	0	0.0213188217038058	0.00222285768642799	0.0137816377308852	0.114747782721896	0.151906335572276	0.203388351340272	0.0654221467102057	0.00384094359449358	0.0588950478362981	0	0	0	0.168	0.0955918071667318	1.05649931134729
TCGA-C5-A1ML-01A	0.0492991809757987	0	0.0333782897877833	0	0	0.175234671023648	0	0.0381763967013736	0.0320462766667591	0	0.0361973079979682	0.00526074175783974	0.00473872178329287	0.260097246334142	0.0312793075914619	0.180468976583706	0	0.129350119798336	0.0244727629978911	0	0	0	0.0600000000000001	0.146180561684319	1.04009482426328
TCGA-FU-A5XV-01A	0.0104562290825039	0	0.121121896321742	0.0494758795617374	0	0.180745466757938	0.0610116456445753	0.0523076055637035	0	0	0.0622464832465708	0.00370410523395585	0.0396286229085742	0.098265856805767	0	0.0756820863382602	0.011040268371594	0.171367514231932	0.0629463399311452	0	0	0	0.505	0.0291405956346759	1.06070877403046
TCGA-C5-A8XH-01A	0.000500326279221079	0	0.0271158014698015	0.0149627929677741	0	0.17810209095711	0.0177060808233098	0	0.0279337435105333	0	0.0484002509034654	0.03080338364184	0	0.213207557253338	0.26225291910243	0.0802388945428274	0	0.0361363242814818	0.0626398342668677	0	0	0	0	0.434888913176113	0.912975178858258
TCGA-C5-A7XC-01A	0.0358414315656955	0	0.146823097982712	0	0	0.223817985114106	0	0	0.044912025236243	0	0.021503126991088	0.140123622992939	0.0206267869267519	0.0981809265025649	0.0162106026026592	0.0624070511016878	0	0.0439421073474986	0.145611235636054	0	0	0	0.117	0.115833833269871	1.03701661552743
TCGA-VS-A9UJ-01A	0.0190316430015654	0	0.0189070352253789	0	0.100027169556658	0.193615364174578	0	0.00264980470158412	0.00556602925604884	0	0.0327190182867395	0.0240242913403366	0.0788140268896301	0.385588255090816	0	0	0	0.0600611625276491	0	0.0789961999490151	0	0	0.764	-0.00258998314549507	1.12575749477064
TCGA-VS-A9V1-01A	0.11393652474643	0	0.343750342505467	0.0240075277855698	0	0.169350110424961	0	0.0093462837425393	0.00101717408711136	0	0.0944373372437014	0	0.00161649038840663	0	0.00155604508351137	0	0	0.0134869194480913	0	0.0562778834230347	0	0.171217361121177	0.39	0.0475398815287342	1.06218305967163
TCGA-JW-AAVH-01A	0	0	0.0360168533309224	0.20640587327646	0	0.141585050061005	0.00631412129870534	0.00617482760885896	0.10869340603237	0	0.0518324105424633	0.0912448729474995	0.0191792996144649	0	0	0.0803685964586467	0	0.174615649272688	0.077569039555916	0	0	0	0.457	0.0369654337655624	1.10198631552554
TCGA-R2-A69V-01A	0.0387569953482411	0	0.0257379394949413	0.234673147625095	0	0	0.0887387457585769	0	0.00952299374927378	0	0.0150076679566917	0.0426184045177521	0.0134554437391375	0.0867285606715425	0.127903062587439	0.23259523982382	0.025967583492562	0.000677248186635127	0.0534538643899487	0	0	0.00416310265834291	0	0.58702243200886	0.819704773471011
TCGA-VS-A8EJ-01A	0.0428552273194539	0	0.095618006765997	0.150087676390699	0	0.110522751690724	0	0	0.101216898376971	0	0.0429032627755287	0.03865499308308	0.0194691751432518	0.180308209047671	0.109841875143974	0.0868069461914759	0	0	0.0217149780711736	0	0	0	0.27	0.0682814307475126	1.06621844109392
TCGA-Q1-A73O-01A	0.0143478918026814	0	0.0721671527774725	0.114887300110657	0	0.196791128315961	0.00165961025026949	0.0606144645367305	0.00484848384381714	0	0.107123675371336	0.0232145450691423	0.0162827019349265	0.0510415549919055	0.215454696417197	0.0161777872678865	0	0.0472555332119216	0.0581334740980962	0	0	0	0.004	0.295268374586511	0.987851341598978
TCGA-FU-A2QG-01A	0.00198463172214543	0	0.0244225065907896	0.0300867865459731	0	0.150721739605774	0.0860983472921129	0.0248403975348182	0.0140371808516476	0	0.156614671737192	0.0797872162310212	0.026722598004935	0.130206249798263	0.0707177729720608	0	0.00467771257625314	0.0938348924933791	0.105247296043636	0	0	0	0.298	0.0620032236070857	1.08695621038558
TCGA-DS-A1O9-01A	0.0214746552508956	0	0.00917173432257495	0.070388026121561	0	0.0517037329381591	0.0385409958877889	0.0664799986257466	0.00206070940738105	0	0	0.0779596218534316	0.0400694545907542	0	0.340148936577544	0.192104734542603	0.0284451939162122	0	0.0611178065182577	0	0	0.000334399447090124	0	0.537326013333104	0.851693402605196
TCGA-C5-A8XK-01A	0.00733886122048683	0	0.00656260664522401	0.0175786812648402	0	0.186265144480839	0	0.0103185702104948	0.0399882807041496	0	0.1258730907767	0	0.0126137307555944	0.236394235846417	0.0498556400214621	0.198749502752191	0	0.0322731418921421	0	0.0533821874611235	0	0.0228063259683364	0.454	0.0376411133931103	1.09265874323832
TCGA-C5-A1MH-01A	0.00755305754811022	0	0	0.0630950342056968	0	0.0886163211286165	7.34319267930368e-05	0.0601410181398223	0.0357600914874039	0	0	0.0206803733762002	0.00690228449012635	0.29536328203014	0.268971128099462	0.149155946852649	0.00368803071497901	0	0	0	0	0	0	0.441811745444194	0.915689626973365
TCGA-XS-A8TJ-01A	0.0243647778700187	0	0.0374162489315318	0.0986310600223715	0	0.0336722211453566	0.0298055082223325	0.07356810258249	0	0	0.0357916630118532	0.0133530146733032	0.0263164996598467	0.0607316786406369	0.0930897251920425	0.11995160319694	0.0507983132722848	0.170272683331123	0.132236900247869	0	0	0	0.014	0.237024582472314	0.99127639086492
TCGA-LP-A4AW-01A	0.0476060297875919	0	0.14221578543981	0.0221253465317765	0	0.143250654903864	0	0.00830293533706631	0.0193883001439527	0	0.00167880347087437	0.0181447235920993	0.00331070632443578	0.247417380111893	0.0368845273773785	0.211795757823613	0.00725582984604648	0.00587606010386514	0.0847471592057329	0	0	0	0.0600000000000001	0.146146427667842	1.02900637855964
TCGA-C5-A2LZ-01A	0.0368515553426245	0	0.122090708706841	0.0886254807260171	0	0.114291809871727	0	0.0690538787739795	0.0873117852260791	0	0.103042575288807	0.0097001624736649	0.00847841419642392	0.0479081039829946	0.131984277899791	0.0592096871702915	0.0131726215470541	0.0530665178169353	0.0552124209767694	0	0	0	0.027	0.18551890902332	1.01508741087762
TCGA-VS-A8EG-01A	0	0	0.0417640955263245	0.0374473750521569	0	0.218421125168105	0	0.0284825740458781	0.107938128541139	0	0.0263444813238423	0.0735057843261376	0.0445002507112728	0.0342565983297757	0.0120285071347303	0.125219948386584	0	0.204215294538612	0.0458758369154421	0	0	0	0.6	0.0159804614309623	1.08919034136494
TCGA-VS-A8QH-01A	0	0	0	0	0	0.188467873387818	0	0	0.216716409589081	0	0.0714427647012884	0.0803817095123091	0.00480244677622591	0.130390797304206	0.035110594801291	0.10156387797412	0.0404107408789703	0.0563783123105559	0.0743344727641346	0	0	0	0.93	-0.0286638350099941	1.11127409904131
TCGA-EK-A2PI-01A	0.0444767265947466	0	0.043891483222127	0	0	0.120742981529462	0	0.062932805855557	0.0533555696782725	0	0.0474982142245713	0.0732618571173816	0.0168440917006325	0.0325254500523301	0	0.213158449890033	0.0100346871706692	0.195077453392902	0.0862002295713149	0	0	0	0.896	-0.0212071393683733	1.09162362817527
TCGA-VS-A9U6-01A	0.0393083633623246	0	0.0237543120591831	0.0316030419078246	0	0.116215477420875	0	0.0625128477784917	0.0749453360268464	0	0	0.0472528200554612	0.0236153343897227	0.180962475502651	0.0382723842435433	0.06464097519528	0.102882061034787	0.0694897218556459	0.11817110181184	0	0.00637374735552363	0	0.39	0.0475815906171069	1.05979456774633
TCGA-C5-A8YQ-01A	0	0.0114377276662048	0.0149333736001287	0	0	0.372106869079479	0	0.0222262895582975	0.0932460505794197	0	0	0.0488935052029474	0.0219258570711038	0.164746100257537	0.0481624211071277	0.00778403551795532	0.00566465473278558	0.0523367253456794	0.131044383984984	0	0.00549200629635014	0	0.687	0.00543814858740871	1.09335582125378
TCGA-DS-A1OA-01A	0.00200240923289206	0	0.0391898498407846	0	0	0.161223106524602	0	0	0.0254171233456409	0.00289320089191538	0	0.0562525100041628	0.0158337361205982	0.199805370629978	0.185709072498533	0.0622083142097348	0.0537257938244985	0.0610980501325535	0.134641462744107	0	0	0	0.001	0.358194078860608	0.944597977716756
TCGA-HG-A2PA-01A	0	0	0.0675241712870091	0.0912117420970534	0	0.21737629666707	0	0	0.00152950044818366	0	0	0.0511632456239235	0.0316716049527096	0.151877815550495	0.0105740867263776	0.00940277563160652	0	0.258876843308404	0.108791917707168	0	0	0	0.023	0.200877990871857	1.01403362724686
TCGA-C5-A1M5-01A	0	0	0.0454802266153678	0.060115996902778	0	0.278656630997249	0	0.0166502490342988	0.0660137980814357	0	0.049637897497922	0.0145054133509094	0.0263769990091721	0.126308980420731	0.185306446828591	0.055328953727461	0	0.030791916003828	0.0448264915302565	0	0	0	0.001	0.34249185706563	0.952223751950108
TCGA-C5-A7UC-01A	0.0325647707148873	0	0.0078280220238521	0.0435001677236422	0	0.136019251234231	0.00734379047106608	0.0423986175510457	0.0094004156162396	0	0.096929584016011	0	0	0.254496539803938	0.0933081908086612	0.0184178457943636	0	0.0526226420535657	0	0.205170162188496	0	0	0.555	0.0229871081398535	1.11904949657961
TCGA-FU-A3HZ-01A	0	0.0325832832768833	0.0120202601521951	0.165353453811371	0	0	0.156475536491023	0.0936288947318709	0	0	0.00930987135164892	0.0875033780067192	0.0518424779097364	0.221206785250074	0.0430506338308958	0	0.0155304960198237	0.00570965660977276	0.105194057671575	0	0	0.000591214886410699	0.42	0.0420872854980715	1.07621414730221
TCGA-Q1-A5R3-01A	0.00341927215167858	0	0.0216273222780485	0.0528753883711462	0	0.0859005575512533	0.0618078567598759	0.0157380622709925	0.0579990290873988	0	0.0692138100858991	0.0109649164414285	0.0217712353933048	0.333182735074156	0	0.123481256981868	0	0.131509558471327	0.0105089990816224	0	0	0	0	0.492389639037401	0.869889392934378
TCGA-PN-A8MA-01A	0.105752234943293	0	0.15515257686026	0.126171501825835	0	0.13353679315264	0.0169029630591037	0.0712941640241679	0.027215527429275	0	0.0498944650543832	0.00294966803129476	0.0071944436314988	0.0775403484207208	0.0828257295298387	0.119798812246198	0.0194073571193269	0.00436341467216453	0	0	0	0	0.137	0.105912713817858	1.03662213491428
TCGA-C5-A2LV-01A	0.00467151080564695	0	0.037563299158057	0.0663377051523313	0	0.11653267462515	0.00895501151246254	0	0.0166429305608275	0	0.050453530332119	0.0181878816345773	0	0.303754635353177	0.0961332475490552	0.21901361937542	0.0243103251818388	0	0.0374436287593366	0	0	0	0	0.491045652248858	0.870607050000107
TCGA-UC-A7PD-01A	0.00628712734810028	0	0.15815012326351	0.0496433203769292	0	0.121193896866539	0	0.0235586199073636	0.0559281369783118	0	0.0385147014049252	0.022613409859862	0.00459789466035381	0.209232580736066	0.0937314540089068	0.0331604075763225	0	0.0805966431488495	0	0.100274955724019	0	0.00251672813994076	0.211	0.0819377546731283	1.05998186760758
TCGA-C5-A3HF-01A	0.00518541036298058	0	0.0522591609685307	0.117634572538038	0	0.337277258297409	0	0	0.0842850974463422	0	0.0381435650538428	0.0179064320705181	0.0154851620786403	0.0968433199175683	0.097808507929429	0.0590238313542026	0	0.0273675501520287	0.0507801318304694	0	0	0	0.125	0.112559869770741	1.05667363242164
TCGA-JX-A3Q8-01A	0.0903364093919811	0	0.00830163560607759	0.227935370735219	0	0.0550975607149674	0.0977015978289015	0.0296109459696515	0.00499151527045117	0	0.0512874246456619	0.072590121464411	0	0.00759354809270952	0.0643182077734989	0.176141209729815	0.0293032920348305	0.0338813522039155	0.0509098085379088	0	0	0	0.129	0.111464050413069	1.05255675464134
TCGA-VS-A9UM-01A	0.0216949774391985	0	0.0922750107800179	0	0	0.207171721754562	0	0	0.152852522695703	0	0.0180961071447106	0.112424497865886	0.0283031518474822	0.113079541110752	0.0421859558338666	0.0863467325944505	0.00816710565310262	0.0169247239558809	0.100477951324388	0	0	0	0.139	0.105211085563356	1.04224954712206
TCGA-VS-A8EH-01A	0.0158647748636042	0	0	0.00185343409020778	0	0.0941843233925355	0	0.0351657389834847	0.108506209103564	0	0	0.13930627282554	0.0457793492681029	0.0529308174226459	0	0.177754709530935	0.157047799847359	0.0478069355676859	0.123799635104335	0	0	0	0.371	0.0511305223610743	1.06696105405295
TCGA-C5-A1ME-01A	0.0177251544249942	0	0.0995066989263793	0.194899415556697	0	0.271725507627041	0	0	0.0870511585829706	0	0.0351897762871544	0.0482445077449831	0.0358475593865947	0.0771039165129996	0	0.085614863439791	0	0.0448433954241315	0.00224804608626383	0	0	0	0.132	0.109037154461623	1.05974406737974
TCGA-C5-A1MJ-01A	0.0681384972185022	0	0	0.0253509095955105	0	0.102480384377655	0.00159302982124384	0.00750663264235229	0.0462111813285009	0	0.0135361566857546	0.00307052432099254	0.0610884637577794	0.393409229652259	0.0960278012333645	0.139015222956166	0.00830161336454607	0	0.0342703530453729	0	0	0	0.033	0.177067545699504	1.04779466244507
TCGA-2W-A8YY-01A	0.0677177125512048	0	0.0853251253494936	0.0104896984069345	0	0.222122878156772	0	0.0155173566259261	0.0408986793165633	0	0.021602956032264	0.0291109430913264	0.00974662449079543	0.274672522709677	0.0795463748716526	0.14324912839739	0	0	0	0	0	0	0.0629999999999999	0.143919006217259	1.03792647612247
TCGA-EK-A2RK-01A	0.00962383533648923	0	0	0.122924735158112	0	0.0593716211469851	0.0128194272670129	0.0510093087775538	0.108372285312549	0	0.0228383672601609	0.0383462417694294	0.0108018378912407	0.0109916100099161	0.192640681796988	0.158180684410979	0.102966877780545	0.0286391528566181	0.070473333225421	0	0	0	0.001	0.344572948568635	0.949657760704896
TCGA-Q1-A5R1-01A	0.0899324562104881	0	0.146041336620117	0.0414972210509402	0	0.349612815137685	0	0.00123481904193326	0.010410990646725	0	0.0677783352092036	0	0.0201103405652982	0.0204778687222624	0.0218625336758545	0.0917768385361203	0	0.0962598266100015	0.0331404112242244	0.00986420674914666	0	0	0.682	0.00628148815356027	1.0763405313462
TCGA-VS-A9U5-01A	0.0215315891429934	0	0.0776032998005544	0.0928417397192563	0	0.178852051042133	0.0111787980644729	0.0393757411962637	0.122720388417758	0	0.025593121367305	0.050634402064716	0.0448656372920585	0.0927637002782803	0.062248299858945	0.1301996698636	0	0.0495915618916635	0	0	0	0	0.016	0.214831484165846	0.999880066112484
TCGA-EK-A3GM-01A	0	0.00397083303984269	0.0440209305441783	0	0	0.230476946054984	0	0	0.183042026268902	0	0	0.220129904675381	0.010933372527538	0.134500991509756	0.0238733090565879	0.0270505416334394	0	0.0587828857553524	0.0632182589340388	0	0	0	0.377	0.0499809070247507	1.10622260262556
TCGA-VS-A954-01A	0.00544912421465453	0	0.318308650333628	0	0.0235018214891378	0.0740113835816409	0	0	0.0302734670945557	0.0353109350051576	0	0	0	0.169035146831389	0.128198471855362	0.135784653498808	0	0.0134704422006752	0.0666559038949915	0	0	0	0.121	0.114910190835257	1.03716418692905
TCGA-EA-A3HT-01A	0	0.00340849178708794	0.00404444630165733	0.0121294008698528	0	0.35865647351338	0	0.047132762931518	0.00198318621186247	0	0	0.0013945593193554	0.0561050141317579	0.148045624954053	0.0365425536029346	0.0557187720046642	0.0812186680331359	0.110149658916869	0	0.0827698127439782	0.000700574677893654	0	0.133	0.10684078499043	1.05066275087903
TCGA-BI-A0VS-01A	0.0737914398975042	0	0.0419361537966505	0.0383772876557021	0	0.178412269664	0.0591428220162337	0	0	0	0.0487985312629912	0	0	0.40588973531601	0.0812437985439395	0.0537453508854962	0	0	0.0186626109614724	0	0	0	0.01	0.248292711353866	1.00305072125699
TCGA-IR-A3L7-01A	0.123169054348927	0	0	0.097023312913578	0	0.177500007787492	0	0	0.0907603021373874	0	0.0333245858379943	0.0317492454244498	0.114261251040364	0.0118184190342199	0	0.181552805672467	0.011678948646878	0.1003098662642	0.0268522008920434	0	0	0	0.989	-0.0534825970873358	1.10364418871844
TCGA-MU-A51Y-01A	0.0171940538239394	0	0.00909630872495355	0.0755156370236706	0	0.198272484494955	0	0	0.0235427105711832	0	0.0182992292575482	0.0452892504424731	0.0543343935588818	0.0895636565038111	0.226472958145061	0.082153995619567	0.00514960224320641	0.0623659601507764	0.0927497594399737	0	0	0	0.001	0.389056731517917	0.932973757008935
TCGA-JX-A5QV-01A	0.00464252126041024	0	0	0.134717498971136	0	0.0900758318504684	0.00831403209814002	0.0860973248418798	0.0481109657949351	0	0.0296266524631365	0.054695570349589	0	0.170919286409718	0.0805824630085548	0.191534874496651	0.00325024574461976	0.028074066284603	0.0693586664261579	0	0	0	0.081	0.134699371086048	1.04205495701742
TCGA-FU-A3HY-01A	0.0881113725341366	0	0.00572605004725359	0.0060974396313827	0	0.27320584954802	0	0	0.00379797467866745	0	0.00876468258316163	0.0524125600560255	0.01212806021752	0.411517224733732	0	0.0502515084066595	0	0.0594014718966717	0	0.0168671594859265	0.00347460137796851	0.00824404480287444	0.0590000000000001	0.147493090587957	1.060719277546
TCGA-MU-A8JM-01A	0.00934136027517222	0	0.0321720010508129	0.0385108593371833	0	0.270898465115218	0.0505221909667157	0	0	0	0.0612618435450876	0.0595039362868577	0.0606161207224564	0.0817993387105706	0	0.0808790063669658	0.0682441955245818	0.0983361035229534	0.0872847589587059	0	0	0.000629819616719111	0.088	0.13090680449135	1.03006321592994
TCGA-RA-A741-01A	0.00353055478363288	0	0.0594119507246608	0.155269029066265	0	0.134967478400922	0.0182252650279496	0.0268417364080558	0.0715658640391483	0	0.0574613588142715	0.0144089280870992	0.0182323404932019	0.0234241184242789	0.110135308510693	0.133855587840753	0.0362679516208435	0.0531718265000617	0.0832307012581623	0	0	0	0.01	0.253095040399412	0.983478061927746
TCGA-C5-A1BF-01B	0	0	0.0633396273282743	0	0	0.314802571155669	0	0	0.0560468152119518	0	0.107793343423137	0.0701882480740185	0.0211077110027437	0.0641392201515795	0.0270335800663105	0.176753780331562	0	0.0775773244970098	0	0.0178562983635924	0	0.00336148039415192	0.302	0.0611087775208025	1.07422432203429
TCGA-C5-A3HL-01A	0.0592148248527133	0	0.146293472015574	0.0986708037878759	0	0.120971847534085	0	0.0163914190507472	0	0	0.0500325534920045	0.0338421222231649	0.00593618451448221	0.115904406297248	0.109762057025379	0.049249225650111	0	0.144808393318133	0.0489226902384819	0	0	0	0.131	0.109691097821278	1.04891449617152
TCGA-VS-A8EK-01A	0.0514638034537396	0	0.187038118415361	0	0	0.107563113614747	0	0.0414791328387712	0.0824877604145696	0	0.0680015378536256	0.0465988641648284	0.0297512007407676	0.108202084317417	0.0118990888677675	0.122087974093049	0	0.0859626806296197	0.0317087649393815	0	0	0.0257558756563546	0.256	0.0707566870087643	1.04066644991877
TCGA-VS-A9UI-01A	0.0149702822149451	0	0.0502497587258936	0.170329355117627	0	0.041885774572839	0.00196971698714908	0.0607797669799276	0.0555907738946509	0	0.123800158082843	0	0.0204732701990639	0.0724752987261011	0.174033648436549	0.109374007807428	0	0.0590550071810933	0.0450131810738907	0	0	0	0.055	0.149649652881548	1.04930824148673
TCGA-VS-A9UY-01A	0.00993086174032926	0	0.0399116761601484	0.0803404706968742	0	0.0848426728281525	0.00126473475096711	0.0505042537411383	0.0439084862301995	0	0.0760747485261803	0.0178066363702106	0.00185304654473203	0.203033313534571	0.060191947331514	0.126654168397802	0	0.192784648475169	0.00672871539310053	0	0	0.00416961927891077	0.027	0.18796669721297	1.02593527576433
TCGA-C5-A1MF-01A	0	0.0153469178295119	0.177000327414812	0.134754806036706	0	0.000172098039743475	0	0.0478193235321562	0.159565290311052	0	0	0.0820668326761238	0.00922264214971449	0.0691438002467539	0.0549209848199817	0.155945388114517	0	0.0646674247851464	0.0293741640437811	0	0	0	0.028	0.181986012407569	1.00739708290997
TCGA-EK-A2RJ-01A	0	0	0.143168715748222	0.183696246957485	0	0.112178500846464	0.0146773400905404	0.0377192667609386	0.000457234792192298	0	0.105742283896958	0.048526573452663	0.00734380370837319	0.049042159265165	0.100745482502902	0.118134304989982	0	0.031555076570328	0.0317471964496212	0	0	0.0152658139681654	0.0580000000000001	0.147698295108	1.0365118601084
TCGA-DS-A0VN-01A	0	0	0.00151795185523057	0.208356607004164	0	0.116556995942816	0.0655561391851161	0.0176876599762646	0.00194700284684356	0	0.0930702354799422	0.00939925930241939	0	0.101847896749078	0.214612478319249	0.153696412160772	0	0	0.0157513611781043	0	0	0	0	0.550627870203563	0.834309543262073
TCGA-C5-A8XI-01A	0	0	0.129759604853134	0.0812303325296123	0	0.114647293232057	0.0313677176311285	0.0530091856612332	0.0420639982381697	0	0.142967025199623	0	0.0189611687375323	0.142391446716663	0.131820029151235	0	0	0.101757139788739	0.0100250582608732	0	0	0	0.002	0.310891008084144	0.964344289463857
TCGA-C5-A8XJ-01A	0.0559489685698968	0	0.0819177399556827	0.0139551017090806	0	0.202935566816048	0	0.0527604251849786	0.0955497491639486	0	0	0.0703626604811331	0.0101754085856706	0.110061443744019	0.147828655848436	0.0783698051952687	0.00565318295077954	0.00408794621994951	0.0703933455751088	0	0	0	0.209	0.0829643370513316	1.05878552078546
TCGA-EA-A5ZF-01A	0	0	0.0992760951445936	0	0	0.20639153995374	0	0.00759253171689328	0.00220356168219253	0	0	0.0652524932279283	0.0362505085881294	0.249689640491901	0.00658477743804282	0.101517015305095	0	0.135737094049109	0.0895047424023757	0	0	0	0.772	-0.00440780774855305	1.09236484081777
TCGA-VS-A9UO-01A	0.159839130031497	0	0.197162765919753	0	0	0.211016803724316	0	0.0519373115580045	0.149157526356714	0	0.0313484841264275	0.112113774486922	0.00818835738056637	0.0297173812311407	0	0	0	0.0384551669925732	0.0110632981920858	0	0	0	0.581	0.0189523447940466	1.09316833371287
TCGA-C5-A1BK-01B	0.0336764607488538	0	0.0345468420155866	0.199776967079666	0	0.0245278946073176	0.0233011374364594	0.061610797382916	0.115532243531083	0	0	0.0801199352678805	0.0205792168244108	0.060913641412761	0.175057387185203	0.0408667085469916	0	0.0712173987890125	0.0564137750235229	0	0	0.00185959414833449	0	0.539915689359064	0.841491464997702
TCGA-DR-A0ZM-01A	0	0.00151791461282345	0.01705709163351	0.128127525317529	0	0.168519126676867	0	0.045954791157173	0.0665528744914769	0	0.0652447733727589	0.0298813927576675	0.0195454949265341	0.0568581734765666	0.217394455511599	0.088758325628035	0	0.0541697318611132	0.0404183285763457	0	0	0	0.002	0.3121780804769	0.97946409764845
TCGA-EK-A2RB-01A	0	0	0.0118718161081187	0.142549743924398	0	0.117887164793055	0	0.0591389770585151	0.0592263450200354	0	0.0527346113009737	0.107327306312127	0.0394462694386786	0	0.0137367037640318	0.133987052571796	0.0175700876010299	0.162126711948435	0.0823972101588065	0	0	0	0.208	0.0830274323819593	1.07075491852794
TCGA-EA-A3QD-01A	0.0443311702987378	0	0.0220615616648614	0.212878462821271	0	0.161788440077886	0.0553615146373183	0.0351595987796457	0.0769091492997819	0	0.00634916388535587	0	0.0145599319501839	0.0612963872830323	0.144226809986869	0.131006839211799	0.000465075302392413	0.00109928285244518	0.0325066119484203	0	0	0	0	0.462918933916492	0.885631091524999
TCGA-ZJ-AAXJ-01A	0.0456352363403613	0	0.191238029491875	0	0.0901325424105563	0.0839900293486534	0.092047754652104	0	0	0	0.0783013048993503	0	0.0178755991770747	0.0764129373674022	0.0154344132582539	0.0225621530713497	0	0.272027734244895	0.0143422657381241	0	0	0	0.0659999999999999	0.141798428499667	1.03052659056739
TCGA-DS-A3LQ-01A	0.0420415779652008	0	0.0460227952847856	0.0288209891651321	0	0.0802478172019721	0.0266473528543666	0.014556902771615	0.0334533155950525	0	0.0333824384681323	0	0	0.264780458712141	0.103839192464283	0.287927800481178	0.0100946351983492	0	0.0281847238377916	0	0	0	0.001	0.337120223046046	0.95501022074013
TCGA-ZJ-AAX8-01A	0.0433085112029264	0	0.0152825850787968	0.113457407202457	0	0.299959472999027	0	0.0673900929730823	0.0336777682316915	0	0.088577677562924	0.0114557767053345	0.025953324808171	0.0520277239802474	0.0677737010064152	0.092940457342786	0.00432374753298053	0.0644623572552021	0.019409396117959	0	0	0	0.0679999999999999	0.140929392540147	1.04527443676535
TCGA-C5-A1M8-01A	0	0	0.00674849838428286	0	0.105861667272894	0.147537130275839	0	0.0126574104898179	0.0683881916788461	0	0.0647976052708102	0.0544705468450381	0.0159763714536751	0.313110112569481	0.0178062590744265	0.088696595253717	0	0	0.103949611431173	0	0	0	0.457	0.0370272102240723	1.09381428387066
TCGA-C5-A907-01A	0	0	0.0245272186614636	0.0772053015971247	0	0.305614660630139	0.0140072206018574	0.0022964913918275	0	0	0.0770735829273834	0.0685101234007384	0	0.0808424916416415	0.141205516405106	0.0855888761687549	0	0.0119820959825491	0.0636688685877371	0	0	0.0474775520036776	0.15	0.100766761955493	1.07119389844577
TCGA-UC-A7PG-06A	0.039626831777766	0.00939051486888703	0	0.0872901146545202	0	0.117179928582965	0	0.050015429014618	0.108922214674917	0	0	0.0600360172573572	0.0390143360050983	0.0453183889466722	0.195273096672919	0.134235710249401	0.049413736044526	0	0.064283681250353	0	0	0	0.005	0.293761297805091	0.974595429203189
TCGA-C5-A7UH-01A	0.02133852624786	0	0.128422441579566	0.0666317736259368	0	0.145675903468884	0.030538644308856	0.0419914997682465	0	0	0.0523791457231364	0.0310466866827193	0	0.197228457766128	0.0889857884473965	0.18888746309394	0	0	0.00315400660158446	0	0	0.00371966268574584	0.038	0.17195586268038	1.01918859693861
TCGA-VS-A8Q9-01A	0	0.0139464270940377	0	0.118163063891994	0	0.198730409494617	0	0.0629661964233806	0.0872876760422394	0	0	0.0974655110279676	0.0409974012885646	0.0884464027104886	0.0947834897360146	0.0239883865346079	0.00055004776835889	0	0.172674987987729	0	0	0	0.644	0.0113393576749679	1.10171557981689
TCGA-DS-A7WH-01A	0.106660606690046	0	0.0973922666586538	0.0409731224110489	0	0.322465728104245	0.0283426103416271	0	0.00809590079543713	0	0.0933682015668883	0	0.0315510909774575	0.0719199343506181	0	0.0373467517915862	0	0.106994493337228	0.0116375487421829	0.0297772374561087	0	0.0134745067768723	0.578	0.0196333494922943	1.07472238902079
TCGA-IR-A3LI-01A	0	0	0.0891809524232824	0	0.0862527595329273	0	0	0.0300876785984511	0.183346465648982	0	0.0125253296667724	0.117547939012461	0.0745612395544301	0.0233501098129538	0	0.131515064329628	0	0.220947461756659	0	0.0177369314376805	0.0105238531752131	0.00242421505055913	0.969	-0.0419830676814115	1.1128487840413
TCGA-DR-A0ZL-01A	0.146579665623847	0	0.0516139213446296	0	0	0.194395167255712	0.0163027394322281	0	0.0971144645564712	0	0.140472933269168	0	0.0313304566344425	0.0695817120480677	0.0054638840704663	0.0130379236019715	0.00826202539168083	0.127271493908832	0	0.0677847214532216	0	0.0307888914092612	0.438	0.0393267404209053	1.069603281842
TCGA-EK-A2R8-01A	0.0423347757588683	0	0.0187554163255815	0.142800802655478	0	0.0557707051582018	0.0672621013358388	0.0485911197641598	0.036009419496123	0	0.100934506183913	0.003932784247433	0	0.134516009739553	0.210609711771931	0.00149059668475006	0	0.021951802851471	0.0546340392978651	0	0	0.0604062087288329	0.015	0.219814200137913	1.02210438560078
TCGA-IR-A3LL-01A	0.0179785882979521	0	0.0138863268119844	0.23945293167774	0	0.0325501706872803	0.0579004005023772	0.0239562904006929	0.036123908092248	0	0.106877973923359	0	0.0141239626654823	0.0252871076311565	0.205203203610672	0.17013291520263	0.000151113882317842	0.0242941160703518	0.0320809905437562	0	0	0	0	0.470335753514459	0.884747664744087
TCGA-HM-A3JJ-01A	0.0125129374925343	0	0.054976660842947	0	0	0.209918385965156	0	0.0325954079129662	0.0469808484473488	0	0.0217746088861854	0.0344493448031224	0.0123304799323719	0	0.193307903826471	0.158663484478412	0.0724453108216362	0.0623366992936019	0.087707927297247	0	0	0	0.01	0.248504382900379	0.995699448348194
TCGA-FU-A3TQ-01A	0	0.0425702583323617	0.034223138983318	0.036989514177612	0	0.24878494073029	0.00900454683981161	0	0.0437724966803112	0	0.0682561409537105	0	0.0231891976649677	0.163526447029626	0.0595014620169529	0.126987080003083	0.0369987038097445	0.0802076221682421	0	0.0130163356208422	0	0.0129721149891264	0.123	0.11372695835953	1.04291391707658
TCGA-DG-A2KL-01A	0	0	0	0.0201146401597395	0	0.222830009998758	0.0427989853991088	0	0	0	0.046888087758395	0	0.00892801884084937	0.217920863476151	0.0818650821986995	0.148831976986032	0.0841435143436395	0.107479431513918	0.0181993893247091	0	0	0	0.001	0.350719739814329	0.944554836077197
TCGA-C5-A8ZZ-01A	0.117658833849267	0	0.0725651034807382	0.00114180875193609	0	0.0870615578711161	0	0.00683337440601236	0.0500772399567953	0	0.00808055593560609	0.00137229804919428	0	0.215262130285958	0.0304276190802133	0.249894106926556	0	0.00867315898834492	0.150952212418263	0	0	0	0.201	0.0848839533093234	1.05664836155534
TCGA-EA-A5O9-01A	0.00269373104112678	0	0	0	0	0.0532679914181013	0.00954925525168943	0.129167660157248	0.00102161547477899	0.0193797644572486	0	0.0993043619107322	0.00219141958948956	0	0.0636266213163817	0.172165557134096	0	0.443282158688617	0	0	0	0.00434986356049131	0.001	0.343155322893535	0.982742317979063
TCGA-LP-A5U2-01A	0.0751051262946343	0	0.0245397788452135	0.241378690055651	0	0.038137032925747	0.042501922841719	0.123858794285677	0.0553398294838439	0	0.0171396077559533	0.0342718943755031	0.0167017808183191	0	0.105388221744008	0.0935665294361303	0.0432057068496072	0.0730847997992271	0.015780284488766	0	0	0	0.164	0.0968986271691581	1.06330357790312
TCGA-JW-A5VG-01A	0	0	0.0167295245733062	0.127985246282803	0	0.143749795272074	0	0	0	0	0.0928825973267164	0.0980689154473768	0	0.0326471494124932	0.0715738712201948	0.138544924591337	0	0.193061877412574	0.084756098461124	0	0	0	0.002	0.309529197982167	0.973426093082687
TCGA-ZJ-AAX4-01A	0.0342686835103342	0	0.029861769656144	0.0767083489528384	0	0.114223226384776	0	0.0345789176659104	0.0687183120972976	0	0	0.0521055040263153	0.0108791505605295	0.271684128895223	0.0816860338425033	0.184973141762134	0.00322443257360353	0	0.0370883500723902	0	0	0	0.005	0.290991136511763	0.973482355498443
TCGA-EK-A2RM-01A	0	0	0.00681520872606914	0	0	0.0908172743673875	0	0.0447395927925649	0.0891206752564502	0	0.0519481302662666	0	0.0203643458790885	0.073491855879035	0	0	0	0.42066897874746	0	0.185531769793572	0.0165021682921062	0	0.048	0.160432427398766	1.07535405950627
TCGA-DG-A2KM-01A	0.0169370251821077	0	0.0264181312578836	0.264001429888921	0	0	0.165372958585095	0	0.0273852265254574	0	0.0479515786012525	0	0	0.191652126679983	0.0949725187243444	0.123278049689199	0	0	0.0420309548657567	0	0	0	0	0.449661117126866	0.892435050008151
TCGA-VS-A8QC-01A	0.0164079842101056	0	0.115451432778922	0.0377744707823562	0	0.162154667579802	0	0.00070305139629961	0.109262407096159	0	0.066954398195202	0.034656334938692	0	0.252172244120822	0.05392626824967	0.114888419849422	0	0	0.0356483208025481	0	0	0	0.0639999999999999	0.142307893600057	1.03243568712085
TCGA-ZJ-A8QO-01A	0.00281522724366582	0.00021642696461228	0.0253693081558131	0.103447918829062	0	0.199160017041262	0.00660569329570192	0.00181847304813694	0.119509469781123	0	0.0181618926503855	0.00240573028411414	0	0.291157062940925	0.145170096400193	0	0	0.0593404357824499	0.0248222475825554	0	0	0	0.00600000000000001	0.27944990106264	0.989153253298964
TCGA-C5-A1BL-01A	0.0480209022205228	0	0.0268507089729924	0.096058940857129	0	0.0986567235614048	0.0370477294861246	0.0492145976142214	0.0138341469454386	0	0.0753071347889472	0.0126662828854562	0.00170013074030927	0.146765972844174	0.178860790859675	0.129196882795205	0	0.0443331484002095	0.0414859070281896	0	0	0	0.001	0.37649770015616	0.932988713652514
TCGA-UC-A7PF-01A	0.0278922189740301	0	0.0574442035777226	0.123150207918299	0	0.150383670292126	0	0.0159209436706857	0.0360050813189712	0	0.0814599875963275	8.40618728356723e-05	0.0123871768815695	0.0612477674320586	0.222701328247412	0.0869117778359886	0.0263108935052449	0.0496003864525431	0.0485002944241855	0	0	0	0	0.444200718649512	0.89930042502834
TCGA-EX-A69L-01A	0.0165254006470353	0	0.0706752895988661	0.154475637319641	0	0.134401943056998	0.0149843404715268	0.0665441044100971	0.0428101463231409	0	0.0218618637354034	0.0155437900939352	0	0.0381078906966805	0.214885088293794	0.159550805736656	0	0.00200197609026476	0.032726995404257	0	0	0.0149047281217036	0.015	0.22463476764498	1.01431410922311
