# Supplementary material for: Construction of a prognostic prediction model for concurrent radiotherapy in cervical cancer using GEO and TCGA databases with preliminary validation analysis
Source: PLoS One. 2025 Oct 31;20(10):e0334281. doi: 10.1371/journal.pone.0334281 (PMC12578209; doi:10.1371/journal.pone.0334281)
Supplement: S1 Data — Gene expression profiles and corresponding clinical data of TCGA patients were obtained from https://portal.gdc.cancer.gov/. Original dataset GSE236738. The original data supporting the findings of this study can be accessed at https://www.ncbi.nlm.nih.gov/geo/query/acc.cgi?acc=GSE236738. Additional GEO dataset. Additional raw data are available at https://www.ncbi.nlm.nih.gov/geo/query/acc.cgi. (ZIP) [file pone.0334281.s001.zip › support/table/4D .csv]

imu.names	cor	pvalue
B cells naive	0.218824532345294	0.00841314595004467
B cells memory	-0.108075035	0.197266876107927
Plasma cells	-0.150559324	0.0716638564914707
T cells CD8	-0.101184325	0.227536419613016
T cells CD4 naive	-0.085863251	0.306180133384992
T cells CD4 memory resting	0.292890077142272	0.000367337787612493
T cells CD4 memory activated	0.0393063634250529	0.63996600191277
T cells follicular helper	-0.134032542	0.109242308230388
T cells regulatory (Tregs)	-0.229116414	0.00573994917922001
T cells gamma delta	-0.031814335	0.705029062991075
NK cells resting	0.0374846972081729	0.655559070024924
NK cells activated	-0.077227458	0.35755833805871
Monocytes	-0.09634912	0.250643561717095
Macrophages M0	-0.04859526	0.562992297404799
Macrophages M1	0.130444510534613	0.119148455392459
Macrophages M2	-0.085608704	0.307621579599921
Dendritic cells resting	0.00130183908929873	0.987644515769291
Dendritic cells activated	0.0826851965862385	0.324494871355623
Mast cells resting	-0.034822335	0.678616461821565
Mast cells activated	0.107555742072957	0.199440984298792
Eosinophils	-0.062108383	0.459591702005402
Neutrophils	0.0798957312176479	0.341139755930957
