# Supplementary material for: Construction of a prognostic prediction model for concurrent radiotherapy in cervical cancer using GEO and TCGA databases with preliminary validation analysis
Source: PLoS One. 2025 Oct 31;20(10):e0334281. doi: 10.1371/journal.pone.0334281 (PMC12578209; doi:10.1371/journal.pone.0334281)
Supplement: S1 Data — Gene expression profiles and corresponding clinical data of TCGA patients were obtained from https://portal.gdc.cancer.gov/. Original dataset GSE236738. The original data supporting the findings of this study can be accessed at https://www.ncbi.nlm.nih.gov/geo/query/acc.cgi?acc=GSE236738. Additional GEO dataset. Additional raw data are available at https://www.ncbi.nlm.nih.gov/geo/query/acc.cgi. (ZIP) [file pone.0334281.s001.zip › support/table/4EF.csv]

sample	Group	PDCD1	CD274	PDCD1LG2	CTLA4	HAVCR2	VTCN1	IDO1	TIGIT	CD80	CD276	MPP5	SNX7	LSM12	GALNT3	score
TCGA-2W-A8YY-01A	High	7.50779464	7.700439718	7.330916878	6.209453366	8.977279923	12.83920379	9.776433032	7.707359132	5.807354922	13.02548566	11.364682	10.186114	9.550747	12.513234	11.28697576
TCGA-4J-AA1J-01A	High	5.129283017	7.285402219	5.129283017	5.459431619	7.357552005	9.948367232	7.392317423	6.727920455	4.700439718	12.63979289	11.370687	10.984418	9.79279	12.430975	11.52059122
TCGA-BI-A0VR-01A	High	8.820178962	11.22761594	8.027905997	9.605479518	10.69783636	11.24376903	14.71510401	10.74146699	8.071462363	12.04644195	11.101319	10.813781	10.078151	11.645208	11.31450801
TCGA-C5-A0TN-01A	High	6.169925001	10.02928723	8.321928095	7.139551352	8.21916852	3.584962501	10.87958325	6.977279923	5.882643049	12.73724734	10.60548	11.263269	9.407268	12.483312	11.2146819
TCGA-C5-A1BE-01B	High	7.21916852	10.48381578	7.906890596	8.076815597	9.544964433	11.12605912	9.607330314	8.991521846	7.22881869	12.65798828	11.467606	9.537218	10.243174	11.934797	11.25257304
TCGA-C5-A1BF-01B	High	6.409390936	9.306061689	8.238404739	7.199672345	9.59058705	4.321928095	10.203348	8.303780748	6	13.16976845	11.350939	9.754888	9.744834	11.598983	11.06599067
TCGA-C5-A1BM-01A	High	8.266786541	10.45327063	8.836050355	8.459431619	11.52796564	7.339850003	16.01517545	9.477758266	8.290018847	12.01227534	12.102304	10.664447	10.345405	13.563554	12.06806784
TCGA-C5-A1BN-01B	High	3	9.236014192	7.882643049	4.087462841	5.672425342	9.469641817	8.479780264	4.906890596	2.584962501	13.34748296	11.905011	11.030667	10.582142	12.918491	12.02391838
TCGA-C5-A1BQ-01C	High	9.310612782	11.67639789	7.54689446	7.826548487	10.70303839	1	13.02410078	9.86727874	4.906890596	11.89405985	12.221285	11.576957	10.500842	12.522827	12.16873107
TCGA-C5-A1M6-01A	High	8.977279923	7.577428828	5.129283017	3.459431619	5.807354922	11.86766485	11.52601011	4.459431619	2	12.77252078	11.551708	10.876517	10.056638	12.625252	11.66729354
TCGA-C5-A1M9-01A	High	7.845490051	8.055282436	6.832890014	6.491853096	9.6794801	9.419960178	14.25790342	8.326429487	4.754887502	12.72983314	12.045077	11.673309	10.353147	13.005274	12.17690339
TCGA-C5-A1MH-01A	High	9.319672121	11.53527538	8.87958325	9.50779464	11.11829223	8.573647187	14.05866825	10.37503943	7.321928095	13.49647933	10.945444	11.394463	9.629357	11.47978	11.24130903
TCGA-C5-A1MI-01A	High	8.491853096	8.54303182	7.577428828	9.09011242	9.763212367	10.04712391	10.04028972	10.16239133	5.977279923	13.53491077	12.583318	10.466586	10.161132	13.907172	12.21169399
TCGA-C5-A1MK-01A	High	6.988684687	10.73893668	7.768184325	6.714245518	8.851749041	11.90162116	11.53964351	7.794415866	5.523561956	11.38640142	11.291171	10.355351	9.611025	12.798674	11.36773209
TCGA-C5-A1ML-01A	High	6.169925001	9.209453366	6.339850003	7.209453366	8.991521846	10.08613623	10.99859043	7.257387843	6.409390936	11.57601187	10.511753	10.682995	8.83289	12.43567	10.88707369
TCGA-C5-A1MN-01A	High	5.169925001	10.56985561	8.511752654	5.882643049	7.22881869	7.17990909	9.826548487	6.475733431	5.392317423	13.33915409	11.225207	11.511753	9.002815	13.010878	11.48621185
TCGA-C5-A2LT-01A	High	8.658211483	11.31231575	11.12863881	8.566054038	9.972979786	10.17617315	10.15987134	9.83447105	6.339850003	13.05511294	11.805744	11.412041	9.774787	11.501837	11.5995409
TCGA-C5-A2LZ-01A	High	7.321928095	9.622051819	6.62935662	7.851749041	9.335390355	9.224001674	13.02876942	9.28077077	4.906890596	10.22158712	11.407268	10.532356	10.005625	12.186733	11.44178926
TCGA-C5-A3HF-01A	High	7.50779464	7.622051819	6.930737338	7.672425342	8.693486957	11.53915881	11.17866485	9.434628228	4.087462841	12.40487546	11.440869	11.06945	9.839204	13.638096	11.80070441
TCGA-C5-A8XI-01A	High	7.348728154	10.47978026	7.321928095	8	8.479780264	11.24257869	14.4057398	9.59058705	5.523561956	12.30235333	10.618386	11.446049	9.022368	11.676839	11.01018589
TCGA-C5-A8XJ-01A	High	7.820178962	10.35204343	7.714245518	7.442943496	9.403012024	11.05596023	9.733015322	8.794415866	5.700439718	12.62365291	11.166791	11.136991	9.636625	12.205793	11.39864343
TCGA-DG-A2KK-01A	High	7.531381461	8.584962501	7.076815597	7.375039431	9.667111542	9.888743249	13.6635581	8.661778098	5.459431619	12.0344551	11.071462	11.346514	9.044394	11.185495	11.06662197
TCGA-DG-A2KL-01A	High	5.64385619	11.61608931	9.13442632	8.103287808	10.17492568	9.714245518	13.30178196	8.794415866	7.276124405	12.81016994	11.554589	11.507795	9.481799	12.173677	11.57690895
TCGA-DG-A2KM-01A	High	10.88569637	12.47370575	11.11829223	11.8004955	13.01367161	9.224001674	16.30650677	12.60709909	8.499845887	11.23361968	11.189207	9.68825	9.717676	12.330637	11.12011752
TCGA-DS-A1OA-01A	High	7.087462841	9.799281622	7.936637939	7.936637939	9.810571635	7.21916852	13.38895904	9.428360173	6.554588852	10.64565843	10.957102	10.86496	9.355351	11.47978	11.05187558
TCGA-DS-A1OB-01A	High	6.475733431	10.40087944	7.266786541	7.714245518	10.38909352	4.95419631	9.211888295	7.87036472	6.857980995	11.28886607	11.848232	12.141788	10.183635	13.110157	12.18715164
TCGA-DS-A1OC-01A	High	8.285402219	8.005624549	7.988684687	8.108524457	10.24436384	5.459431619	10.01262454	9.159871337	6.266786541	12.37259303	11.051889	10.909143	9.813781	12.67816	11.4391324
TCGA-DS-A1OD-01A	High	11.1234748	9.315149562	8.535275377	11.20151134	11.8061468	7.257387843	12.16710448	12.49460562	8.209453366	12.67617748	11.208844	10.986553	9.736402	13.626279	11.66828957
TCGA-DS-A3LQ-01A	High	6.832890014	11.35314683	9.084808388	7.044394119	10.35424938	7.888743249	9.299208018	8.118941073	6.459431619	12.18177344	10.631177	9.603626	10.465566	11.212496	10.89032421
TCGA-DS-A7WF-01A	High	9.461479447	8.169925001	6.807354922	6.977279923	8.409390936	9.350939182	12.68999797	8.087462841	5.357552005	13.09556186	10.527477	11.445015	9.207014	12.186114	11.12001656
TCGA-DS-A7WH-01A	High	7.22881869	6.882643049	5.754887502	6.285402219	7.636624621	10.357552	6.741466986	6.392317423	4.807354922	12.15703107	10.704768	9.967226	8.912889	13.264443	10.96763304
TCGA-EA-A439-01A	High	7.6794801	10.09934781	8.276124405	7.977279923	9.796039609	10.54785851	12.25148241	9.317412614	6.247927513	12.8273427	12.059682	11.617927	10.560333	13.048657	12.23245013
TCGA-EA-A44S-01A	High	7.17990909	10.99152185	7.62935662	7.8008999	9.328674927	5.930737338	8.554588852	9.131856961	5.491853096	10.12541347	11.124768	11.249113	9.129283	11.122181	11.07446503
TCGA-EA-A5FO-01A	High	4.169925001	7.930737338	6.044394119	4.523561956	5.614709844	12.35617683	11.6635581	6.426264755	2.807354922	12.19044202	10.592457	11.602235	8.813781	11.531381	10.95435688
TCGA-EA-A5O9-01A	High	7.491853096	9.523561956	6.459431619	7.375039431	9.121533517	9.463524373	14.5850212	8.495855027	4.906890596	11.39178061	10.921841	11.364135	9.087463	12.009129	11.17999589
TCGA-EK-A2H0-01A	High	5.584962501	8.622051819	6.169925001	5.882643049	9.100662339	5.614709844	9.37286506	7.17990909	5.321928095	12.42206477	11.304922	10.048487	9.912889	11.878817	11.21265996
TCGA-EK-A2H1-01A	High	7.044394119	12.21916852	10.95201316	8.558420713	10.45738088	6.554588852	14.55602699	8.499845887	6.781359714	13.72760143	10.436712	10.883407	9.370687	12.236014	11.01134777
TCGA-EX-A1H5-01A	High	6.409390936	9.20701432	7.159871337	6.87036472	7.54689446	11.21856324	11.99964774	7.924812504	4.169925001	13.49047486	11.30321	10.771489	10.183635	11.361944	11.35359938
TCGA-EX-A3L1-01A	High	6.321928095	9.620219826	9.14974712	7.607330314	8.714245518	10.30263892	10.74062404	8.038918989	6.06608919	14.33434313	11.502832	10.866506	9.493855	13.206709	11.60555975
TCGA-FU-A23L-01A	High	9.324180547	10.12282799	8.714245518	9.475733431	10.41045135	11.28077077	13.82992089	10.28771238	7.108524457	13.53794636	11.231821	11.22581	9.970106	13.18967	11.71259587
TCGA-FU-A3HY-01A	High	3.169925001	7.189824559	5.247927513	5.209453366	7.592457037	11.15228484	7.942514505	6.62935662	2.807354922	12.46989615	12.31826	11.979425	9.987264	12.234219	12.10645554
TCGA-FU-A3NI-01A	High	6.285402219	7.312882955	7.599912842	7.17990909	9.487840034	5.357552005	10.23481743	8.392317423	5.357552005	12.06844242	12.407002	10.721099	10.084808	13.00422	12.01901291
TCGA-FU-A3WB-01A	High	5.977279923	8.845490051	7.426264755	5.906890596	8	9.025139562	6.658211483	7.857980995	4.523561956	13.23870328	11.568431	12.02756	10.285402	11.446049	11.7793027
TCGA-FU-A40J-01A	High	8.257387843	7.888743249	6.339850003	7.357552005	9.182394353	12.68409111	13.89121411	9.350939182	4.700439718	11.93590168	11.789126	10.722808	9.255029	13.509528	11.66904785
TCGA-FU-A5XV-01A	High	6.569855608	8.554588852	5.754887502	7.14974712	8.511752654	10.82177398	8.845490051	8.154818109	4.64385619	10.96578428	11.391244	10.949097	9.226412	12.57908	11.39722741
TCGA-HM-A3JJ-01A	High	7.714245518	9.672425342	7.442943496	8.159871337	10.19229281	11.23062093	13.1361901	9.033423002	6.62935662	12.82615121	11.44035	12.108524	9.864186	11.955287	11.73385416
TCGA-HM-A4S6-01A	High	9.216745858	12.26561505	8.77807713	7.599912842	10.81858218	0	11.22037833	9.129283017	5.857980995	10.86031105	11.013323	11.310045	9.247928	11.924441	11.22764705
TCGA-IR-A3L7-01A	High	4	7.839203788	5.129283017	3.906890596	7.6794801	12.72728233	9.303780748	5.285402219	3.584962501	12.29691621	12.553149	11.632541	9.226412	12.130892	11.89152437
TCGA-IR-A3LC-01A	High	5.554588852	7.46760555	6.523561956	5.977279923	9.731319031	7.74819285	8.361943774	7.584962501	6.459431619	11.95819018	11.562719	10.926296	10.330917	12.149112	11.66740208
TCGA-IR-A3LF-01A	High	8.044394119	8.409390936	6.459431619	7.189824559	8.672425342	11.23900176	12.64520808	9.278449458	5.807354922	11.97835296	10.841564	11.446049	9.417853	12.617008	11.3694737
TCGA-IR-A3LH-01A	High	10.57270023	10.68650053	10.4429435	9.461479447	12.4123052	8.348728154	14.28207487	10.99929539	7.693486957	13.19644844	10.325305	11.455327	10.267957	12.601539	11.40702608
TCGA-IR-A3LK-01A	High	8.011227255	9.481799432	7.562242424	8.577428828	10.04439412	6.06608919	13.58660526	8.658211483	7.22881869	11.2227949	11.308908	10.672425	9.754888	11.839597	11.30762172
TCGA-JW-A5VH-01A	High	3.906890596	5.523561956	5.285402219	8.939579214	6.614709844	5.930737338	6.044394119	4.247927513	3.584962501	12.66311331	11.153552	10.994353	9.469642	11.067434	11.10673582
TCGA-JW-A69B-01A	High	6.303780748	8.647458426	6.475733431	7.076815597	10.37395266	8.303780748	8.22881869	7.321928095	6.392317423	12.00070427	11.525521	11.676398	10.271463	13.191213	12.00212303
TCGA-JX-A3Q0-01A	High	9.09011242	11.11829223	7.523561956	8.569855608	10.05934446	6.22881869	13.90152689	9.159871337	6.794415866	11.83959748	11.311181	11.982637	9.092757	11.906891	11.44492395
TCGA-LP-A4AU-01A	High	7	11.72152646	8.768184325	7.189824559	8.651051691	7.62935662	11.8622499	8.30833903	3.321928095	12.71059122	10.895575	9.768184	9.245553	12.366049	10.91346492
TCGA-MU-A51Y-01A	High	8.682994584	9.912889336	8.17990909	8.370687407	10.64925618	9.682994584	14.11121719	9.601770788	6.426264755	11.12863881	11.151017	10.26092	9.61471	12.296916	11.2036832
TCGA-MY-A5BD-01A	High	6.189824559	6.569855608	4.392317423	6.409390936	8.238404739	11.21492619	8.636624621	7.442943496	4.459431619	11.91475884	10.449149	11.489346	8.751544	12.157663	10.97582578
TCGA-MY-A913-01A	High	7.820178962	10.96794671	9.702172685	8.965784285	9.891783703	7.515699838	14.55716451	9.25502857	7.033423002	12.72962074	11.920725	10.548822	9.744834	12.385053	11.5990476
TCGA-PN-A8MA-01A	High	7.851749041	11.4046094	8.918863237	7.375039431	8.968666793	5.832890014	10.02236781	8.519636253	4.807354922	11.7561393	11.084808	10.198445	8.396605	12.698271	10.91675296
TCGA-Q1-A6DW-01A	High	5.832890014	7.46760555	5.930737338	6.781359714	9.052568051	2.321928095	11.29347165	7.584962501	6.129283017	11.3426303	11.43567	10.759056	9.794416	12.106236	11.4330619
TCGA-Q1-A73O-01A	High	8.174925683	11.66088727	8.592457037	7.900866808	9.461479447	6.459431619	13.62525222	9.422064766	6.129283017	13.55314928	11.558421	11.04576	9.915879	12.125091	11.57873306
TCGA-VS-A8EG-01A	High	6.50779464	9.523561956	6.554588852	6.614709844	7.807354922	9.290018847	10.8494051	7.118941073	5.169925001	10.97441459	12.004923	11.391244	9.592457	12.731319	11.84569721
TCGA-VS-A8EI-01A	High	8.13442632	8.668884984	8.060695932	7.515699838	8.985841937	7.409390936	10.57648435	8.985841937	5.614709844	12.52991853	11.213712	10.385862	8.930737	11.338736	10.89672438
TCGA-VS-A8QA-01A	High	7.357552005	7.882643049	7.330916878	6.129283017	8.276124405	10.76735685	13.03634535	8.758223215	3.584962501	12.68999797	10.481799	11.325868	9	12.349005	11.05146225
TCGA-VS-A94Z-01A	High	10.19967234	9.537218401	8.379378367	9.560332834	11.64024494	4.247927513	11.0768156	11.40567333	6.491853096	11.13506795	11.365776	10.721954	9.383704	11.545447	11.18684837
TCGA-VS-A9U6-01A	High	8.527477006	8.087462841	7.011227255	7.392317423	9.894817763	10.79197682	9.909893084	8.463524373	5.977279923	12.72430067	11.049168	10.398744	9.684749	11.085472	10.99310669
TCGA-VS-A9U7-01A	High	8.77478706	13.33580903	8.011227255	8.73470962	10.9068906	9.231221181	16.23944936	9.271463028	6.14974712	11.22641219	11.417325	10.770664	9.97728	10.684749	11.21498125
TCGA-VS-A9UO-01A	High	6.357552005	8.675957033	3.584962501	4.523561956	7.434628228	13.79177338	11.64655871	7.607330314	1	12.31514956	11.677279	10.742309	9.603626	14.537825	11.91529946
TCGA-VS-A9UQ-01A	High	6.14974712	7.50779464	5.807354922	5.426264755	7.348728154	12.47699929	9.299208018	6.87036472	4.584962501	12.25207404	11.142107	11.116994	8.768184	12.440869	11.19841325
TCGA-VS-A9UR-01A	High	5.857980995	7.531381461	6.672425342	5.357552005	6.977279923	13.37761725	12.6851868	7.686500527	2.584962501	12.4343676	11.126704	10.400879	8.820179	11.789126	10.92253214
TCGA-VS-A9V3-01A	High	7.06608919	12.35066299	9.54303182	6.95419631	8.918863237	9.786269628	12.27670602	8.22881869	5.554588852	9.791162889	11.097374	9.83289	8.761551	12.461991	10.89080827
TCGA-C5-A1MQ-01A	Low	8.426264755	9.388017285	8.948367232	7.366322214	10.28193003	10.63026713	10.86805085	8.980139578	6.539158811	12.32671036	9.491853	10.056638	7.936638	9.129283	9.526284244
TCGA-C5-A2LX-01A	Low	9.541096615	10.4429435	7.658211483	10.36522885	10.50680344	6.714245518	10.39231742	10.99223026	6.727920455	12.37829486	10.574594	9.121534	8.262095	9.784635	9.911977879
TCGA-C5-A7CH-01A	Low	5.087462841	8.611024797	6.129283017	6.169925001	8.124121312	4.169925001	9.719388821	7.22881869	5.087462841	12.5115056	11.308908	9.33539	8.804131	11.900867	10.76134148
TCGA-C5-A7CM-01A	Low	4.584962501	6.62935662	5.672425342	4.169925001	6.700439718	12.46658634	6.820178962	4.700439718	3	13.05103896	9.623881	9.908393	8.682995	12.868051	10.42855103
TCGA-C5-A7CO-01A	Low	7.339850003	11.05188866	7.761551232	7.118941073	8.392317423	12.35452489	11.88569637	8.447083226	5	11.97405602	10.213104	9.965784	9.348728	10.82893	10.45488078
TCGA-C5-A7UE-01A	Low	5.700439718	8.317412614	4.95419631	6.942514505	7.845490051	7.294620749	6.768184325	6.658211483	3.906890596	11.16804527	9.333155	8.867279	8.379378	10.633903	9.592145775
TCGA-C5-A7UH-01A	Low	6.714245518	8.632995197	7.434628228	6.894817763	9.126704473	4.807354922	9.326429487	7.247927513	5.727920455	12.30235333	10.958553	9.686501	8.388017	11.287135	10.49108036
TCGA-C5-A8XK-01A	Low	6.022367813	8.751544059	6.459431619	5.64385619	8.665335917	4.95419631	7.965784285	6.539158811	5.169925001	12.73809226	10.935902	10.346514	8.665336	11.906515	10.82164417
TCGA-C5-A8YT-01A	Low	4.95419631	6.266786541	5.491853096	4	8.447083226	10.06069593	10.06474276	6.569855608	3.459431619	13.39794197	10.729621	10.373953	9.068778	10.858758	10.66659315
TCGA-C5-A8ZZ-01A	Low	4.700439718	7.276124405	6.857980995	5.727920455	8.299208018	11.56843119	5.584962501	6.491853096	4.247927513	12.68035952	10.612868	8.471675	9.187352	11.124121	10.26987912
TCGA-C5-A902-01A	Low	7.794415866	7.339850003	5.882643049	7.727920455	9.477758266	0	8.707359132	9.952741247	3.321928095	11.52894242	10.989394	9.810572	9.011227	11.645208	10.76190034
TCGA-C5-A907-01A	Low	7.21916852	10.10852446	9.705632387	6.768184325	8.647458426	3.584962501	12.05799172	8.005624549	4.087462841	12.23032072	10.437752	9.489848	9.084808	11.603163	10.50051135
TCGA-DG-A2KJ-01A	Low	6.599912842	5.044394119	6.339850003	6.930737338	8.357552005	3.807354922	8.348728154	7.499845887	3.906890596	10.90989308	7.366322	9.867279	6.584963	6.459432	7.861814093
TCGA-DR-A0ZM-01A	Low	8.82336724	12.39740724	8.618385502	8.6794801	9.874981348	8.791162889	13.45133992	10.07815081	6.044394119	11.57317378	10.312883	8.813781	9.473706	11.783408	10.43708411
TCGA-DS-A0VN-01A	Low	10.03479896	10.87190524	9.77807713	9.144658243	11.63390341	3.700439718	13.34679072	10.84235034	7.8008999	13.14911199	10.97871	9.95565	9.539159	10.553629	10.72948276
TCGA-DS-A5RQ-01A	Low	6.442943496	10.57364719	7.768184325	7.118941073	9.339850003	9.076815597	14.7827935	8.098032083	5.426264755	11.21188829	10.552669	11.334273	8.59619	11.861087	10.88192464
TCGA-DS-A7WI-01A	Low	6.22881869	7.348728154	7.14974712	6.189824559	8.558420713	6.087462841	8.388017285	6.807354922	5.209453366	11.51175265	10.186114	9.326429	7.643856	11.257977	9.926402352
TCGA-EA-A3QD-01A	Low	9.682994584	12.24822409	8.939579214	9.700439718	11.39660478	8.675957033	12.23361968	10.97441459	7.417852515	11.4812949	10.276124	10.179909	9.317413	11.113091	10.57084166
TCGA-EA-A3Y4-01A	Low	10.7548875	10.52061868	8.413627929	9.832890014	11.36905201	3.807354922	14.81082264	11.3089078	5.700439718	12.72174005	10.225207	9.357552	9.084808	11.09869	10.30010853
TCGA-EA-A43B-01A	Low	8.098032083	9.177419538	7.936637939	7.417852515	9.328674927	4.459431619	13.79837054	8.515699838	4.754887502	12.29949424	9.715962	9.052568	8.299208	10.511753	9.72934938
TCGA-EA-A4BA-01A	Low	4.754887502	3.321928095	3.906890596	3.700439718	6.087462841	8.554588852	8.487840034	3.169925001	2	12.78443037	10.001408	9.709084	8.864186	10.316282	10.09643316
TCGA-EX-A449-01A	Low	5.882643049	6.491853096	3.584962501	3.700439718	7.17990909	10.35424938	12.83130724	6.108524457	2.807354922	12.45840661	10.526499	10.554589	8.754888	12.23332	10.80501651
TCGA-EX-A8YF-01A	Low	9.681238412	8.640244936	6.918863237	8.144658243	9.942514505	8.724513853	14.81783308	9.306061689	4.754887502	11.48532619	10.295769	10.147205	8.794416	11.174926	10.44330767
TCGA-FU-A3EO-01A	Low	6.129283017	6.459431619	5.459431619	6.409390936	8.483815777	11.36139553	10.00140819	6.741466986	4.584962501	11.73851453	10.259743	10.878051	7.499846	10.97298	10.21696997
TCGA-FU-A3HZ-01A	Low	10.68211676	7.129283017	6.189824559	7.22881869	9.197216693	5.700439718	10.38478375	7.700439718	3.906890596	12.09901899	10.459432	9.778077	9.812177	9.94398	10.46055468
TCGA-HM-A3JK-01A	Low	6.491853096	7.948367232	6.87036472	7.169925001	9.310612782	11.01959073	9.475733431	7.754887502	4.700439718	12.79380649	10.133142	11.31515	8.113742	10.514714	10.34907663
TCGA-HM-A6W2-01A	Low	6.599912842	4.95419631	5.727920455	6.459431619	8.991521846	8.294620749	9.269126679	7.076815597	4.807354922	12.1582941	10.486835	10.436712	9.372865	9.169925	10.36165837
TCGA-HM-A6W2-06A	Low	1	5.044394119	3.906890596	1.584962501	7.366322214	13.6183855	7.787902559	1.584962501	3.584962501	12.21310422	10.616549	7.876517	9.569856	11.723661	10.34725786
TCGA-IR-A3LA-01A	Low	6.554588852	8.599912842	6.820178962	7.209453366	8.87958325	10.52649924	11.51865316	8.317412614	5.614709844	11.10394343	11.385323	7.169925	9.475733	10.919608	10.29072969
TCGA-IR-A3LI-01A	Low	3.584962501	5.554588852	3.459431619	2	4.700439718	11.63888838	9.375039431	3.169925001	0	11.6110248	9.461479	9.238405	8.430453	12.617927	10.10344824
TCGA-IR-A3LL-01A	Low	9.601770788	11.7809498	9.675957033	9.477758266	11.42153891	3.169925001	15.41121304	10.33427329	6.741466986	12.04234338	10.262095	10.100662	9.219169	10.809768	10.46558608
TCGA-JW-A852-01A	Low	6.247927513	8.28077077	6.523561956	7.209453366	7.714245518	7.539158811	9.036173613	6.14974712	4	12.47902235	9.057992	9.840778	7.022368	8.491853	8.959779322
TCGA-JX-A5QV-01A	Low	7.21916852	11.21856324	7.348728154	8.392317423	9.850186838	12.74903138	11.25384748	9.310612782	6.087462841	11.31174832	9.805744	10.703904	9.214319	10.733015	10.42273534
TCGA-LP-A4AX-01A	Low	9.30833903	9.319672121	8.647458426	8.098032083	10.54785851	1.584962501	12.58096514	9.703903573	6.426264755	12.85720347	10.224002	10.850968	8.864186	12.174302	10.78126768
TCGA-LP-A7HU-01A	Low	8.13442632	8.622051819	7.523561956	8.348728154	9.567956075	10.75822321	12.14082977	9.607330314	4.906890596	12.0617087	9.686501	10.120238	8.933691	10.713387	10.16812776
TCGA-MA-AA3W-01A	Low	8.882643049	10.25502857	8.071462363	9.152284842	10.66799854	10.91288934	14.94530666	10.9794252	7.707359132	11.74819285	10.569856	9.938109	8.942515	10.831307	10.47056244
TCGA-MA-AA3X-01A	Low	5	7.965784285	6.569855608	5.584962501	10.92184094	7.906890596	11.82932634	6	5.727920455	10.62388149	11.50829	7.643856	8.199672	10.795228	10.08247981
TCGA-MA-AA3Z-01A	Low	7.73470962	9.724513853	7.199672345	7.339850003	9.405141463	11.69609817	13.07915141	9.276124405	5.523561956	10.86263736	10.903129	10.553629	8.48784	11.790756	10.78870315
TCGA-MA-AA41-01A	Low	5.087462841	7.375039431	5.285402219	6	8.366322214	2.321928095	10.55937709	7.714245518	4.64385619	12.67683861	10.162391	10.425216	9.131857	10.294621	10.385381
TCGA-MA-AA42-01A	Low	9.949826711	11.49285462	9.417852515	9.874981348	11.40832974	7.74819285	16.59674301	10.61470984	7.584962501	10.91064273	9.717676	10.944712	8.951285	11.368506	10.49355699
TCGA-MA-AA43-01A	Low	4.64385619	9.77478706	7.366322214	6.247927513	7.721099189	6.658211483	9.35974956	4.807354922	5.95419631	14.39593572	10.918118	11.404609	9.319672	9.505812	10.78707251
TCGA-MU-A5YI-01A	Low	6.64385619	7.8008999	7.129283017	7.721099189	9.245552706	6.06608919	10.14847658	8.882643049	6.129283017	11.70303839	10.622052	11.107217	9.019591	11.193525	10.84405272
TCGA-MY-A5BF-01A	Low	8.603626345	12.21977355	8.491853096	7.936637939	10.40514146	2.584962501	13.26502894	9.326429487	5.977279923	11.54061241	10.784635	10.751544	9.636625	10.609179	10.87721874
TCGA-Q1-A5R2-01A	Low	8.607330314	11.04916787	7.636624621	7.554588852	10.5849625	8.8008999	13.96470186	8.891783703	5.977279923	12.09308739	9.970106	11.00422	8.184875	9.799282	10.10565635
TCGA-Q1-A5R3-01A	Low	7.930737338	8.8008999	6.554588852	9.259743264	9.95419631	12.39901083	10.55170826	8.810571635	4	13.13217838	10.461479	10.984418	8.357552	8.738092	10.12886252
TCGA-Q1-A73Q-01A	Low	5.247927513	9.658211483	6.714245518	6.87036472	7.569855608	6.741466986	8.164906927	6.794415866	5.129283017	11.68079903	10.182394	9.31515	9.17742	10.79279	10.24295101
TCGA-Q1-A73S-01A	Low	3.700439718	5.209453366	4.321928095	3.459431619	7.787902559	10.12282799	4.584962501	3.807354922	3.807354922	12.6295843	10.197217	7.73471	8.599913	10.740624	9.724356901
TCGA-RA-A741-01A	Low	7.754887502	8.13442632	7.076815597	7.330916878	9.52160044	11.29806257	10.91513245	8.581200582	4.807354922	11.96325736	10.47978	9.971544	8.558421	10.215533	10.23006178
TCGA-VS-A8EC-01A	Low	3	5.044394119	3.906890596	4.321928095	6.06608919	10.13314221	4.459431619	4.321928095	2.584962501	12.0261776	10.414685	8.665336	9.715962	11.664892	10.4823302
TCGA-VS-A8EH-01A	Low	4.247927513	7.098032083	5.129283017	5.321928095	8.54303182	9.533329732	7.383704292	7.169925001	3.700439718	12.91045536	10.463524	10.804131	8.948367	12.11081	10.8678966
TCGA-VS-A8EL-01A	Low	9.647458426	11.33259606	8.199672345	8.321928095	11.23481743	1.584962501	11.43514934	9.888743249	6.781359714	12.91214086	10.234817	10.372865	8.810572	11.598518	10.55533551
TCGA-VS-A8Q9-01A	Low	6.539158811	8	5.247927513	5.857980995	8.28077077	2.321928095	9.271463028	7.539158811	3.807354922	11.86573327	10.584962	9.695228	8.717676	11.293472	10.44629078
TCGA-VS-A8QF-01A	Low	6.820178962	7.569855608	7.276124405	7.46760555	9.828136484	6.044394119	8.971543554	8.21916852	5.357552005	11.70433597	10.619303	11.086136	8.658211	11.57033	10.8120681
TCGA-VS-A94W-01A	Low	8.991521846	12.42101286	8.247927513	9.939579214	10.57648435	6.894817763	10.95637616	10.16113188	7.459431619	12.15481811	10.675075	10.239599	8.864186	11.451726	10.67142758
TCGA-VS-A950-01A	Low	5.426264755	8.985841937	6.392317423	6.087462841	7.665335917	5.523561956	8.832890014	6.06608919	4.95419631	12.77210834	10.754888	10.257388	8.839204	11.297489	10.66929461
TCGA-VS-A954-01A	Low	6.209453366	6.942514505	5.754887502	6.906890596	8.87958325	5.285402219	10.37177664	7.64385619	4.857980995	10.8587581	9.951285	10.249113	8.72792	10.968667	10.28611425
TCGA-VS-A957-01A	Low	4.523561956	8.139551352	3.169925001	4.584962501	6.599912842	9.592457037	9.675957033	5.906890596	3	8.321928095	9.884171	10.17742	7.8009	11.187971	10.04026169
TCGA-VS-A958-01A	Low	8.321928095	10.17242751	7.912889336	8.463524373	10.71853288	3.169925001	15.39660478	9.62935662	6.022367813	9.483815777	10.267957	9.834471	9.499846	11.748612	10.65464192
TCGA-VS-A959-01A	Low	7.499845887	8.055282436	6.50779464	6.64385619	8.654636029	11.9199806	11.90199819	8.082149041	5	11.83605036	10.319672	9.941048	8.672425	11.882261	10.503155
TCGA-VS-A9U5-01A	Low	7.339850003	7.888743249	6.375039431	7.294620749	8.426264755	8.335390355	13.8008999	8.495855027	5	10.71510401	9.868823	4.523562	8.174926	11.086136	8.822538673
TCGA-VS-A9UB-01A	Low	7.918863237	10.5943246	9.893301531	7.977279923	10.39016896	7.77478706	14.22173815	9.905387005	7.321928095	12.55410915	10.384784	10.116344	8.511753	10.637531	10.29433152
TCGA-VS-A9UC-01A	Low	7.781359714	10.36959735	7.807354922	6.392317423	9.361943774	11.75655632	13.53588285	8.471675214	5.426264755	11.38640142	10.453271	8.870365	8.651052	12.166477	10.35361728
TCGA-VS-A9UD-01A	Low	8.430452552	9.315149562	8.098032083	8.717676423	10.2911707	4.247927513	12.47725232	9.098032083	5.754887502	10.62479546	9.383704	10.495855	8.219169	10.696968	9.951939816
TCGA-VS-A9UH-01A	Low	9.599912842	10.46454575	8.957102042	8.839203788	11.08414401	6.022367813	14.25369978	9.764871591	7.209453366	12.23780747	9.764872	10.98513	8.714246	10.641149	10.32273277
TCGA-VS-A9UI-01A	Low	7.417852515	10.27146303	6.658211483	6.672425342	8.599912842	5.857980995	10.97799537	8.438791853	4.807354922	10.32979634	10.80655	9.68825	7.930737	10.686501	10.2043084
TCGA-VS-A9UP-01A	Low	6.285402219	4.392317423	4.087462841	4.087462841	5.977279923	10.98370619	4.807354922	4.754887502	1.584962501	12.48633225	11.061371	8.936638	8.47978	11.373409	10.39715437
TCGA-VS-A9UT-01A	Low	9.984418459	9.751544059	8.936637939	8.113742166	10.69348696	7.46760555	11.06474276	9.33315535	7.383704292	11.59898297	10.571753	7.918863	8.33985	7.312883	9.200090759
TCGA-VS-A9UU-01A	Low	5	7.622051819	4.459431619	5.321928095	5.700439718	4.247927513	8.21916852	6.129283017	3	12.00492268	10.057992	7.658211	8.098032	8.797662	9.164578388
TCGA-VS-A9UZ-01A	Low	6.906890596	7.417852515	6.087462841	6.169925001	7.721099189	11.10131915	13.6111401	7.8008999	4	10.65194861	10.358651	10.61471	8.61471	11.589183	10.60184635
TCGA-VS-A9V0-01A	Low	2.321928095	4	3	3.807354922	5.554588852	9.926295995	7.707359132	4.321928095	2.584962501	10.98370619	9.712527	9.905387	8.405141	11.038919	10.04849945
TCGA-VS-A9V2-01A	Low	7.303780748	10.00842862	7.475733431	7.636624621	9.381542951	7	13.50071742	8.797661526	6	10.46760555	10.47978	10.279611	8.778077	10.942515	10.49296832
TCGA-WL-A834-01A	Low	5.209453366	6.727920455	5.044394119	6.22881869	7.971543554	7.761551232	6.857980995	6.686500527	5.426264755	11.46403515	10.566054	10.033423	8.710806	11.857981	10.61919794
