# Supplementary material for: Construction of a prognostic prediction model for concurrent radiotherapy in cervical cancer using GEO and TCGA databases with preliminary validation analysis
Source: PLoS One. 2025 Oct 31;20(10):e0334281. doi: 10.1371/journal.pone.0334281 (PMC12578209; doi:10.1371/journal.pone.0334281)
Supplement: S1 Data — Gene expression profiles and corresponding clinical data of TCGA patients were obtained from https://portal.gdc.cancer.gov/. Original dataset GSE236738. The original data supporting the findings of this study can be accessed at https://www.ncbi.nlm.nih.gov/geo/query/acc.cgi?acc=GSE236738. Additional GEO dataset. Additional raw data are available at https://www.ncbi.nlm.nih.gov/geo/query/acc.cgi. (ZIP) [file pone.0334281.s001.zip › support/table/GOTPE.csv]

sample	Status	time	MPP5	SNX7	LSM12	GALNT3	score	Group	number
TCGA-DG-A2KJ-01A	Alive	2893	7.366322	9.867279	6.584963	6.459432	7.861814093	Low	1
TCGA-VS-A9U5-01A	Alive	1535	9.868823	4.523562	8.174926	11.086136	8.822538673	Low	2
TCGA-JW-A852-01A	Dead	252	9.057992	9.840778	7.022368	8.491853	8.959779322	Low	3
TCGA-VS-A9UU-01A	Alive	442	10.057992	7.658211	8.098032	8.797662	9.164578388	Low	4
TCGA-VS-A9UT-01A	Alive	482	10.571753	7.918863	8.33985	7.312883	9.200090759	Low	5
TCGA-C5-A1MQ-01A	Alive	1031	9.491853	10.056638	7.936638	9.129283	9.526284244	Low	6
TCGA-C5-A7UE-01A	Alive	4738	9.333155	8.867279	8.379378	10.633903	9.592145775	Low	7
TCGA-Q1-A73S-01A	Alive	688	10.197217	7.73471	8.599913	10.740624	9.724356901	Low	8
TCGA-EA-A43B-01A	Alive	791	9.715962	9.052568	8.299208	10.511753	9.72934938	Low	9
TCGA-C5-A2LX-01A	Alive	2526	10.574594	9.121534	8.262095	9.784635	9.911977879	Low	10
TCGA-DS-A7WI-01A	Dead	252	10.186114	9.326429	7.643856	11.257977	9.926402352	Low	11
TCGA-VS-A9UD-01A	Alive	739	9.383704	10.495855	8.219169	10.696968	9.951939816	Low	12
TCGA-VS-A957-01A	Alive	1688	9.884171	10.17742	7.8009	11.187971	10.04026169	Low	13
TCGA-VS-A9V0-01A	Alive	573	9.712527	9.905387	8.405141	11.038919	10.04849945	Low	14
TCGA-MA-AA3X-01A	Alive	617	11.50829	7.643856	8.199672	10.795228	10.08247981	Low	15
TCGA-EA-A4BA-01A	Alive	755	10.001408	9.709084	8.864186	10.316282	10.09643316	Low	16
TCGA-IR-A3LI-01A	Alive	2493	9.461479	9.238405	8.430453	12.617927	10.10344824	Low	17
TCGA-Q1-A5R2-01A	Alive	499	9.970106	11.00422	8.184875	9.799282	10.10565635	Low	18
TCGA-Q1-A5R3-01A	Alive	485	10.461479	10.984418	8.357552	8.738092	10.12886252	Low	19
TCGA-LP-A7HU-01A	Alive	406	9.686501	10.120238	8.933691	10.713387	10.16812776	Low	20
TCGA-VS-A9UI-01A	Dead	1372	10.80655	9.68825	7.930737	10.686501	10.2043084	Low	21
TCGA-FU-A3EO-01A	Alive	490	10.259743	10.878051	7.499846	10.97298	10.21696997	Low	22
TCGA-RA-A741-01A	Alive	444	10.47978	9.971544	8.558421	10.215533	10.23006178	Low	23
TCGA-Q1-A73Q-01A	Alive	284	10.182394	9.31515	9.17742	10.79279	10.24295101	Low	24
TCGA-C5-A8ZZ-01A	Alive	636	10.612868	8.471675	9.187352	11.124121	10.26987912	Low	25
TCGA-VS-A954-01A	Alive	1714	9.951285	10.249113	8.72792	10.968667	10.28611425	Low	26
TCGA-IR-A3LA-01A	Alive	4172	11.385323	7.169925	9.475733	10.919608	10.29072969	Low	27
TCGA-VS-A9UB-01A	Alive	911	10.384784	10.116344	8.511753	10.637531	10.29433152	Low	28
TCGA-EA-A3Y4-01A	Alive	1122	10.225207	9.357552	9.084808	11.09869	10.30010853	Low	29
TCGA-VS-A9UH-01A	Alive	1427	9.764872	10.98513	8.714246	10.641149	10.32273277	Low	30
TCGA-HM-A6W2-06A	Alive	287	10.616549	7.876517	9.569856	11.723661	10.34725786	Low	31
TCGA-HM-A3JK-01A	Alive	632	10.133142	11.31515	8.113742	10.514714	10.34907663	Low	32
TCGA-VS-A9UC-01A	Alive	825	10.453271	8.870365	8.651052	12.166477	10.35361728	Low	33
TCGA-HM-A6W2-01A	Alive	287	10.486835	10.436712	9.372865	9.169925	10.36165837	Low	34
TCGA-MA-AA41-01A	Alive	279	10.162391	10.425216	9.131857	10.294621	10.385381	Low	35
TCGA-VS-A9UP-01A	Alive	1444	11.061371	8.936638	8.47978	11.373409	10.39715437	Low	36
TCGA-JX-A5QV-01A	Alive	636	9.805744	10.703904	9.214319	10.733015	10.42273534	Low	37
TCGA-C5-A7CM-01A	Alive	619	9.623881	9.908393	8.682995	12.868051	10.42855103	Low	38
TCGA-DR-A0ZM-01A	Alive	1791	10.312883	8.813781	9.473706	11.783408	10.43708411	Low	39
TCGA-EX-A8YF-01A	Alive	473	10.295769	10.147205	8.794416	11.174926	10.44330767	Low	40
TCGA-VS-A8Q9-01A	Alive	1630	10.584962	9.695228	8.717676	11.293472	10.44629078	Low	41
TCGA-C5-A7CO-01A	Alive	4482	10.213104	9.965784	9.348728	10.82893	10.45488078	Low	42
TCGA-FU-A3HZ-01A	Alive	1103	10.459432	9.778077	9.812177	9.94398	10.46055468	Low	43
TCGA-IR-A3LL-01A	Alive	1106	10.262095	10.100662	9.219169	10.809768	10.46558608	Low	44
TCGA-MA-AA3W-01A	Alive	685	10.569856	9.938109	8.942515	10.831307	10.47056244	Low	45
TCGA-VS-A8EC-01A	Alive	1415	10.414685	8.665336	9.715962	11.664892	10.4823302	Low	46
TCGA-C5-A7UH-01A	Alive	3988	10.958553	9.686501	8.388017	11.287135	10.49108036	Low	47
TCGA-VS-A9V2-01A	Alive	555	10.47978	10.279611	8.778077	10.942515	10.49296832	Low	48
TCGA-MA-AA42-01A	Alive	259	9.717676	10.944712	8.951285	11.368506	10.49355699	Low	49
TCGA-C5-A907-01A	Alive	448	10.437752	9.489848	9.084808	11.603163	10.50051135	Low	50
TCGA-VS-A959-01A	Alive	1561	10.319672	9.941048	8.672425	11.882261	10.503155	Low	51
TCGA-VS-A8EL-01A	Alive	1992	10.234817	10.372865	8.810572	11.598518	10.55533551	Low	52
TCGA-EA-A3QD-01A	Alive	397	10.276124	10.179909	9.317413	11.113091	10.57084166	Low	53
TCGA-VS-A9UZ-01A	Alive	2044	10.358651	10.61471	8.61471	11.589183	10.60184635	Low	54
TCGA-WL-A834-01A	Alive	791	10.566054	10.033423	8.710806	11.857981	10.61919794	Low	55
TCGA-VS-A958-01A	Alive	1525	10.267957	9.834471	9.499846	11.748612	10.65464192	Low	56
TCGA-C5-A8YT-01A	Dead	633	10.729621	10.373953	9.068778	10.858758	10.66659315	Low	57
TCGA-VS-A950-01A	Alive	1221	10.754888	10.257388	8.839204	11.297489	10.66929461	Low	58
TCGA-VS-A94W-01A	Alive	1243	10.675075	10.239599	8.864186	11.451726	10.67142758	Low	59
TCGA-DS-A0VN-01A	Alive	3609	10.97871	9.95565	9.539159	10.553629	10.72948276	Low	60
TCGA-C5-A7CH-01A	Alive	4694	11.308908	9.33539	8.804131	11.900867	10.76134148	Low	61
TCGA-C5-A902-01A	Alive	149	10.989394	9.810572	9.011227	11.645208	10.76190034	Low	62
TCGA-LP-A4AX-01A	Alive	380	10.224002	10.850968	8.864186	12.174302	10.78126768	Low	63
TCGA-MA-AA43-01A	Alive	346	10.918118	11.404609	9.319672	9.505812	10.78707251	Low	64
TCGA-MA-AA3Z-01A	Alive	595	10.903129	10.553629	8.48784	11.790756	10.78870315	Low	65
TCGA-EX-A449-01A	Alive	447	10.526499	10.554589	8.754888	12.23332	10.80501651	Low	66
TCGA-VS-A8QF-01A	Alive	1800	10.619303	11.086136	8.658211	11.57033	10.8120681	Low	67
TCGA-C5-A8XK-01A	Alive	3039	10.935902	10.346514	8.665336	11.906515	10.82164417	Low	68
TCGA-MU-A5YI-01A	Alive	1053	10.622052	11.107217	9.019591	11.193525	10.84405272	Low	69
TCGA-VS-A8EH-01A	Alive	986	10.463524	10.804131	8.948367	12.11081	10.8678966	Low	70
TCGA-MY-A5BF-01A	Alive	634	10.784635	10.751544	9.636625	10.609179	10.87721874	Low	71
TCGA-DS-A5RQ-01A	Alive	512	10.552669	11.334273	8.59619	11.861087	10.88192464	Low	72
TCGA-C5-A1ML-01A	Dead	636	10.511753	10.682995	8.83289	12.43567	10.88707369	High	73
TCGA-DS-A3LQ-01A	Alive	699	10.631177	9.603626	10.465566	11.212496	10.89032421	High	74
TCGA-VS-A9V3-01A	Alive	540	11.097374	9.83289	8.761551	12.461991	10.89080827	High	75
TCGA-VS-A8EI-01A	Alive	729	11.213712	10.385862	8.930737	11.338736	10.89672438	High	76
TCGA-LP-A4AU-01A	Alive	343	10.895575	9.768184	9.245553	12.366049	10.91346492	High	77
TCGA-PN-A8MA-01A	Alive	90	11.084808	10.198445	8.396605	12.698271	10.91675296	High	78
TCGA-VS-A9UR-01A	Alive	793	11.126704	10.400879	8.820179	11.789126	10.92253214	High	79
TCGA-EA-A5FO-01A	Alive	815	10.592457	11.602235	8.813781	11.531381	10.95435688	High	80
TCGA-DS-A7WH-01A	Alive	533	10.704768	9.967226	8.912889	13.264443	10.96763304	High	81
TCGA-MY-A5BD-01A	Alive	1667	10.449149	11.489346	8.751544	12.157663	10.97582578	High	82
TCGA-VS-A9U6-01A	Alive	1320	11.049168	10.398744	9.684749	11.085472	10.99310669	High	83
TCGA-C5-A8XI-01A	Alive	254	10.618386	11.446049	9.022368	11.676839	11.01018589	High	84
TCGA-EK-A2H1-01A	Alive	799	10.436712	10.883407	9.370687	12.236014	11.01134777	High	85
TCGA-VS-A8QA-01A	Alive	1099	10.481799	11.325868	9	12.349005	11.05146225	High	86
TCGA-DS-A1OA-01A	Dead	879	10.957102	10.86496	9.355351	11.47978	11.05187558	High	87
TCGA-C5-A1BF-01B	Dead	570	11.350939	9.754888	9.744834	11.598983	11.06599067	High	88
TCGA-DG-A2KK-01A	Alive	2496	11.071462	11.346514	9.044394	11.185495	11.06662197	High	89
TCGA-EA-A44S-01A	Alive	369	11.124768	11.249113	9.129283	11.122181	11.07446503	High	90
TCGA-JW-A5VH-01A	Dead	100	11.153552	10.994353	9.469642	11.067434	11.10673582	High	91
TCGA-DS-A7WF-01A	Dead	492	10.527477	11.445015	9.207014	12.186114	11.12001656	High	92
TCGA-DG-A2KM-01A	Alive	1946	11.189207	9.68825	9.717676	12.330637	11.12011752	High	93
TCGA-EA-A5O9-01A	Alive	788	10.921841	11.364135	9.087463	12.009129	11.17999589	High	94
TCGA-VS-A94Z-01A	Alive	1015	11.365776	10.721954	9.383704	11.545447	11.18684837	High	95
TCGA-VS-A9UQ-01A	Alive	1263	11.142107	11.116994	8.768184	12.440869	11.19841325	High	96
TCGA-MU-A51Y-01A	Alive	854	11.151017	10.26092	9.61471	12.296916	11.2036832	High	97
TCGA-EK-A2H0-01A	Alive	1847	11.304922	10.048487	9.912889	11.878817	11.21265996	High	98
TCGA-C5-A0TN-01A	Dead	348	10.60548	11.263269	9.407268	12.483312	11.2146819	High	99
TCGA-VS-A9U7-01A	Alive	1472	11.417325	10.770664	9.97728	10.684749	11.21498125	High	100
TCGA-HM-A4S6-01A	Alive	454	11.013323	11.310045	9.247928	11.924441	11.22764705	High	101
TCGA-C5-A1MH-01A	Dead	1186	10.945444	11.394463	9.629357	11.47978	11.24130903	High	102
TCGA-C5-A1BE-01B	Dead	2094	11.467606	9.537218	10.243174	11.934797	11.25257304	High	103
TCGA-2W-A8YY-01A	Alive	533	11.364682	10.186114	9.550747	12.513234	11.28697576	High	104
TCGA-IR-A3LK-01A	Dead	908	11.308908	10.672425	9.754888	11.839597	11.30762172	High	105
TCGA-BI-A0VR-01A	Alive	1505	11.101319	10.813781	10.078151	11.645208	11.31450801	High	106
TCGA-EX-A1H5-01A	Alive	619	11.30321	10.771489	10.183635	11.361944	11.35359938	High	107
TCGA-C5-A1MK-01A	Dead	74	11.291171	10.355351	9.611025	12.798674	11.36773209	High	108
TCGA-IR-A3LF-01A	Alive	2949	10.841564	11.446049	9.417853	12.617008	11.3694737	High	109
TCGA-FU-A5XV-01A	Alive	321	11.391244	10.949097	9.226412	12.57908	11.39722741	High	110
TCGA-C5-A8XJ-01A	Alive	4467	11.166791	11.136991	9.636625	12.205793	11.39864343	High	111
TCGA-IR-A3LH-01A	Alive	2394	10.325305	11.455327	10.267957	12.601539	11.40702608	High	112
TCGA-Q1-A6DW-01A	Alive	534	11.43567	10.759056	9.794416	12.106236	11.4330619	High	113
TCGA-DS-A1OC-01A	Alive	376	11.051889	10.909143	9.813781	12.67816	11.4391324	High	114
TCGA-C5-A2LZ-01A	Dead	3046	11.407268	10.532356	10.005625	12.186733	11.44178926	High	115
TCGA-JX-A3Q0-01A	Alive	6375	11.311181	11.982637	9.092757	11.906891	11.44492395	High	116
TCGA-C5-A1MN-01A	Dead	1245	11.225207	11.511753	9.002815	13.010878	11.48621185	High	117
TCGA-4J-AA1J-01A	Alive	542	11.370687	10.984418	9.79279	12.430975	11.52059122	High	118
TCGA-DG-A2KL-01A	Alive	1367	11.554589	11.507795	9.481799	12.173677	11.57690895	High	119
TCGA-Q1-A73O-01A	Alive	428	11.558421	11.04576	9.915879	12.125091	11.57873306	High	120
TCGA-MY-A913-01A	Alive	524	11.920725	10.548822	9.744834	12.385053	11.5990476	High	121
TCGA-C5-A2LT-01A	Alive	2226	11.805744	11.412041	9.774787	11.501837	11.5995409	High	122
TCGA-EX-A3L1-01A	Alive	463	11.502832	10.866506	9.493855	13.206709	11.60555975	High	123
TCGA-C5-A1M6-01A	Dead	955	11.551708	10.876517	10.056638	12.625252	11.66729354	High	124
TCGA-IR-A3LC-01A	Alive	3935	11.562719	10.926296	10.330917	12.149112	11.66740208	High	125
TCGA-DS-A1OD-01A	Alive	3874	11.208844	10.986553	9.736402	13.626279	11.66828957	High	126
TCGA-FU-A40J-01A	Alive	426	11.789126	10.722808	9.255029	13.509528	11.66904785	High	127
TCGA-FU-A23L-01A	Alive	725	11.231821	11.22581	9.970106	13.18967	11.71259587	High	128
TCGA-HM-A3JJ-01A	Dead	659	11.44035	12.108524	9.864186	11.955287	11.73385416	High	129
TCGA-FU-A3WB-01A	Alive	491	11.568431	12.02756	10.285402	11.446049	11.7793027	High	130
TCGA-C5-A3HF-01A	Dead	543	11.440869	11.06945	9.839204	13.638096	11.80070441	High	131
TCGA-VS-A8EG-01A	Alive	1386	12.004923	11.391244	9.592457	12.731319	11.84569721	High	132
TCGA-IR-A3L7-01A	Alive	4483	12.553149	11.632541	9.226412	12.130892	11.89152437	High	133
TCGA-VS-A9UO-01A	Alive	1456	11.677279	10.742309	9.603626	14.537825	11.91529946	High	134
TCGA-JW-A69B-01A	Alive	863	11.525521	11.676398	10.271463	13.191213	12.00212303	High	135
TCGA-FU-A3NI-01A	Dead	638	12.407002	10.721099	10.084808	13.00422	12.01901291	High	136
TCGA-C5-A1BN-01B	Dead	166	11.905011	11.030667	10.582142	12.918491	12.02391838	High	137
TCGA-C5-A1BM-01A	Dead	2520	12.102304	10.664447	10.345405	13.563554	12.06806784	High	138
TCGA-FU-A3HY-01A	Alive	954	12.31826	11.979425	9.987264	12.234219	12.10645554	High	139
TCGA-C5-A1BQ-01C	Dead	604	12.221285	11.576957	10.500842	12.522827	12.16873107	High	140
TCGA-C5-A1M9-01A	Dead	1065	12.045077	11.673309	10.353147	13.005274	12.17690339	High	141
TCGA-DS-A1OB-01A	Dead	861	11.848232	12.141788	10.183635	13.110157	12.18715164	High	142
TCGA-C5-A1MI-01A	Dead	1083	12.583318	10.466586	10.161132	13.907172	12.21169399	High	143
TCGA-EA-A439-01A	Alive	965	12.059682	11.617927	10.560333	13.048657	12.23245013	High	144
