# Supplementary material for: Construction of a prognostic prediction model for concurrent radiotherapy in cervical cancer using GEO and TCGA databases with preliminary validation analysis
Source: PLoS One. 2025 Oct 31;20(10):e0334281. doi: 10.1371/journal.pone.0334281 (PMC12578209; doi:10.1371/journal.pone.0334281)
Supplement: S1 Data — Gene expression profiles and corresponding clinical data of TCGA patients were obtained from https://portal.gdc.cancer.gov/. Original dataset GSE236738. The original data supporting the findings of this study can be accessed at https://www.ncbi.nlm.nih.gov/geo/query/acc.cgi?acc=GSE236738. Additional GEO dataset. Additional raw data are available at https://www.ncbi.nlm.nih.gov/geo/query/acc.cgi. (ZIP) [file pone.0334281.s001.zip › support/table/cox.csv]

	p.value	HR (95% CI for HR)
DUSP23	0.2468	1.383 (0.799-2.392)
MPP5	0.005982	2.113 (1.24-3.603)
PTP4A2	0.1401	1.508 (0.8738-2.602)
CCDC6	0.4807	1.193 (0.7302-1.95)
PAWR	0.04422	1.69 (1.014-2.817)
VANGL1	0.01382	2.028 (1.155-3.56)
GPX1	0.9856	1.004 (0.6823-1.476)
SNX7	0.03193	1.653 (1.044-2.616)
TMEM92	0.6972	1.044 (0.8405-1.297)
CCDC125	0.5251	1.143 (0.7572-1.725)
LSM12	0.01781	2.065 (1.134-3.764)
PTPRF	0.3854	1.231 (0.7703-1.966)
KIAA1522	0.8587	1.052 (0.6039-1.832)
RAB3IP	0.594	1.143 (0.6986-1.871)
RASEF	0.7261	1.04 (0.8366-1.292)
RAB8A	0.2004	1.599 (0.7796-3.279)
EPN3	0.6403	0.9217 (0.6547-1.298)
WWC1	0.9906	0.9977 (0.6822-1.459)
MLF1	0.5839	0.9391 (0.75-1.176)
LIMCH1	0.2132	1.152 (0.9217-1.441)
GALNT3	0.01618	1.585 (1.089-2.306)
CGN	0.8915	0.9828 (0.7659-1.261)
SCCPDH	0.7199	1.051 (0.8015-1.378)
SHROOM3	0.5872	1.069 (0.8404-1.36)
CAMK2N1	0.2757	1.13 (0.9073-1.407)
GPRC5C	0.4134	0.9135 (0.7356-1.135)
MALAT1	NA	NA (NA-NA)
GDA	0.6174	0.9708 (0.8641-1.091)
C19orf33	0.818	1.026 (0.8227-1.28)
ABCC3	0.4729	0.9239 (0.7442-1.147)
TMEM125	0.5609	0.9288 (0.7241-1.191)
ANXA3	0.06195	1.314 (0.9865-1.749)
GBP3	0.2628	1.189 (0.8781-1.61)
