# Supplementary material for: Construction of a prognostic prediction model for concurrent radiotherapy in cervical cancer using GEO and TCGA databases with preliminary validation analysis
Source: PLoS One. 2025 Oct 31;20(10):e0334281. doi: 10.1371/journal.pone.0334281 (PMC12578209; doi:10.1371/journal.pone.0334281)
Supplement: S1 Data — Gene expression profiles and corresponding clinical data of TCGA patients were obtained from https://portal.gdc.cancer.gov/. Original dataset GSE236738. The original data supporting the findings of this study can be accessed at https://www.ncbi.nlm.nih.gov/geo/query/acc.cgi?acc=GSE236738. Additional GEO dataset. Additional raw data are available at https://www.ncbi.nlm.nih.gov/geo/query/acc.cgi. (ZIP) [file pone.0334281.s001.zip › support/table/drug.csv]

sample	MPP5	SNX7	LSM12	GALNT3	score	Group	Camptothecin_1003	Vinblastine_1004	Cisplatin_1005	Cytarabine_1006	Docetaxel_1007	Gefitinib_1010	Navitoclax_1011	Vorinostat_1012	Nilotinib_1013	Olaparib_1017	AZD7762_1022	Afatinib_1032	Staurosporine_1034	PLX-4720_1036	Wee1 Inhibitor_1046	Nutlin-3a (-)_1047	Mirin_1048	PD173074_1049	Alisertib_1051	MK-2206_1053	Palbociclib_1054	Dactolisib_1057	Pictilisib_1058	PD0325901_1060	Obatoclax Mesylate_1068	5-Fluorouracil_1073	Dasatinib_1079	Paclitaxel_1080	Crizotinib_1083	Rapamycin_1084	Sorafenib_1085	Irinotecan_1088	Oxaliplatin_1089	BMS-536924_1091	GSK1904529A_1093	PRIMA-1MET_1131	Erlotinib_1168	Niraparib_1177	MK-1775_1179	Dinaciclib_1180	Gemcitabine_1190	Bortezomib_1191	Tamoxifen_1199
TCGA-2W-A8YY-01A	11.364682	10.186114	9.550747	12.513234	11.28697576	High	0.067199063	0.042806116	27.48644132	10.27027907	0.008360888	17.43065239	17.35761386	7.580846909	52.86436515	52.85933667	1.811163792	7.37684574	0.10359518	74.16520748	11.55230078	160.9235826	87.67059526	72.07661181	21.90164568	59.8824383	107.11137	0.237346264	7.241841699	3.095491544	4.747620615	91.96210629	5.177892796	0.133556632	31.66657779	0.170611657	14.57168226	9.074785088	71.33232371	15.08021923	51.20784201	276.8640906	12.11173374	159.0064853	1.532454901	0.045363187	0.28898694	0.013326133	29.91495345
TCGA-4J-AA1J-01A	11.370687	10.984418	9.79279	12.430975	11.52059122	High	0.064148534	0.050013046	31.51679396	13.95046377	0.009627071	11.94511041	10.80395196	7.625018563	52.87087424	45.43602818	1.827315702	4.157009129	0.075370086	65.80874893	11.76449109	197.8573069	80.44011149	85.52198579	10.66430658	55.90999928	131.7177744	0.394581427	6.437495055	2.110580707	4.372539508	111.7882071	2.715947708	0.13450181	26.84004318	0.161638379	16.23072628	8.594907212	68.51242008	14.32203063	47.68601114	252.139785	9.438454633	151.8384101	1.62662359	0.047217577	0.325845226	0.012200327	31.88484443
TCGA-BI-A0VR-01A	11.101319	10.813781	10.078151	11.645208	11.31450801	High	0.059964919	0.050933278	26.1341714	11.18268161	0.01233375	18.48676166	14.21098799	7.639506908	52.88051653	51.11650122	1.827171962	5.86175846	0.091402978	97.13426493	11.79189245	282.3763117	92.25098694	106.6494257	26.1939285	67.91732166	173.978938	0.466027675	7.085638937	3.008209262	6.645638086	94.7814393	5.016822203	0.135095261	33.25624609	0.221737947	16.57512124	7.754187899	73.87032818	15.1886024	56.1586197	404.3912946	11.23744104	173.6552988	1.605165261	0.054070473	0.189169176	0.012859318	36.92443648
TCGA-C5-A0TN-01A	10.60548	11.263269	9.407268	12.483312	11.2146819	High	0.078453339	0.054459393	57.7792976	34.45714561	0.011143585	6.607594408	9.010257569	7.615955478	52.86305675	69.93426941	1.850253155	4.074508226	0.073094909	49.25262433	11.90645744	204.6092	65.73024618	71.41509167	2.544809686	28.71974762	101.8997007	0.233044683	5.90353074	1.454817504	2.857704995	173.6891402	0.899218473	0.134039899	32.84890543	0.078098661	19.43466067	8.995727913	91.34971472	14.12607747	47.35227017	196.083541	8.348573044	146.3110749	1.733022075	0.03412256	3.286237901	0.010670327	21.66156514
TCGA-C5-A1BE-01B	11.467606	9.537218	10.243174	11.934797	11.25257304	High	0.055916174	0.054446447	29.95696358	15.91675633	0.01248715	11.64556484	10.74668941	7.619002349	52.87539173	53.84886224	1.83505727	4.068413109	0.092044777	66.06957164	11.82254959	246.7539887	81.48669633	99.08823198	12.73814756	43.33569714	147.5098161	0.401150408	6.19454682	2.153068888	4.743601957	118.222891	2.370325486	0.135047124	31.64946406	0.178759562	16.96956403	6.939497557	59.05566653	15.17898178	50.37955821	263.6297314	9.051657285	162.2772078	1.643795034	0.042912405	0.297259096	0.013033194	32.99762621
TCGA-C5-A1BF-01B	11.350939	9.754888	9.744834	11.598983	11.06599067	High	0.08549828	0.047823143	28.76611895	12.23794919	0.01232084	26.03767549	25.92587314	7.655112565	52.87323851	56.92542103	1.859599523	14.02189986	0.103927794	115.6835935	11.83328337	272.4403085	95.15908722	99.27259722	35.44005079	104.9305345	189.5868021	0.374671998	8.386574769	3.768131728	8.440122558	91.7642742	9.523283686	0.134928827	42.81044885	0.226991912	16.35084453	9.948433586	121.4574146	14.74312658	58.21357887	729.9674308	16.60515376	192.3024201	1.605853565	0.096494797	0.523871182	0.016946077	43.45418109
TCGA-C5-A1BM-01A	12.102304	10.664447	10.345405	13.563554	12.06806784	High	0.054245183	0.048490286	24.20848041	10.67561247	0.00786008	11.35505067	10.90389702	7.62332752	52.87471548	40.30920428	1.818279758	3.38065914	0.06575646	69.44089244	11.75301957	176.4841651	82.47548625	83.94193813	10.31822388	42.44864128	123.5451371	0.306741987	5.873102905	2.100457739	4.957376674	86.59315052	2.608839796	0.134217962	25.27129204	0.140948967	15.77624135	7.747713092	60.01545668	13.47412983	52.48690159	294.3562492	8.482303451	162.2065552	1.592432499	0.051911923	0.177529706	0.012858273	27.62876501
TCGA-C5-A1BN-01B	11.905011	11.030667	10.582142	12.918491	12.02391838	High	0.067568867	0.054268188	48.17478381	27.08478781	0.011915481	8.091599309	8.841262745	7.61856216	52.86562488	61.61077426	1.843258484	3.718085092	0.077996684	59.61391879	11.86155568	233.5937157	71.54526168	80.17426189	3.891339814	37.65135129	123.5373673	0.383561615	6.262356422	1.676977009	3.449126622	170.92425	1.290012371	0.134284515	30.94409387	0.125950621	18.98847826	8.069521726	76.65098429	14.55050982	47.67651664	187.675596	7.995098909	143.9964978	1.710510794	0.031909686	1.303736594	0.010696977	24.17825939
TCGA-C5-A1BQ-01C	12.221285	11.576957	10.500842	12.522827	12.16873107	High	0.067445382	0.05206567	34.29619352	17.38741099	0.011481233	11.60017499	12.5587812	7.610354704	52.86819738	57.71682804	1.838624752	4.757186157	0.087174065	61.01471958	11.80309519	221.5014168	76.27429517	89.18452378	10.15003879	46.756932	134.0229961	0.282679095	6.3619269	2.220040827	4.396216066	125.8067715	2.376853686	0.134556019	31.16032466	0.144212439	16.84580981	8.035947375	66.89332261	14.87487203	47.96011016	247.1656777	10.47852464	154.0972801	1.652584109	0.042578493	0.58418251	0.01318873	31.99828689
TCGA-C5-A1M6-01A	11.551708	10.876517	10.056638	12.625252	11.66729354	High	0.074833854	0.048941236	40.20420231	18.5776947	0.010861071	12.24716367	13.19185433	7.591887006	52.86254922	65.91078211	1.830736033	5.383490623	0.092886524	59.2631062	11.71112271	206.7806699	74.92246364	81.55144034	9.8011475	53.92526201	118.3932479	0.25156515	6.766886357	2.316972764	3.861701488	142.5724755	2.595893468	0.133996319	30.74906856	0.142536511	16.62087635	9.034494071	70.19114593	15.28997889	45.15907176	192.0546109	11.10262679	142.0955473	1.644451099	0.037101873	0.870218743	0.011984711	30.77693973
TCGA-C5-A1M9-01A	12.045077	11.673309	10.353147	13.005274	12.17690339	High	0.083143529	0.049604013	45.84347453	19.9147979	0.011737485	12.20065345	13.01856794	7.603687746	52.86342484	69.19190812	1.82866334	5.426475682	0.085141762	61.80085536	11.73924001	231.5701414	73.69167603	81.75856589	8.289295991	67.14354132	126.3427849	0.299434926	7.102848212	2.196109754	3.767143792	150.6760811	2.442067574	0.13406869	29.66062119	0.131239708	17.51999729	9.799738679	86.41694163	15.28339786	44.49294323	185.9284949	11.50452501	135.1863394	1.663988724	0.037034646	1.078729513	0.010597141	31.68952512
TCGA-C5-A1MH-01A	10.945444	11.394463	9.629357	11.47978	11.24130903	High	0.062483389	0.049776839	28.20505469	11.89553223	0.010654928	16.97422208	12.13365011	7.630311944	52.8776333	48.18307592	1.81453222	4.982438146	0.08544518	85.77304321	11.75481145	250.9826331	88.61294294	101.7449209	25.80840609	55.74130418	155.5482029	0.375627348	6.556277933	2.992298794	5.858537791	101.6767103	4.261081958	0.13476684	32.52542617	0.187673943	16.20180256	8.274227851	66.16974253	15.13600133	53.17443729	355.6924888	10.68593437	170.2446968	1.594480506	0.048603737	0.198979276	0.011415471	34.34575743
TCGA-C5-A1MI-01A	12.583318	10.466586	10.161132	13.907172	12.21169399	High	0.071057178	0.046216517	27.06378028	8.144130197	0.011849443	32.2736472	19.62837115	7.623497824	52.87993898	54.58623245	1.805952059	9.377461851	0.110472277	123.1579888	11.64017126	300.1121332	103.257836	116.6170763	80.37400139	113.8200639	184.0169562	0.381097034	8.104133925	4.202658624	8.005381309	82.20705597	11.76452779	0.134726701	36.68194132	0.26007942	14.79019271	9.395478541	91.90357332	16.56292403	54.06134869	486.1921419	15.345213	174.7322808	1.531233851	0.064068099	0.13671339	0.012881172	46.99676368
TCGA-C5-A1MK-01A	11.291171	10.355351	9.611025	12.798674	11.36773209	High	0.058631764	0.049296688	30.57750511	14.78753172	0.008634346	10.75615753	10.40992945	7.601881507	52.86774357	47.51360108	1.823925642	3.610691174	0.077694511	60.83032752	11.73224686	181.0903802	78.00649616	84.26695628	9.738100763	37.96996893	116.558835	0.26597308	5.85246444	2.114438848	4.277017565	116.1934019	2.273080401	0.134033889	28.03603429	0.144975445	15.90946761	7.836197731	54.75739534	14.30312445	47.84317154	229.4785375	8.734957661	154.689527	1.615269927	0.040912202	0.343173596	0.012758635	27.63115901
TCGA-C5-A1ML-01A	10.511753	10.682995	8.83289	12.43567	10.88707369	High	0.063800152	0.052923625	26.28502582	12.61988073	0.013449976	17.5973291	17.13845038	7.641525683	52.88250777	61.54392525	1.841673624	6.993481607	0.094187183	83.5334737	11.86396209	292.700159	88.09417811	111.9413831	25.02171089	67.55079942	176.6112541	0.336090083	6.914329714	2.700950721	6.726661573	90.46502863	4.445437589	0.135373297	35.85542298	0.173030358	16.96216255	7.709633396	87.29241051	15.13712571	55.72502513	479.4592829	12.67733018	180.9331286	1.627249855	0.075900264	0.255403547	0.014495784	41.94027253
TCGA-C5-A1MN-01A	11.225207	11.511753	9.002815	13.010878	11.48621185	High	0.062840763	0.05746708	47.94679988	29.1536822	0.010848244	6.043748421	7.152390023	7.628840622	52.87284895	59.16930123	1.839032866	2.610313068	0.064143223	49.64057646	11.94890173	220.9139661	67.37571695	82.96051976	2.880312343	23.80757053	110.3128701	0.26423483	5.256500684	1.285905547	3.048325804	152.0731208	0.762287283	0.134490003	29.46301785	0.079708059	19.33284921	7.844505	73.80879666	13.96409593	48.66225428	196.4204964	6.676815031	150.9421578	1.730239533	0.035770835	1.041851965	0.01002448	21.97830994
TCGA-C5-A1MQ-01A	9.491853	10.056638	7.936638	9.129283	9.526284244	Low	0.076302916	0.041847492	29.39758365	15.6884109	0.004944228	7.492681416	14.11754315	7.576240285	52.85152072	48.81224496	1.806933521	3.037036803	0.048417656	49.49000668	11.68625464	120.6659765	64.83720967	60.08347773	3.015744804	27.7470496	78.39489856	0.09900522	4.996409062	2.014937583	4.083083979	118.6164683	1.346344972	0.132051382	24.51169882	0.054875269	16.85825528	9.589367261	62.25111707	11.787647	46.78246419	225.4141224	10.15608465	144.9946816	1.600248485	0.042240245	0.923492726	0.010716627	19.74617591
TCGA-C5-A2LT-01A	11.805744	11.412041	9.774787	11.501837	11.5995409	High	0.060049581	0.049776535	31.58875967	16.04099258	0.009196089	11.64955639	9.870088924	7.631409881	52.87614009	50.36162198	1.822352138	4.344078803	0.077196464	70.51142209	11.79245544	207.6700552	82.64002233	86.53335566	11.97508749	38.40368396	125.175792	0.32786436	6.026327084	2.243688952	4.60018609	112.98549	2.44831459	0.134432141	32.12684758	0.139702904	17.12889678	8.309923215	69.39877569	14.24834337	53.5327357	328.1874562	8.596162058	171.3776781	1.624678189	0.048325846	0.316792523	0.010692336	27.0635587
TCGA-C5-A2LX-01A	10.574594	9.121534	8.262095	9.784635	9.911977879	Low	0.065943092	0.046989222	23.56509641	10.40008966	0.010925761	19.33421907	19.82567778	7.622120745	52.87688723	61.69125125	1.813596602	6.629739828	0.086475886	93.84406142	11.72993326	275.1549814	89.26926601	100.2257724	26.06405976	77.5224463	166.5074093	0.314652554	7.096028358	3.276496994	7.175985826	93.71804869	5.303191884	0.13447992	33.37846458	0.170165161	17.10305245	8.095538104	79.9672212	14.84411027	55.9457971	416.2379189	13.37844143	170.4381618	1.582305678	0.060212137	0.206075105	0.011477822	38.16788442
TCGA-C5-A2LZ-01A	11.407268	10.532356	10.005625	12.186733	11.44178926	High	0.056595648	0.053959198	29.1114337	13.19056776	0.01310212	13.63680465	11.45687848	7.634910894	52.87912842	51.34428995	1.83322234	4.148360965	0.084338396	79.10070261	11.82792161	273.8302735	84.50630727	103.6290349	13.67529731	58.90670514	162.3865046	0.497839863	6.742967194	2.311287324	5.271995971	107.1898442	3.085211149	0.135186533	28.64849043	0.203942169	17.00802318	7.329217422	64.26213378	15.08225527	52.26212038	269.2081565	9.422308658	156.7389039	1.649293253	0.043899364	0.236499802	0.012656649	34.2044128
TCGA-C5-A3HF-01A	11.440869	11.06945	9.839204	13.638096	11.80070441	High	0.060355474	0.044658918	20.14502426	6.88434508	0.008549649	19.38158449	17.5154781	7.624377343	52.87813554	42.95677253	1.804178039	5.688844557	0.076440146	91.78148327	11.65278915	198.9489213	93.60369553	87.70558078	27.05650895	79.44717949	143.2922374	0.337175478	7.081190363	3.088736805	6.453734561	67.8295089	6.139969335	0.134352338	26.59338038	0.179154092	15.01236742	8.613163738	73.36094449	14.20705679	55.85746649	379.8553962	11.98560668	166.3064835	1.535345342	0.066515135	0.109162987	0.012630035	35.70468938
TCGA-C5-A7CH-01A	11.308908	9.33539	8.804131	11.900867	10.76134148	Low	0.059448573	0.051931414	33.02484343	19.24026695	0.010066819	9.021496079	9.489050351	7.620552051	52.87270467	55.75533176	1.821326972	3.247488821	0.07176796	63.26913207	11.83242642	226.324162	75.40145303	85.31815117	6.739700945	30.84752392	124.7540948	0.298270783	5.655043842	2.054004455	4.248265146	133.358502	1.528811063	0.134324267	31.02853576	0.115603029	18.51773224	7.51036378	60.08077124	14.12294672	52.57321027	245.0767285	8.036879235	160.2404828	1.659512818	0.037022586	0.446363278	0.009665381	24.531702
TCGA-C5-A7CM-01A	9.623881	9.908393	8.682995	12.868051	10.42855103	Low	0.079441632	0.045599884	37.17044355	16.72627729	0.008811272	12.25243977	15.54623414	7.615696319	52.85991141	55.31172826	1.854586469	7.012631952	0.080663759	64.56493211	11.73779029	157.5290613	76.04024394	66.93952737	6.019186941	61.78551956	106.1537864	0.256280761	7.375324826	2.282816199	3.974045533	122.7486333	3.290089824	0.133734526	27.97197598	0.15135903	16.22007827	10.66976938	81.30633701	13.66844253	48.8525167	249.4568512	11.14790549	146.5206203	1.659334457	0.046612457	1.366478915	0.014287053	26.86561754
TCGA-C5-A7CO-01A	10.213104	9.965784	9.348728	10.82893	10.45488078	Low	0.059882356	0.054126882	30.32102369	18.8878349	0.012802222	9.747281799	11.57903347	7.614463015	52.86929711	58.1719751	1.845631806	4.001178956	0.091180672	57.41041847	11.84556411	226.4986229	75.297197	88.53449781	7.657685724	37.97836926	136.1130587	0.349822671	6.149988463	2.198127836	4.193333761	139.6201651	1.919673001	0.134979683	30.91689409	0.1691673	17.68238892	7.068833255	47.70087623	14.73885559	49.69417816	209.1367375	9.115120921	154.981393	1.685396714	0.036937583	0.568073554	0.012608265	30.66107897
TCGA-C5-A7UE-01A	9.333155	8.867279	8.379378	10.633903	9.592145775	Low	0.053038907	0.053800863	31.33346537	20.85382276	0.010535784	6.655107447	9.396846504	7.607293289	52.86599557	52.92899093	1.844158939	2.76436611	0.074378433	54.98096896	11.85399598	195.3607438	71.46507077	75.81680834	2.950215899	26.44954794	115.220473	0.337502633	5.645190268	1.639776389	3.684181159	141.7955449	1.095859626	0.134292614	27.83955352	0.131099174	18.46127491	6.489764683	48.79605872	13.65684177	51.13108878	173.6906747	6.84043638	149.4958216	1.690380277	0.031497089	0.646844628	0.012337289	22.0950628
TCGA-C5-A7UH-01A	10.958553	9.686501	8.388017	11.287135	10.49108036	Low	0.072518076	0.04958989	37.43359995	16.49493491	0.012386732	14.70618568	12.88401967	7.629674347	52.87069038	59.2170796	1.828982977	5.831890883	0.087623528	86.16621265	11.77597954	259.3231898	82.18302003	85.02109365	11.83910155	59.54481598	144.0804607	0.415079229	7.381726411	2.876857913	4.837555187	130.7143808	3.408947403	0.134473888	32.9333468	0.177456349	17.8663623	9.073999955	77.71643671	15.05429944	53.9920483	267.6113359	10.68334427	154.1671457	1.652305195	0.03582424	0.596124831	0.010335932	28.21846342
TCGA-C5-A8XI-01A	10.618386	11.446049	9.022368	11.676839	11.01018589	High	0.060030494	0.053293969	26.58024534	12.65970366	0.013234308	15.34022351	14.55000945	7.636111446	52.88028106	56.95004727	1.841202132	5.368317281	0.090041318	75.39728789	11.84244957	271.5676882	84.99012876	108.4664973	18.18978372	65.84024338	166.9040881	0.38390864	6.814688366	2.471637564	5.795017439	99.37730303	3.806763564	0.135363471	30.51869503	0.196038951	16.69660223	7.576483046	67.94538215	15.08015355	52.3307986	336.5687184	11.1689805	165.1590243	1.647460136	0.059010132	0.252333314	0.014018039	40.20827142
TCGA-C5-A8XJ-01A	11.166791	11.136991	9.636625	12.205793	11.39864343	High	0.062206719	0.051414218	25.87731577	9.689467521	0.014835872	25.85903864	19.10805263	7.640154743	52.88449564	58.41538245	1.839389249	9.215251026	0.117038622	109.4288296	11.77925077	317.7123603	100.3792349	121.4368203	49.78837104	100.7115419	194.4005309	0.468269234	8.038979949	3.299108219	7.69835911	81.09854579	8.606653762	0.135521304	36.76968266	0.279460658	15.56888594	7.944664671	91.99585399	16.22930949	56.35886368	507.3759471	13.82077818	180.6577618	1.589644307	0.075470345	0.168830495	0.016081936	48.11406626
TCGA-C5-A8XK-01A	10.935902	10.346514	8.665336	11.906515	10.82164417	Low	0.088073836	0.049794241	46.79831724	26.06858847	0.009909095	8.534036882	13.16961266	7.603956524	52.85358989	64.17177974	1.848354646	4.455928227	0.068124955	55.89280994	11.83901114	199.4604264	65.44495153	71.36990216	2.979325995	41.28554651	115.1688725	0.20455624	6.299696036	2.04333359	3.768152915	174.6631081	1.483870365	0.13349036	29.63410029	0.095884559	18.63985244	9.507935612	76.74444958	13.60737222	45.7781843	193.1091746	10.77018743	137.0048233	1.712526036	0.032841106	3.536733843	0.011719283	23.94830141
TCGA-C5-A8YT-01A	10.729621	10.373953	9.068778	10.858758	10.66659315	Low	0.071652819	0.044795007	25.78100898	8.423373308	0.010709871	26.40642224	22.68677301	7.609574185	52.87547019	55.16496302	1.824382361	12.01626346	0.126530159	90.23253135	11.614882	199.7937444	98.83864477	88.01346621	54.84642459	88.08393376	137.5821753	0.270359222	8.143286165	3.673057324	6.057937098	70.72748413	9.795142662	0.134613564	36.89125992	0.21365454	13.91020186	9.676681054	93.15061736	15.9884051	55.12726259	459.5441711	15.0657248	179.3029621	1.525325134	0.075161228	0.203228748	0.01590732	41.47637835
TCGA-C5-A8ZZ-01A	10.612868	8.471675	9.187352	11.124121	10.26987912	Low	0.060596595	0.050700388	29.22012268	14.10004122	0.011307359	15.22829079	12.06849983	7.626453656	52.87369865	46.719647	1.841782319	6.982665651	0.113812727	75.70549842	11.76424054	198.9560231	90.9547257	85.54734861	22.60220771	44.96185121	136.0514723	0.433492104	6.852582848	2.752632872	4.915261403	100.767096	4.059210841	0.135033819	38.03491501	0.220606115	15.54505804	7.899510363	69.67974812	15.24526437	54.69734693	388.708044	10.03052766	183.5076412	1.593671219	0.051162775	0.305021564	0.014870321	32.12946693
TCGA-C5-A902-01A	10.989394	9.810572	9.011227	11.645208	10.76190034	Low	0.084099511	0.052372837	35.86292586	19.18338899	0.015883775	15.61614602	26.55839413	7.609396113	52.86424571	102.7827911	1.865474177	7.560815333	0.091805888	75.56311869	11.88444472	334.8030172	72.52325199	105.8642758	9.171691988	81.25158511	178.4823134	0.208292083	7.517535428	2.780248162	6.467242641	143.8908038	3.561003759	0.134458037	34.19880908	0.149821252	18.65458886	8.192966661	85.49817938	15.06373249	49.4238853	296.7592594	15.68289959	146.3343614	1.719007094	0.045420527	1.835492447	0.015435003	38.90638163
TCGA-C5-A907-01A	10.437752	9.489848	9.084808	11.603163	10.50051135	Low	0.082300929	0.046444092	38.53936312	19.68622265	0.008177961	10.40481598	14.68980777	7.625713593	52.85961013	57.99488823	1.855566561	5.201311977	0.062463204	63.60701772	11.82880554	174.3452357	69.74826833	71.84002658	3.661171712	49.53559549	111.1331014	0.1906092	6.609396184	2.223264425	4.320983969	140.3308433	2.411749127	0.13349394	26.6572985	0.115604484	17.54822517	10.80311393	72.67716162	12.82072204	49.3081326	250.869981	10.75177017	144.5477898	1.710499244	0.043727994	2.14297407	0.012774414	24.07471622
TCGA-DG-A2KJ-01A	7.366322	9.867279	6.584963	6.459432	7.861814093	Low	0.07678267	0.040809034	30.83046682	20.23284753	0.004763242	4.257242299	14.84902109	7.545382642	52.84157896	65.0045657	1.797160706	1.833983255	0.039478404	39.52009852	11.66645463	117.231072	55.08826487	49.52348832	0.556737287	23.67977304	60.93263091	0.080679258	4.698972361	1.518797319	3.134693084	160.6128091	0.566644203	0.131126788	19.93247276	0.035414465	19.62575953	8.748135943	51.72135059	10.9916584	44.05061771	94.25690686	9.040162512	115.2382881	1.65497688	0.028377878	2.288951555	0.007805622	15.45423292
TCGA-DG-A2KK-01A	11.071462	11.346514	9.044394	11.185495	11.06662197	High	0.077935985	0.048416453	31.70238491	13.63781527	0.011072931	15.9912469	16.70228542	7.608701606	52.87061699	66.36661917	1.816865211	5.497348402	0.082290442	67.23948622	11.73490287	249.316792	77.72473214	97.94188175	18.17484082	70.31057178	144.4356618	0.22338438	6.720368531	2.863858653	5.176125499	117.5956659	3.746334918	0.134381631	29.83248887	0.136248034	16.67217101	9.378921996	69.39051376	15.20834291	47.18752998	259.9188252	13.35785827	148.8395356	1.629578927	0.048581791	0.427726613	0.010917516	38.76924431
TCGA-DG-A2KL-01A	11.554589	11.507795	9.481799	12.173677	11.57690895	High	0.056943768	0.051708681	26.39999038	12.25911242	0.010688242	15.86450756	10.68931812	7.650426236	52.88286756	43.27976151	1.832567301	5.524074592	0.09213184	80.63216939	11.81493436	223.060179	93.14787457	100.4397323	26.97283906	49.27605344	151.7294151	0.471777285	6.457062342	2.639901344	5.553084204	91.5074273	4.230059032	0.135384016	34.01944009	0.215199447	15.73449643	8.033378838	67.04721438	14.86620575	55.28704412	441.3148503	9.483416683	187.2087701	1.602752747	0.064888868	0.173850083	0.013321517	35.40547368
TCGA-DG-A2KM-01A	11.189207	9.68825	9.717676	12.330637	11.12011752	High	0.060008507	0.0490153	20.83603196	7.649118375	0.011202613	26.40086747	16.00695476	7.663444246	52.88976288	43.51575726	1.816474309	7.445313969	0.090964465	120.9651809	11.77862928	285.8844698	106.1984511	119.2978794	65.4820522	84.47581902	193.2192684	0.498725055	7.238966072	3.736286441	8.593218436	68.93650177	9.188820147	0.135524596	35.28400487	0.252123688	15.41492524	8.417111871	81.73424356	15.15735966	60.80936191	649.1344736	12.76322537	198.0474961	1.55238893	0.093728219	0.088260732	0.013107225	45.05988229
TCGA-DR-A0ZM-01A	10.312883	8.813781	9.473706	11.783408	10.43708411	Low	0.053767899	0.04709844	26.26877152	12.35170932	0.006439133	7.138994005	9.487293609	7.590548433	52.86451141	40.51880003	1.807738652	2.138135598	0.055443853	50.67705019	11.69006494	137.2847829	72.08277568	69.37229671	3.719595119	34.88946971	92.83421724	0.242269131	5.288050817	1.458597729	3.564951615	101.6409683	1.305934276	0.133325436	20.62695979	0.097288681	16.04589391	7.540736081	53.116904	12.81795881	45.62799393	157.5337967	7.169790881	137.3379647	1.598206757	0.040439786	0.247606623	0.011642531	23.37418041
TCGA-DS-A0VN-01A	10.97871	9.95565	9.539159	10.553629	10.72948276	Low	0.06428136	0.050448707	29.39252524	14.12815642	0.010196619	15.43580527	11.62493718	7.640037405	52.8767028	46.73274863	1.822616899	5.396666359	0.083218805	87.69928151	11.81755524	243.8851129	87.93026093	96.18755328	22.23093149	42.37585781	153.5339108	0.352923463	6.253326726	2.965241671	6.060701686	103.6135467	3.587608073	0.134709837	37.73067665	0.159833673	16.87176319	8.19154417	75.54814843	14.5975123	56.80534529	464.5276171	10.37229657	186.5300562	1.598471871	0.05163906	0.267287059	0.011729912	30.28879634
TCGA-DS-A1OA-01A	10.957102	10.86496	9.355351	11.47978	11.05187558	High	0.05700819	0.048069772	24.44217627	10.78413333	0.008574176	12.39438489	11.50500906	7.61835475	52.87455277	43.76399811	1.812254909	3.752380321	0.073094521	66.81903315	11.71517711	185.8828165	83.44687819	85.78468832	13.47264941	51.11686003	126.8452923	0.343295196	6.129937477	2.268835599	4.76460936	93.85104624	2.95540193	0.134406409	25.82220709	0.156609576	15.82447429	7.983012059	57.76002328	14.09095536	50.22444408	264.9274832	9.226828105	157.7921031	1.589369909	0.05118559	0.173443565	0.011661444	31.68615748
TCGA-DS-A1OB-01A	11.848232	12.141788	10.183635	13.110157	12.18715164	High	0.066173622	0.048829288	32.96822974	13.89949085	0.010145166	13.10800811	12.04713388	7.610557371	52.86714435	47.71084203	1.826394247	5.165589198	0.088101506	70.68615748	11.71203021	194.4926127	82.45355529	78.83974048	12.17523474	54.6189545	126.410369	0.384208983	6.866162935	2.393852917	4.347655541	110.8593411	3.084351097	0.134265933	29.86320468	0.16967836	16.01435598	8.50049156	73.99634885	14.80250565	49.46474275	251.951307	10.05811741	153.5356072	1.601869785	0.040930998	0.38468074	0.012755655	29.64303723
TCGA-DS-A1OC-01A	11.051889	10.909143	9.813781	12.67816	11.4391324	High	0.063631915	0.051310857	36.31770357	16.56876219	0.010814526	11.69602421	11.6173916	7.616748424	52.8705072	56.63633773	1.835588382	4.339100182	0.077890255	71.04143919	11.80019825	231.7052642	77.64040333	88.79148279	8.098692086	48.66142955	133.4412714	0.302946068	6.541693506	2.092341586	4.571861171	120.440919	2.389853383	0.1342415	29.1445618	0.143563987	17.14980136	8.135721395	74.94559736	14.57178047	50.30035821	245.3086702	9.524828589	150.5644397	1.655695213	0.039946742	0.527053903	0.012708994	27.64760707
TCGA-DS-A1OD-01A	11.208844	10.986553	9.736402	13.626279	11.66828957	High	0.070015505	0.048185237	23.81209931	7.059183016	0.013310345	40.3546333	20.42278156	7.66869009	52.89251557	49.94339863	1.814073898	11.71075007	0.108869683	162.0735691	11.74574207	360.2914036	116.8523777	136.9790816	134.8867218	135.6352884	222.2539748	0.538549599	8.438595748	4.640075188	10.27918575	66.48823936	17.03789698	0.13567395	40.98936805	0.304750407	15.06233558	9.667586466	110.3939843	16.41566853	61.33967208	799.3304502	16.14171721	201.8577952	1.534317946	0.11348312	0.0892702	0.013275557	55.70933844
TCGA-DS-A3LQ-01A	10.631177	9.603626	10.465566	11.212496	10.89032421	High	0.057457076	0.052616975	28.45340238	12.64468789	0.01289852	16.41091159	12.46497367	7.63288475	52.88027016	49.93594308	1.837035113	6.633153384	0.110314453	83.58578555	11.78764791	243.0198695	93.51370419	96.76745886	25.55137359	54.9454691	154.1694766	0.498197168	7.049027355	2.589662029	5.427404953	90.92664993	4.206024865	0.135314868	36.56359378	0.218580627	15.95021029	7.456614995	80.55437195	15.6122437	55.83645827	403.1217196	10.249367	181.0768076	1.593995546	0.055734911	0.210327118	0.014639706	35.30675753
TCGA-DS-A5RQ-01A	10.552669	11.334273	8.59619	11.861087	10.88192464	Low	0.055329219	0.05236198	27.99600047	18.45960438	0.008739172	7.131761634	10.285916	7.614402715	52.86868621	52.307032	1.837702779	2.509414506	0.060841515	52.86473803	11.87613261	195.6357729	69.88757111	85.88300879	3.617434601	29.75916989	121.7878075	0.235402222	5.181387649	1.61659715	4.343154099	130.1667892	1.209427481	0.134137997	25.65233035	0.106598109	18.1347641	6.949585288	49.27495528	13.02521439	48.83407312	219.138203	7.762702194	152.2118664	1.687250233	0.042506342	0.499200009	0.012213544	25.51326563
TCGA-DS-A7WF-01A	10.527477	11.445015	9.207014	12.186114	11.12001656	High	0.082016444	0.048343283	35.45355157	14.43600127	0.01175921	17.92014324	19.07941063	7.620177778	52.87023603	68.78393807	1.841164726	8.332680947	0.092785343	75.62637348	11.76037429	242.8359592	81.52714329	92.85709809	17.56931658	87.33169057	146.8427397	0.260050449	7.625068262	2.724536528	5.34964294	110.10057	4.827038348	0.13444711	32.40022533	0.158445218	16.4023222	10.02723701	97.14601146	15.18054526	49.11985185	337.234592	14.1132438	155.2264206	1.636998557	0.059617931	0.654430938	0.013777808	38.82031892
TCGA-DS-A7WH-01A	10.704768	9.967226	8.912889	13.264443	10.96763304	High	0.07499472	0.049400746	40.21641535	16.22295892	0.012437615	19.14432327	14.14312286	7.668166495	52.8781452	61.04984697	1.865575559	9.949855607	0.095324986	94.40136995	11.82788612	254.868638	91.52292164	95.60939685	15.92514565	123.9745477	160.9567988	0.661758451	8.725611538	2.326296396	5.286411963	118.4652795	6.332840165	0.135087666	31.45078728	0.274010465	16.82006044	11.09784187	116.6735399	14.92720054	51.10822054	411.2129387	11.66072533	161.0129284	1.683998207	0.077649343	0.645570853	0.013979632	39.64726584
TCGA-DS-A7WI-01A	10.186114	9.326429	7.643856	11.257977	9.926402352	Low	0.069807089	0.049134948	39.62538017	24.11334233	0.00773936	5.540400623	10.8835615	7.585846909	52.85349772	59.97026978	1.829368188	2.319659302	0.051986287	48.52200307	11.81469572	175.6760127	61.37812093	66.69633973	1.227093509	29.54010604	97.20542785	0.171935816	5.326761377	1.433005308	3.42085326	165.7989659	0.769474162	0.132806036	23.74867147	0.067111629	19.32937957	7.970592916	64.42179812	12.56057671	45.03115886	134.4374487	8.221112275	126.934952	1.701308122	0.029886673	1.860989781	0.010387655	19.41718485
TCGA-EA-A3QD-01A	10.276124	10.179909	9.317413	11.113091	10.57084166	Low	0.071296245	0.048643291	26.71456458	10.10791643	0.012627816	24.14988366	18.21314996	7.643228525	52.87902547	51.60746301	1.825292271	8.974302186	0.102147277	109.1999504	11.75118963	282.3402055	97.81101143	102.8750581	42.80251599	94.00183937	181.7362	0.488934732	7.889683295	3.605538784	7.247641969	87.33900276	7.733840711	0.135109743	37.12496164	0.233010029	16.08426562	8.904655334	95.96758313	15.54841936	56.65953933	512.5001234	13.95336797	180.0670782	1.572766607	0.066637048	0.202413794	0.013138063	42.57556516
TCGA-EA-A3Y4-01A	10.225207	9.357552	9.084808	11.09869	10.30010853	Low	0.081382326	0.044903649	33.59054657	16.57898588	0.00669516	10.38465178	14.02284244	7.61029885	52.86032814	52.51349967	1.819616254	4.17545417	0.055451068	61.2952712	11.7627151	172.4173648	70.6361947	74.67618619	5.758082343	46.01794707	112.1726128	0.164587021	5.782247397	2.193716163	4.78136695	124.412494	2.099573508	0.133060007	27.19397808	0.081585872	17.36645394	10.19788454	81.04031692	12.75150066	47.33118855	298.4150003	11.25555341	150.6640563	1.63030416	0.050954948	0.840208832	0.010779881	25.89553168
TCGA-EA-A439-01A	12.059682	11.617927	10.560333	13.048657	12.23245013	High	0.074510497	0.049479492	30.71256991	9.971633113	0.015391883	34.62639204	17.6926882	7.654941072	52.88730258	56.85320882	1.829171773	14.33513712	0.147826112	119.9363929	11.71868118	312.7592188	112.7112431	118.71705	110.0814753	131.103138	193.2475884	0.658587623	8.922230047	3.961046288	7.172210262	82.51090319	13.69552133	0.135878131	44.59921629	0.335030406	14.9017264	10.07697423	115.4992279	17.3741159	55.62712864	626.5861538	15.3239885	193.1264939	1.555691025	0.095034777	0.160527688	0.013834993	56.61348383
TCGA-EA-A43B-01A	9.715962	9.052568	8.299208	10.511753	9.72934938	Low	0.078158452	0.047011384	38.24228775	21.68361161	0.00704605	7.15425026	10.11035946	7.606557315	52.86086784	55.2425493	1.80031219	2.745302936	0.050706627	54.39052092	11.78489473	186.8593427	66.51849157	69.82400583	3.287441081	32.62750793	103.8757193	0.194018415	5.221073785	1.813972481	3.814352119	151.4524115	1.024559473	0.13301423	27.33849005	0.060268804	19.49305289	9.268311388	79.10143311	12.79509297	47.06626989	219.5323627	9.08174423	144.0732969	1.645621659	0.037459055	0.885522512	0.007308393	21.79249034
TCGA-EA-A44S-01A	11.124768	11.249113	9.129283	11.122181	11.07446503	High	0.062135197	0.054771488	29.62079399	16.97893327	0.013668492	12.70263538	12.95029829	7.630451829	52.87331561	56.53968528	1.850210208	4.888314789	0.093008211	69.58232484	11.88295584	263.8166455	79.8466724	101.358401	12.67034079	45.86383004	160.8613821	0.368764616	6.434995644	2.556572203	5.321678775	126.1321831	2.802271028	0.135253036	33.65852394	0.191663116	17.4123828	7.278466397	56.34675794	14.93497651	52.03549213	302.4658913	10.38545351	166.110738	1.677099506	0.04380458	0.4715693	0.013794948	34.47857162
TCGA-EA-A4BA-01A	10.001408	9.709084	8.864186	10.316282	10.09643316	Low	0.068307962	0.042806378	26.28568584	9.694020826	0.008365602	16.07525029	19.72619063	7.564022159	52.86145567	56.52011205	1.80588619	6.431439166	0.097050433	65.60260496	11.53122836	160.7986582	82.5835012	72.31747496	17.97178769	65.38803688	105.9002484	0.199304982	7.068618242	2.847606048	4.609708244	91.25276816	4.418672177	0.133356172	28.47526964	0.144652747	14.58467178	8.700046249	69.34195147	15.04717974	47.84426666	221.7039956	12.88393773	146.5534612	1.53086123	0.044303617	0.287387854	0.013489723	32.04294993
TCGA-EA-A5FO-01A	10.592457	11.602235	8.813781	11.531381	10.95435688	High	0.066273602	0.061225592	52.26338858	35.40487033	0.018117244	7.10762405	10.84986473	7.607871409	52.8660909	100.9900996	1.888332656	4.080445057	0.098055439	43.90303484	11.96806204	264.8242293	64.51549568	94.9658188	2.552800142	41.95952993	129.5208347	0.281762934	6.48920593	1.317149576	2.957293532	201.5416122	1.105057768	0.135163531	29.03773373	0.146286911	19.0049654	7.352232484	59.12649712	15.44670397	42.63895025	117.6726093	8.821661458	129.5933537	1.829138211	0.032974187	3.835825894	0.014869135	31.3106089
TCGA-EA-A5O9-01A	10.921841	11.364135	9.087463	12.009129	11.17999589	High	0.062309808	0.053530888	48.44018193	34.79909106	0.008718959	4.344689667	7.787389638	7.575764611	52.85314801	63.09231201	1.845982043	2.074680191	0.064544094	39.03175798	11.84648572	163.0560533	59.85913358	68.45103193	1.103070587	18.39885922	83.6408407	0.175175928	4.916705682	1.167952983	2.534554724	205.0886478	0.536128471	0.133247807	26.26958065	0.077298364	18.80081846	7.271565191	48.24093468	13.40194225	42.25098346	99.15610379	6.359616574	129.6027663	1.739317961	0.02588747	2.995531482	0.011523249	18.45491277
TCGA-EK-A2H0-01A	11.304922	10.048487	9.912889	11.878817	11.21265996	High	0.059800646	0.054267692	34.80530316	18.63739377	0.01172126	8.507119923	11.45408652	7.603501404	52.86347599	53.73962587	1.853425425	3.456510134	0.078191221	58.39565892	11.8426295	211.1493742	71.64955749	82.06545703	3.915156577	40.29554942	129.1751433	0.320664081	6.265211145	1.720474729	4.003496496	132.42709	1.557779172	0.134329752	26.7344772	0.144881199	17.35039973	7.007990533	60.79879859	14.19552854	47.66321694	175.3300008	8.660238947	140.3497667	1.687844419	0.03370366	0.785611427	0.015078955	26.41537422
TCGA-EK-A2H1-01A	10.436712	10.883407	9.370687	12.236014	11.01134777	High	0.075054236	0.049324519	35.49211218	16.94181526	0.009775637	11.53324795	10.46396352	7.632211113	52.8711844	49.04262299	1.812008008	4.652636409	0.074069649	67.63442799	11.78417291	208.0267129	78.96952556	77.34100485	11.3891247	42.10689688	124.0863594	0.341534895	6.23904008	2.506370823	4.154031823	120.5298972	2.240955306	0.134409731	32.76513851	0.1139866	17.70776672	9.439025044	79.27775273	14.32940969	52.17219599	299.8229726	9.862075687	163.646003	1.620189084	0.04234683	0.452677813	0.008875085	27.3524694
TCGA-EX-A1H5-01A	11.30321	10.771489	10.183635	11.361944	11.35359938	High	0.070430611	0.054451569	34.9507065	17.37732953	0.015525845	14.68344436	13.84924602	7.615948924	52.87316851	68.24024703	1.839301388	5.688523309	0.106974016	65.17734857	11.82165248	281.9415965	78.90374076	104.6324175	18.30663604	54.7509086	155.6945389	0.31136669	6.801179265	2.753903809	4.731375926	131.6638339	3.184799909	0.135283126	34.76899449	0.180076396	16.98153783	8.033017453	60.88470786	16.16534639	48.68374019	248.0288353	11.88349721	156.4299192	1.669204641	0.040794665	0.539351614	0.012579627	38.8377879
TCGA-EX-A3L1-01A	11.502832	10.866506	9.493855	13.206709	11.60555975	High	0.066386615	0.049577098	32.67063743	16.03851659	0.009323829	12.22009031	11.32484828	7.645752676	52.87461268	49.91185474	1.831095815	4.788048467	0.068494291	79.91482123	11.84401305	223.9967266	81.38483099	85.80909511	9.510391661	46.73624469	138.0247681	0.340713493	6.360794553	2.308420287	5.210512935	111.7690594	2.651173213	0.134334364	31.41563485	0.132535727	17.81354152	8.864669801	84.66621224	13.66880009	55.15170874	380.1946538	9.516213009	169.5570866	1.643705382	0.051671971	0.43344579	0.011098374	26.80878147
TCGA-EX-A449-01A	10.526499	10.554589	8.754888	12.23332	10.80501651	Low	0.085827283	0.04838818	37.71173712	17.04837596	0.012529901	16.31828103	18.34469349	7.616797772	52.86692891	76.3044853	1.83952003	7.555262888	0.092710092	72.40948753	11.76663605	253.9087119	77.61905017	89.73278722	13.53226112	78.29259269	143.9405173	0.260607731	7.567072112	2.933738958	4.951064741	135.884283	4.113436533	0.134393882	32.59059978	0.160131181	17.35549934	10.09790202	80.68034999	15.22991415	48.79887924	267.2199349	13.74216619	148.0741541	1.669276435	0.045036957	1.00714098	0.011756715	35.91943713
TCGA-EX-A8YF-01A	10.295769	10.147205	8.794416	11.174926	10.44330767	Low	0.073626508	0.044615853	27.71150549	11.6086637	0.008475139	17.42290699	19.52175111	7.624469637	52.86536253	50.89642415	1.846314917	7.351924663	0.078006999	83.28251471	11.73168938	187.8565028	83.44659628	83.49995244	13.38691831	80.36757499	138.4402575	0.261429352	7.387709064	2.906669436	6.108164363	101.6989833	5.752311162	0.133892902	28.33246289	0.191595925	15.57505685	9.967063741	76.6862439	13.6551542	51.10337249	369.5517585	12.89834258	158.6491577	1.620526967	0.061994462	0.528127845	0.015478209	33.24895378
TCGA-FU-A23L-01A	11.231821	11.22581	9.970106	13.18967	11.71259587	High	0.060146751	0.047894919	21.28608085	7.145195603	0.010152155	24.7407986	16.80390058	7.641198829	52.88580445	45.40754921	1.800215917	5.799040727	0.077757749	119.1940358	11.72963659	297.7205624	99.87931607	120.495703	51.52235364	89.85496493	191.3848639	0.389941713	6.953845613	3.431615807	8.825225835	69.48761048	7.577514971	0.134808067	31.31332379	0.195722805	15.61386407	8.102848446	86.99616792	15.00613707	57.15695356	545.1068308	13.08631027	180.7267272	1.535398532	0.078651101	0.082806059	0.01238771	43.03512995
TCGA-FU-A3EO-01A	10.259743	10.878051	7.499846	10.97298	10.21696997	Low	0.075433821	0.04584869	31.09002993	18.28697983	0.008288645	8.25864192	15.53527072	7.598841661	52.86004636	70.98396474	1.821944946	3.559077379	0.058436644	52.33520775	11.75702902	189.7684236	66.53604154	71.65585797	2.954870505	53.63089791	110.1073225	0.19810995	6.082146821	1.921135373	4.007464319	150.1832743	1.538946658	0.133330748	23.78173306	0.088648209	19.11266468	9.008153506	63.58383698	12.96682919	45.8415479	165.3611715	10.67631847	130.4244148	1.685104201	0.040672616	1.037557561	0.009057086	27.12607903
TCGA-FU-A3HY-01A	12.31826	11.979425	9.987264	12.234219	12.10645554	High	0.058112294	0.056359852	35.0928273	22.20071712	0.012076041	7.881509781	9.753326583	7.61019682	52.86886559	60.68133887	1.840413165	2.751160262	0.073699643	55.64455177	11.89276006	253.6945914	70.30740047	95.68559518	4.638375467	33.38115546	139.5009988	0.303194426	5.574396758	1.706199133	4.18535876	154.016355	1.224980999	0.134564876	28.77698263	0.125827544	18.6724117	6.712448383	53.87621223	14.40331809	47.22979226	187.4132191	8.177805884	146.4984412	1.707225212	0.03432229	0.653872561	0.011907061	27.87216672
TCGA-FU-A3HZ-01A	10.459432	9.778077	9.812177	9.94398	10.46055468	Low	0.060627855	0.042954544	26.05315357	10.59946025	0.007838305	14.67403284	16.96237951	7.572274086	52.86067739	49.42406155	1.821588493	7.093417669	0.104928342	71.57845736	11.55381434	141.59734	87.44254789	65.35553558	14.64942382	52.02462053	100.0600465	0.258181815	7.113553023	2.631069628	4.613328095	89.18144158	4.213780572	0.133309169	31.45526949	0.171285223	14.53630209	8.038384901	74.71812147	14.55573523	51.84084718	280.1552007	10.95353603	160.9873321	1.5236448	0.045107792	0.307755364	0.015628388	26.79143997
TCGA-FU-A3NI-01A	12.407002	10.721099	10.084808	13.00422	12.01901291	High	0.063075559	0.051692274	29.540557	12.82360317	0.014201902	20.75807123	18.74405884	7.625233816	52.8754693	63.1672805	1.851859973	8.256942653	0.110987451	103.4108181	11.80772109	306.6595282	91.34547091	111.1534748	25.59586509	76.35248202	183.2908984	0.375907185	7.708273165	3.050341255	7.342583453	100.2675192	6.000248548	0.134901241	37.87522105	0.244311035	16.39665996	7.510387589	88.23045775	15.67680464	55.70919446	444.8587782	13.02297576	174.0329931	1.62084954	0.054834444	0.353140191	0.017042237	38.27172599
TCGA-FU-A3WB-01A	11.568431	12.02756	10.285402	11.446049	11.7793027	High	0.06684251	0.05678892	36.46854634	18.54709563	0.018817255	18.16160472	14.05014211	7.636145998	52.87614844	65.99013582	1.867844975	8.656184396	0.142608345	79.77460144	11.86972615	310.8812439	88.89312604	113.5813983	26.80776402	69.41162451	181.6811897	0.554679041	7.712885931	2.808666055	5.471891324	130.6579956	4.840284331	0.135908486	41.80170504	0.300649866	16.60474241	7.72068929	76.18591759	16.75025402	50.92139279	365.8110638	12.03622358	173.1512561	1.674186629	0.050121173	0.568410087	0.016277636	44.28516419
TCGA-FU-A40J-01A	11.789126	10.722808	9.255029	13.509528	11.66904785	High	0.074404765	0.04757686	26.44850466	8.147576343	0.013555302	29.09903732	20.43305455	7.651557207	52.88579687	57.53889963	1.813079306	9.340256023	0.096632355	117.2095036	11.71350782	319.3931351	100.691785	112.4117039	54.60480558	150.6856286	191.0022035	0.5319622	8.647040436	3.665298296	7.338793114	79.11616609	10.30910796	0.135322039	31.78841906	0.244242444	15.99306136	10.04932493	104.6110022	16.01504873	55.24354082	457.0019852	15.20909773	166.340025	1.575997794	0.078064543	0.142955043	0.011390588	51.08318498
TCGA-FU-A5XV-01A	11.391244	10.949097	9.226412	12.57908	11.39722741	High	0.051396755	0.051977421	28.75395382	16.88445187	0.008772327	8.369962252	8.784336353	7.626037973	52.8729435	45.94066829	1.833892526	2.758603427	0.066395611	64.17687767	11.84931085	196.6454729	76.78995319	85.39577988	5.352902661	28.48183356	122.657711	0.32102688	5.462493744	1.819432446	4.47007225	120.073535	1.566644553	0.134286933	27.55246181	0.137701317	17.5449011	7.020329837	51.0728139	13.38103486	52.96482597	254.041663	6.853727089	162.3346924	1.661100176	0.039923996	0.342601772	0.012037016	23.22327761
TCGA-HM-A3JJ-01A	11.44035	12.108524	9.864186	11.955287	11.73385416	High	0.062327776	0.050073349	26.99857101	11.57090804	0.010273717	16.59575868	12.93483452	7.631845628	52.88138884	51.3826183	1.810517918	4.97229866	0.07950185	83.72008089	11.78252365	258.2447437	87.49167304	105.0677937	26.61839859	50.99110788	154.5381967	0.285950459	6.229834531	2.84371467	6.185470672	90.20257101	3.840799306	0.134731792	33.51300006	0.142400006	16.48914647	8.160979408	75.47752071	14.90483017	55.10309461	418.8396258	11.10626354	177.8317431	1.586991518	0.058501465	0.17760504	0.011342375	34.35285864
TCGA-HM-A3JK-01A	10.133142	11.31515	8.113742	10.514714	10.34907663	Low	0.062866305	0.04776078	25.13879194	11.77317617	0.009168584	13.8086115	15.0079426	7.615900356	52.87418185	53.30118555	1.818783227	4.988607394	0.077276312	70.97925959	11.74922634	205.9433046	82.01679529	87.66475843	15.12365794	47.94854868	131.1581324	0.232783082	6.238812418	2.624857031	5.442901842	92.65423247	3.251503824	0.134282752	30.35499631	0.129678103	16.43465227	8.160501385	67.43067685	14.16172456	53.88290278	339.8970003	11.04348353	167.923601	1.596429433	0.055176502	0.257858703	0.012193757	31.14139774
TCGA-HM-A4S6-01A	11.013323	11.310045	9.247928	11.924441	11.22764705	High	0.067805465	0.051512158	38.6333273	17.83217143	0.01117681	13.10675929	11.52617294	7.624789482	52.86938175	53.86087958	1.844121671	5.471656845	0.087413458	74.06746265	11.80966469	229.9584791	80.79345915	89.7022392	11.04709969	52.55483697	140.1888063	0.361640794	6.794603261	2.258503606	4.717803231	125.940311	2.931954809	0.134459369	32.66396383	0.170060764	16.78169344	8.561639063	81.81107357	14.84100752	49.8025497	300.905002	10.07053881	159.0803892	1.650276798	0.043829643	0.620545784	0.013608716	29.95246942
TCGA-HM-A6W2-01A	10.486835	10.436712	9.372865	9.169925	10.36165837	Low	0.07120256	0.041758865	25.00893056	8.960218882	0.008958127	20.11088776	24.75526631	7.568248579	52.86336404	61.18971787	1.809278029	9.194319099	0.114070418	74.73648226	11.51430419	168.6467082	88.40602467	72.76559201	27.47517046	76.54744375	112.3256694	0.20619393	7.704672599	3.369072379	5.198465381	84.1292101	6.420935636	0.133513839	32.36384513	0.165859629	14.4317215	8.999367683	78.61511013	15.42536712	51.05722756	287.9050009	14.53850904	156.9391384	1.514016308	0.050602937	0.276562901	0.01413515	34.46616021
TCGA-HM-A6W2-06A	10.616549	7.876517	9.569856	11.723661	10.34725786	Low	0.074005063	0.043309361	30.82834581	10.16200907	0.009983657	20.86091857	21.95863614	7.576023088	52.86229161	61.68532445	1.815554379	8.542336265	0.10821587	86.70730193	11.55344364	201.7740644	87.14599119	78.42458105	23.0366347	84.81130216	126.1451329	0.243071086	8.076764319	3.346928174	5.400194637	96.42093865	6.418890419	0.133469455	31.79248523	0.185195016	14.89410697	9.240405129	85.30379027	15.67853862	50.36764102	263.523659	14.16319767	148.1567403	1.544827197	0.041265379	0.381574599	0.014112748	32.52311573
TCGA-IR-A3L7-01A	12.553149	11.632541	9.226412	12.130892	11.89152437	High	0.062027607	0.052301819	28.6748047	14.93928795	0.012274947	13.86167072	13.84935454	7.612695388	52.87087063	56.24037736	1.845799592	5.313570459	0.101064073	63.78895209	11.79413142	228.3597002	81.06757324	99.47214943	16.25665817	53.0793077	148.0101755	0.321148543	6.5432249	2.523750032	5.024795809	119.3389354	3.409627562	0.135006526	31.76554853	0.206091521	16.00901372	7.567140186	53.93429559	15.26003317	48.15452045	272.3401196	10.973124	160.6404242	1.645862017	0.047865771	0.39620152	0.014962951	38.11893521
TCGA-IR-A3LA-01A	11.385323	7.169925	9.475733	10.919608	10.29072969	Low	0.06823352	0.048612506	29.42726046	10.38054919	0.01278006	21.24496864	17.62041658	7.618513615	52.87604527	58.26456525	1.827260389	8.010924752	0.10792537	86.61661889	11.68634408	254.4052986	92.24678972	98.89160775	30.75044938	106.3758571	159.6855503	0.437025888	8.061070986	2.870961078	5.683082761	92.1276469	6.497680109	0.134883368	31.14122408	0.231975226	15.41507303	8.830777041	90.32709887	16.02733671	50.05339773	326.2749139	13.28441807	156.797853	1.585044146	0.05920499	0.230301762	0.013987192	44.07605728
TCGA-IR-A3LC-01A	11.562719	10.926296	10.330917	12.149112	11.66740208	High	0.068352755	0.052615537	35.11821293	18.59112007	0.013114143	12.73676107	14.75375329	7.622611782	52.86774342	63.8459779	1.860647454	5.965963572	0.092547588	70.67694729	11.85315572	248.852633	77.76322178	91.70739591	8.601239568	58.30784016	150.4212901	0.343413112	7.06824754	2.31155834	4.992040587	133.6829265	2.932861225	0.134704621	32.23668283	0.183724206	17.47916179	7.996937468	73.7304258	14.75368558	50.15484879	278.1955399	11.06969778	154.5445946	1.689442625	0.04373953	0.896206502	0.014892833	32.5622092
TCGA-IR-A3LF-01A	10.841564	11.446049	9.417853	12.617008	11.3694737	High	0.073026645	0.048368158	23.49341432	7.113527693	0.016042964	39.62402051	27.00081652	7.663777401	52.89231317	64.04369226	1.827670966	13.57835523	0.119621911	136.4157315	11.73952471	368.8148216	111.4816288	134.741579	104.4811772	200.3945257	221.0931734	0.567708959	9.403444403	4.205421905	9.182203627	69.63049257	17.8266491	0.135977472	35.72351703	0.336370906	15.35695156	9.923997646	110.4962163	16.72020311	57.52602161	623.5718156	17.60918291	181.4678617	1.573996662	0.128612354	0.11484182	0.013859008	67.58590415
TCGA-IR-A3LH-01A	10.325305	11.455327	10.267957	12.601539	11.40702608	High	0.077296581	0.048096869	28.45857753	10.45668989	0.010398575	24.76220571	16.45237666	7.656000893	52.88344074	50.23832815	1.815608451	8.726394912	0.085226644	105.5164367	11.78447818	278.3808986	96.7976193	111.3410402	53.96219962	86.50304628	178.7769581	0.342367764	7.139763704	3.431757394	7.646588057	81.14822252	7.428884697	0.134955529	38.57415515	0.164648533	15.97263812	10.15700445	114.2301635	15.12328124	55.81924323	675.4932176	14.41096047	192.7326956	1.562001928	0.10235215	0.183108115	0.01209535	44.0577717
TCGA-IR-A3LI-01A	9.461479	9.238405	8.430453	12.617927	10.10344824	Low	0.071096809	0.049487968	39.30571167	22.85522784	0.009684463	6.404497544	14.2068992	7.572576089	52.85447286	84.84646553	1.843438395	2.850169063	0.062490838	42.45983209	11.77540666	187.5887537	60.30944317	73.14383617	1.386115545	48.11555152	99.3092446	0.163116434	6.047208598	1.386922201	3.09495495	175.0879411	1.032738744	0.133243856	21.08592961	0.088462538	18.61485412	8.208713563	54.80959514	13.51445556	40.59213352	81.63306201	9.667940645	110.4387725	1.744610705	0.031346496	2.329945487	0.011658716	25.77855806
TCGA-IR-A3LK-01A	11.308908	10.672425	9.754888	11.839597	11.30762172	High	0.070919582	0.050626012	43.39898092	22.28054348	0.009457528	8.389113827	8.907247545	7.594578159	52.85986271	55.04723048	1.817275789	2.804279516	0.069399454	52.68625025	11.75261719	203.8859842	68.81246411	80.90718594	4.985020362	38.93311319	114.1516753	0.278640092	5.750778819	1.889370699	3.37753763	176.1872823	1.375711937	0.133729934	26.61730793	0.115926934	17.69362186	8.590639257	55.76881111	14.49732622	42.13506531	136.0446529	8.595031104	131.6910512	1.671928592	0.029652542	0.878750248	0.009381516	26.16464943
TCGA-IR-A3LL-01A	10.262095	10.100662	9.219169	10.809768	10.46558608	Low	0.061668508	0.05072544	28.00438535	14.25934336	0.010499616	12.08234017	12.38548915	7.618594087	52.87383372	54.80844842	1.818553838	3.901051187	0.075580422	68.66225477	11.79294425	240.8036819	79.10382341	94.35184792	11.95884559	46.54028864	143.2101015	0.301214899	6.067478773	2.409679134	5.146921186	114.2330082	2.468325157	0.134517844	29.76671233	0.137821737	17.44842155	7.648205356	61.45914842	14.46695098	51.24028493	276.0437261	10.06230814	159.0608125	1.630346039	0.044600996	0.293357282	0.010892177	31.55774494
TCGA-JW-A5VH-01A	11.153552	10.994353	9.469642	11.067434	11.10673582	High	0.066890329	0.046774455	32.48987114	14.04406415	0.010852904	17.4280431	17.94360956	7.586092237	52.862823	59.94355939	1.851820987	10.20623266	0.140184853	71.99188624	11.64355082	175.9009072	88.51040824	77.54332739	20.72601351	62.19027226	119.984878	0.29069753	7.765191558	2.749669695	4.728209028	105.0097196	5.352769193	0.134143792	37.75610063	0.228531874	14.5657863	8.378868518	82.13209302	15.74211366	50.02716291	322.7520959	12.38350934	166.6911228	1.576214961	0.049916505	0.583140993	0.018445258	33.38593501
TCGA-JW-A69B-01A	11.525521	11.676398	10.271463	13.191213	12.00212303	High	0.06941075	0.046799621	22.40992677	7.478902688	0.011909179	25.92108469	26.8310988	7.641324736	52.88344048	61.63075601	1.820575707	8.333927446	0.080949241	115.9304045	11.7443433	311.9533352	94.71702468	112.0022662	34.19920685	140.896295	191.4838519	0.346545577	8.179152703	3.307751345	8.584618865	71.10462569	8.746958288	0.134786953	29.1948852	0.190764887	16.39851983	8.958557832	106.7767424	14.87720494	56.97123853	490.7578985	15.72703889	165.0184942	1.581229581	0.09116543	0.152653133	0.01341665	47.2165881
TCGA-JW-A852-01A	9.057992	9.840778	7.022368	8.491853	8.959779322	Low	0.067876117	0.05006198	37.9239593	30.7557318	0.007761871	3.926020464	10.96621832	7.562205701	52.8474994	68.76964292	1.8387269	2.072195361	0.056802837	36.16788237	11.82852874	146.1817499	56.22123726	59.8658676	0.740010986	17.12459453	76.38190319	0.117843426	4.733168066	1.350308157	2.730579286	191.9416226	0.478591384	0.132764197	25.06163313	0.055422588	19.58576155	7.237836271	42.99522812	12.44239653	43.99137994	96.66791795	7.675483592	127.3850915	1.729423696	0.026141895	3.868238306	0.010799902	17.57556255
TCGA-JX-A3Q0-01A	11.311181	11.982637	9.092757	11.906891	11.44492395	High	0.063123523	0.04909783	37.47937551	19.47127814	0.007994738	7.730919625	9.00644511	7.594438312	52.86232477	51.99389689	1.820531752	2.619285292	0.064266052	51.50297419	11.74946711	170.1239721	68.85661683	75.56740756	4.029337306	30.19714493	97.22891358	0.207795913	5.469300117	1.79262357	3.348967437	146.6371999	1.323443017	0.13350576	25.03214533	0.104049898	17.08031921	8.402625732	49.24864964	13.74029398	45.29598705	145.2124845	7.713881878	137.5042029	1.665314493	0.031776362	0.708142867	0.010367217	22.42697406
TCGA-JX-A5QV-01A	9.805744	10.703904	9.214319	10.733015	10.42273534	Low	0.063163475	0.053897561	29.81551731	18.95386494	0.011726253	10.67049914	12.97670566	7.627834072	52.87165149	60.17857347	1.850212821	4.302065127	0.079139946	63.01629178	11.91024746	247.6474056	74.95282047	98.0734235	8.428137536	38.94843744	149.6117835	0.266680033	5.92055236	2.265730452	5.231985369	131.3792575	2.119633537	0.134838874	32.51446933	0.141935279	18.05661763	7.371626921	57.71108277	14.14868432	51.46155359	308.9807632	10.14072449	165.7189445	1.692517814	0.047053371	0.620996431	0.013273931	31.58577019
TCGA-LP-A4AU-01A	10.895575	9.768184	9.245553	12.366049	10.91346492	High	0.060013241	0.046130329	23.25167077	10.49711631	0.008880906	15.17807938	15.44551099	7.632114241	52.87093635	44.25191001	1.834987634	5.652672511	0.078083677	88.44639877	11.74059458	192.4026906	88.08600599	81.01667258	12.70583943	62.72617111	140.9226238	0.403328555	7.058456538	2.818224277	6.009639418	93.80013782	4.604252462	0.134278709	28.2795399	0.211652523	16.1569201	8.262773356	65.36990344	13.57397168	56.11592888	358.271325	10.41941109	166.2332629	1.602138013	0.052934335	0.262483028	0.013818594	29.74029447
TCGA-LP-A4AX-01A	10.224002	10.850968	8.864186	12.174302	10.78126768	Low	0.088474752	0.048870776	39.27045843	17.79838005	0.01077105	17.07147121	15.5866368	7.641489648	52.87071589	60.42225783	1.840325789	8.359659049	0.08430928	83.80693692	11.83713869	246.6843138	81.82233313	90.51363406	17.9759122	59.74506022	148.5072909	0.254161784	7.041770529	3.020306967	5.707650002	118.3247842	4.185601478	0.134407399	39.35279513	0.133423928	17.28909383	10.65343082	105.0563308	14.61178378	53.65007094	476.8748941	13.32445795	175.8483056	1.640899966	0.058680462	0.881269217	0.012261092	32.31155509
TCGA-LP-A7HU-01A	9.686501	10.120238	8.933691	10.713387	10.16812776	Low	0.072456605	0.04538219	32.2206936	14.33358971	0.009064513	12.71605341	16.0007472	7.582237466	52.85981227	59.25924862	1.821116194	5.6156821	0.087270661	63.21775989	11.64553681	177.066887	76.81668618	72.02576515	9.692943577	53.76428797	109.9105106	0.223829582	6.804256772	2.550114161	4.253000061	119.1481488	2.962003143	0.133501025	29.54247511	0.133211002	16.18956131	8.842860748	69.91997374	14.57216086	47.90981385	212.6228103	11.58107398	145.1402397	1.597420239	0.038625672	0.613453149	0.01232763	28.28462117
TCGA-MA-AA3W-01A	10.569856	9.938109	8.942515	10.831307	10.47056244	Low	0.06410228	0.051834909	31.96021059	14.76311055	0.012075814	14.7608244	12.69276133	7.647480113	52.87709077	53.58595471	1.83844587	5.51368214	0.080477571	90.0901611	11.846069	279.2112114	86.27203824	98.74458269	13.18426757	71.23955415	168.5645036	0.536844088	7.117419587	2.349888867	5.861119062	112.2127075	3.521375914	0.134866818	31.58994928	0.189744469	17.77460673	8.153537544	91.63893501	14.58071658	53.56716458	375.122062	10.43914387	164.2188194	1.646813771	0.053640645	0.342203892	0.012389902	33.88521804
TCGA-MA-AA3X-01A	11.50829	7.643856	8.199672	10.795228	10.08247981	Low	0.059700956	0.049617277	32.48065441	17.08283026	0.008487706	8.708738334	9.794029136	7.611774675	52.86658052	48.70813954	1.828376643	3.054413322	0.06624179	59.74390659	11.78522372	181.9817472	73.53092392	78.12607007	4.919349268	34.57819645	111.9207179	0.271811154	5.765015847	1.903017999	3.977425596	128.6833208	1.663435258	0.133882299	26.06211741	0.124959244	17.2056081	7.981162386	54.73355127	13.5507375	49.09236338	200.657511	7.89442608	147.9570091	1.657291164	0.036682173	0.509639441	0.011394043	23.70265659
TCGA-MA-AA3Z-01A	10.903129	10.553629	8.48784	11.790756	10.78870315	Low	0.06051891	0.054264824	38.95000972	24.29223318	0.009435183	5.517625934	8.316528363	7.584788725	52.86319432	61.5833062	1.822412825	1.726422059	0.059712222	41.11717605	11.83752672	197.4581256	61.69734342	83.48856482	2.344168706	22.94010046	100.5204157	0.168924004	4.81157311	1.413521027	2.98069523	168.2416825	0.697727986	0.133808944	23.7819679	0.077275383	18.39752043	7.256849957	40.13289682	13.88025802	42.64437841	98.88725609	7.175602378	128.3563207	1.719224435	0.028253328	0.90499834	0.009797231	23.00145462
TCGA-MA-AA41-01A	10.162391	10.425216	9.131857	10.294621	10.385381	Low	0.066325481	0.054651903	36.74326395	22.00827584	0.013492609	10.95810466	14.68575655	7.61153133	52.86628623	73.31683533	1.861959844	5.143947987	0.088501401	67.47469015	11.89906307	274.8232022	73.57377642	96.38583465	6.485204068	45.32577069	153.4593728	0.265863678	6.502502355	2.109485211	5.211010242	144.4721847	2.085669702	0.134472089	34.4438286	0.144308088	18.42889358	7.176470003	75.31544149	14.67182666	50.33743835	280.9457252	10.87508875	156.0057504	1.703262064	0.040448075	1.183334266	0.015145242	30.1161196
TCGA-MA-AA42-01A	9.717676	10.944712	8.951285	11.368506	10.49355699	Low	0.060142465	0.051238499	28.17717892	17.60110067	0.008623592	7.626620539	11.49866524	7.60550332	52.86870878	56.29228526	1.8290334	2.82335014	0.062635686	49.47381286	11.84472446	187.6946754	68.86104202	83.77770363	4.667368688	28.83251408	113.0618806	0.17483935	5.135945502	1.76689279	4.16854121	120.8296432	1.267604777	0.134060936	26.67157736	0.08708172	17.74539914	7.395872685	51.60051856	13.28471021	48.70389987	222.4422987	8.808870961	153.6333709	1.668201297	0.044617113	0.510656459	0.011716724	26.37240675
TCGA-MA-AA43-01A	10.918118	11.404609	9.319672	9.505812	10.78707251	Low	0.065714936	0.049395818	31.17592153	14.31286288	0.011334477	16.29340726	12.53343219	7.638071807	52.87717061	51.18218623	1.837892638	8.171622568	0.111116924	77.65609601	11.7598313	202.9998774	92.17294361	83.35060275	23.98086533	53.74814021	132.1876881	0.440368064	7.229684367	2.777057276	4.707197811	99.2448224	4.487439484	0.135089357	38.08381634	0.204123772	15.96084047	8.970726891	82.50417712	15.26201314	55.75541197	410.6786594	10.53758678	183.32011	1.600815429	0.058567256	0.328014458	0.013030624	32.97263827
TCGA-MU-A51Y-01A	11.151017	10.26092	9.61471	12.296916	11.2036832	High	0.058778275	0.048559408	24.860247	10.23047619	0.00942593	14.63761331	12.46344048	7.63179502	52.87805432	44.78439447	1.816606038	4.482198111	0.075391665	77.11172802	11.7391451	210.7073474	87.28055047	91.59478836	17.05060679	63.2881692	142.00892	0.400425399	6.583049095	2.432394323	5.338872211	88.68583089	3.773693962	0.134665876	26.84296496	0.174874406	15.94497815	8.255160327	68.26153689	14.31224556	52.14722689	316.9616388	9.980824023	161.7860026	1.592314116	0.057331971	0.164370556	0.012006134	34.19319227
TCGA-MU-A5YI-01A	10.622052	11.107217	9.019591	11.193525	10.84405272	Low	0.060725298	0.04972466	24.75828643	11.62978225	0.010439196	16.23712821	15.28523789	7.62451952	52.87638389	51.01638694	1.837527613	6.227710333	0.094152401	73.9968655	11.77878838	212.4903061	87.16709147	96.95159968	23.11491716	52.24982116	144.7234396	0.277598023	6.547678237	2.785005646	5.839305924	89.71435483	4.448555551	0.134884262	33.13257577	0.183671767	15.48428616	7.949867572	64.61866466	14.74061697	53.7604613	400.7782701	11.43243253	178.2345075	1.601666158	0.064275509	0.245516536	0.015211687	36.30414997
TCGA-MY-A5BD-01A	10.449149	11.489346	8.751544	12.157663	10.97582578	High	0.071605882	0.053545262	34.03125195	17.91476379	0.015703027	14.70076186	19.22214685	7.610147452	52.87283195	96.15049454	1.850635009	6.745876711	0.101710652	65.41322748	11.83799973	312.8830269	77.07815847	109.8034969	13.31884106	80.75560406	166.751781	0.275539545	7.192075186	2.265744937	5.39928485	130.8679288	3.213973041	0.134955949	33.17987167	0.158963016	17.93226238	7.797893149	84.4496475	15.77242199	47.22013936	276.9707959	13.57608444	150.1335994	1.686171829	0.054850828	0.705501478	0.014016897	44.32449526
TCGA-MY-A5BF-01A	10.784635	10.751544	9.636625	10.609179	10.87721874	Low	0.05531888	0.055160295	39.14758974	28.0190956	0.011333886	6.626041267	9.106248477	7.595788959	52.86161954	62.89225642	1.861599065	3.262375864	0.088021915	49.78076091	11.85753935	200.1681512	69.90436504	80.70202326	2.928240291	28.64852589	115.1112938	0.327471886	5.76366227	1.443421178	3.396394591	178.2623363	1.090120538	0.1342464	30.2018271	0.149859313	18.22259508	6.583963392	52.13068795	14.3166368	45.82065133	160.9878674	7.090442085	145.7183608	1.718958424	0.031957411	1.293224062	0.014075658	24.34943798
TCGA-MY-A913-01A	11.920725	10.548822	9.744834	12.385053	11.5990476	High	0.069555555	0.050716728	36.54860803	16.96488779	0.010422132	12.50627463	10.30576554	7.628149019	52.87323851	52.96646136	1.8113726	4.233670163	0.074300085	74.9162799	11.79328187	252.3530399	80.21026794	91.08729312	12.90337251	47.33994691	142.1049621	0.358623521	6.227450355	2.411169109	4.796042883	125.9107911	2.377375725	0.134364457	32.71734049	0.126312762	17.88753351	8.654696061	81.70781223	14.74658562	50.92441751	303.6705866	9.863334497	160.7688123	1.624510006	0.041777982	0.378616327	0.009320758	29.20240344
TCGA-PN-A8MA-01A	11.084808	10.198445	8.396605	12.698271	10.91675296	High	0.077377052	0.050729551	38.87372296	14.39255716	0.015010975	21.17687129	16.38339022	7.634008895	52.87705828	68.88383939	1.846686442	9.774885098	0.117659442	84.37458647	11.76452117	273.3068406	88.92746685	100.4042645	27.40880178	97.87245979	156.7456492	0.399864192	8.392509026	2.901781706	5.064481382	108.7443267	6.269519993	0.135213043	34.92007794	0.230475555	15.98109817	10.0681153	96.90870199	16.40937257	50.72985122	333.1847412	13.38127793	159.1990889	1.644640444	0.056057747	0.509778932	0.013889977	41.98482266
TCGA-Q1-A5R2-01A	9.970106	11.00422	8.184875	9.799282	10.10565635	Low	0.067675169	0.048691006	32.83083816	19.27971327	0.008245533	7.392680854	10.84197347	7.593248589	52.85997046	53.74986556	1.816280587	2.847447327	0.063220661	50.66750434	11.76494616	175.3386807	67.89772431	71.25898361	3.823765447	30.92197793	103.8397443	0.21116758	5.424072818	1.924988031	3.644652152	144.7415845	1.203317655	0.133525763	26.70404873	0.088602341	18.09364815	8.019941354	54.33249609	13.40220249	46.70328084	170.9777883	8.796255592	141.988399	1.651059523	0.033598279	0.74061402	0.009714123	23.55136739
TCGA-Q1-A5R3-01A	10.461479	10.984418	8.357552	8.738092	10.12886252	Low	0.065212186	0.043952795	27.28704973	14.79461654	0.005482969	5.926914219	10.70369633	7.560418286	52.8563968	51.08098138	1.768259825	1.481176764	0.04368822	45.16857352	11.64886608	151.058526	62.40516469	66.27674104	2.639386309	24.51989481	83.09448477	0.118163523	4.45353067	1.804608826	3.626960969	131.5364771	0.785465001	0.132195628	21.25819711	0.04722736	18.24270905	7.922278923	44.81482289	12.39001487	44.40907012	119.6702633	8.415935453	127.8749163	1.594151137	0.030267655	0.38426435	0.006718556	19.88098273
TCGA-Q1-A6DW-01A	11.43567	10.759056	9.794416	12.106236	11.4330619	High	0.064550568	0.054480421	42.23461781	20.54247186	0.014146379	13.10780879	10.20947143	7.637866254	52.87280376	56.49465596	1.859772415	6.131239492	0.106292	74.25569268	11.84534942	248.1752025	83.83954997	92.07775534	11.27831641	56.94802118	146.6439237	0.588678294	7.344873169	2.15923489	4.22049182	139.7479511	3.060114637	0.13517156	34.17471987	0.238553073	17.04274292	8.340916247	78.41971277	15.54835744	50.08588076	273.6490947	9.179636098	159.1239012	1.686451929	0.041368869	0.708675216	0.013897731	31.75719056
TCGA-Q1-A73O-01A	11.558421	11.04576	9.915879	12.125091	11.57873306	High	0.058416142	0.05301279	33.66625603	17.19484243	0.011010174	10.69159494	10.49294467	7.629688888	52.87478854	54.03027459	1.844958613	4.207929016	0.079728779	66.86490275	11.84952889	222.0458347	78.87546098	90.08570512	7.848003345	42.27955338	132.2203517	0.340445974	6.310857891	1.924221522	4.410634874	116.5858181	2.194569792	0.134694767	29.51994591	0.154117269	17.17913957	7.761748566	68.34509235	14.3698671	51.76900696	268.3966958	8.544645026	159.3492613	1.671407511	0.044841361	0.45653241	0.013249011	27.98827817
TCGA-Q1-A73Q-01A	10.182394	9.31515	9.17742	10.79279	10.24295101	Low	0.058879267	0.055924944	33.1662378	17.74216113	0.014980897	13.33755159	12.69032426	7.628071186	52.87482251	60.25224044	1.865044706	6.231277075	0.112515972	70.27077541	11.86526516	260.3455946	84.31225263	101.4850274	13.39654752	57.89927699	159.8704439	0.48971718	7.062098259	2.086446377	4.959499651	120.4436508	3.132205164	0.135402405	34.69401233	0.231826157	16.79098289	7.127177481	75.3041863	15.55222085	50.39935655	315.8606109	10.12610371	165.8454551	1.670539275	0.051179417	0.483660174	0.016623098	37.34401779
TCGA-Q1-A73S-01A	10.197217	7.73471	8.599913	10.740624	9.724356901	Low	0.063724862	0.044117172	37.77426625	21.00319311	0.006359243	6.088724591	10.83132225	7.531848265	52.84442293	58.1557829	1.810963732	2.63949416	0.069739839	44.2044665	11.59071995	121.8406919	63.87657739	55.52243117	2.081134221	21.06581081	63.99271479	0.126981604	5.285650085	1.772630743	2.800141661	162.1504519	0.956326834	0.131959532	25.75538307	0.078201639	16.70699191	7.737334943	44.85137058	13.44950697	43.65439771	91.90733518	7.83062907	126.9212696	1.613132666	0.023698909	1.430107369	0.011115171	16.68572413
TCGA-RA-A741-01A	10.47978	9.971544	8.558421	10.215533	10.23006178	Low	0.061048968	0.046702117	28.29589903	13.77585001	0.006956863	8.459388473	12.32175859	7.592691243	52.86340569	50.65182231	1.812503233	2.531202596	0.053100619	58.67389946	11.74089595	175.166098	69.4929489	77.09649365	3.820829501	37.05439441	107.6818565	0.169042535	5.436665589	1.845030955	4.512608574	112.6466139	1.532877713	0.133062181	22.69978024	0.085811559	17.2035762	7.939240433	57.7821072	12.79564539	48.0973808	190.9793538	8.950234384	138.8193584	1.630681015	0.038872614	0.427529346	0.011239199	23.02503408
TCGA-VS-A8EC-01A	10.414685	8.665336	9.715962	11.664892	10.4823302	Low	0.06004282	0.057405217	39.79109517	23.73250985	0.01759579	10.20876674	12.99511976	7.588703456	52.8660591	81.94377933	1.866189118	5.458327263	0.129788322	56.83074833	11.83561614	257.9935741	74.63063534	90.54691522	7.246549839	39.86706557	135.6080199	0.324696167	6.863101681	1.980185824	3.805049595	151.9378808	1.880143582	0.134976277	36.02979422	0.184631093	17.55676933	6.51712727	61.40294173	16.24285292	48.48171867	176.1815999	9.771700293	148.8300952	1.701214696	0.031717474	1.161650898	0.016069605	30.6257573
TCGA-VS-A8EG-01A	12.004923	11.391244	9.592457	12.731319	11.84569721	High	0.055925832	0.052908949	31.33211858	15.20276483	0.012201828	12.53191969	11.01335167	7.625360767	52.87507466	54.02780361	1.836500685	4.162893013	0.086000202	77.59993173	11.81028377	259.0628841	83.04230697	97.76519157	10.69478552	52.81655024	151.9942967	0.468221228	6.670909445	2.195132672	5.041263883	120.2201555	2.756147917	0.13478205	29.60983209	0.201456901	17.25628745	7.244749285	64.45313142	14.93423791	51.67608048	255.6362252	8.903921002	155.5819661	1.653497011	0.040280411	0.318351803	0.012738417	30.69155501
TCGA-VS-A8EH-01A	10.463524	10.804131	8.948367	12.11081	10.8678966	Low	0.059121929	0.054231664	30.83219687	18.46516988	0.011629941	8.400482521	14.34855569	7.597834129	52.86431087	64.04994059	1.860193963	3.415575075	0.074177756	55.87211894	11.88518133	220.9544392	68.230308	87.81772708	3.497419577	34.63897365	130.1322874	0.19359265	5.923289908	1.834490371	4.53811797	127.6439308	1.50920328	0.134230992	26.93304385	0.121008905	17.70074794	6.724637866	52.07832892	13.82622633	49.5651768	188.1640989	9.530726371	143.5563484	1.712261333	0.035817368	0.955733999	0.01609958	26.27494389
TCGA-VS-A8EI-01A	11.213712	10.385862	8.930737	11.338736	10.89672438	High	0.063680718	0.051694339	31.17586974	15.59221311	0.011338879	11.56201174	11.5515387	7.623849365	52.87538816	57.64220149	1.816289149	3.820759092	0.074535709	69.66743906	11.81323762	256.0816804	77.96267384	92.34283108	10.50651386	44.13199346	141.0770182	0.313210662	6.151727465	2.377498657	4.778334108	118.4461669	2.172163804	0.134600211	30.31283199	0.125954404	18.11267175	7.857730217	65.97738277	14.62825553	52.57941138	258.039839	9.723389383	156.9195911	1.645432043	0.040237877	0.340684499	0.009765697	29.3604523
TCGA-VS-A8EL-01A	10.234817	10.372865	8.810572	11.598518	10.55533551	Low	0.061656795	0.049093122	27.87227537	13.73706952	0.008642489	11.73951284	11.29066553	7.626793081	52.87362386	45.74139141	1.820806611	4.266078316	0.072436318	69.68169072	11.78979564	192.4825757	81.30511937	83.20969816	12.04718385	36.53444209	125.0153365	0.272043019	5.87590306	2.403300329	4.93970597	99.16687694	2.511009431	0.13431136	31.18425276	0.124435929	16.65065785	8.185910759	67.28573053	13.82603299	54.37792359	350.1312769	9.342694149	173.1626389	1.604612862	0.050131806	0.288279425	0.011712594	27.00747307
TCGA-VS-A8Q9-01A	10.584962	9.695228	8.717676	11.293472	10.44629078	Low	0.080293396	0.051599536	37.62842256	20.93011347	0.012019745	11.49731385	19.62776303	7.608757073	52.85767341	70.71139588	1.877251738	6.206975428	0.08113881	63.57248348	11.88737603	229.9905324	69.4459026	86.21307758	4.782268905	56.58895444	144.039127	0.2001114	6.920804446	2.252644635	5.146755785	143.9626211	2.546846297	0.134074529	30.73764833	0.13833412	17.61894235	8.462821265	76.73327904	13.93850012	47.70275967	264.4586444	12.87740208	145.3993484	1.721672051	0.043042297	2.686177711	0.01747577	30.78163693
TCGA-VS-A8QA-01A	10.481799	11.325868	9	12.349005	11.05146225	High	0.08373866	0.054280022	45.36546793	23.67838771	0.014844508	12.01513742	15.42827144	7.608796329	52.86605348	92.92792981	1.849293698	5.090376675	0.084083921	59.03904516	11.87538009	303.8221536	68.5578337	103.405059	7.519591893	60.87115347	151.829913	0.210601829	6.708816438	2.252952425	4.492435853	167.6153913	2.190673741	0.134550351	31.19784516	0.123195583	18.55616988	8.845344555	73.72272085	15.42177425	44.6018083	197.7542878	12.7503083	136.8120837	1.737678976	0.038138082	1.805656446	0.012043366	35.83165473
TCGA-VS-A8QF-01A	10.619303	11.086136	8.658211	11.57033	10.8120681	Low	0.062877828	0.049656532	33.79749616	15.28251313	0.009833677	10.75182765	11.34005279	7.6158214	52.86847599	52.85856435	1.822207495	3.473411785	0.066707541	73.61115516	11.77297914	230.3587768	76.42211636	84.10948031	6.006845115	52.62362242	133.9763045	0.34946515	6.464872139	2.056932868	4.636976757	124.507662	2.127824677	0.133910411	25.95833436	0.136611488	17.80499593	8.062026412	71.8044342	14.01720105	49.92536127	211.1949888	9.073989899	141.6494416	1.648813001	0.036268395	0.43889553	0.01084476	26.06103387
TCGA-VS-A94W-01A	10.675075	10.239599	8.864186	11.451726	10.67142758	Low	0.064507232	0.051409594	27.48219986	12.1669385	0.012635854	19.38870258	15.65751952	7.646019517	52.88147562	55.67638457	1.838145236	6.817302598	0.092400386	94.79799099	11.84028914	285.6015483	89.9457697	110.3583011	27.78986091	62.60037479	172.9602274	0.337469996	7.034221671	3.185987369	6.842573541	94.0966188	5.35386209	0.135206657	35.70487391	0.200842321	16.5484908	8.282394793	75.35049612	15.12640398	57.53949523	462.0748832	12.15783472	180.7961294	1.627922191	0.060579061	0.262931179	0.013725175	37.19335879
TCGA-VS-A94Z-01A	11.365776	10.721954	9.383704	11.545447	11.18684837	High	0.064600902	0.049620705	32.21310616	14.18514576	0.009866621	12.79475384	10.99565566	7.623543918	52.87489216	50.69038374	1.816762756	4.572466624	0.07919142	69.41044122	11.75625499	211.5673482	81.99326259	86.33211053	13.88359821	47.19896723	127.1692102	0.318382719	6.343845218	2.347419352	4.467772253	105.955621	2.743120823	0.134470219	30.39507473	0.136893377	16.60900758	8.668091693	73.34262179	14.68587112	51.448055	287.5516113	9.674452216	161.5642355	1.611815636	0.046595465	0.298978835	0.010840891	29.68621927
TCGA-VS-A950-01A	10.754888	10.257388	8.839204	11.297489	10.66929461	Low	0.070448984	0.051951933	38.7830984	23.62580756	0.010953951	8.81611636	13.0317157	7.617120255	52.86018662	60.86748771	1.865925176	4.807827172	0.076886994	61.47909268	11.88410801	207.4819527	70.6752974	76.30205444	3.367200973	41.06451417	127.087991	0.282919008	6.487461613	1.910870013	4.241792403	152.7028984	1.708750259	0.134072647	30.70311562	0.132968331	18.42099012	8.042127632	73.54167176	13.60814428	49.69756402	241.1333188	9.662138213	149.4430955	1.714918273	0.037735121	1.946720489	0.014348523	24.92747569
TCGA-VS-A954-01A	9.951285	10.249113	8.72792	10.968667	10.28611425	Low	0.062413684	0.050835219	32.87812148	18.71435411	0.011403298	10.33313607	14.14843247	7.594956183	52.86424789	66.32821623	1.845037824	5.075952515	0.092828009	62.78598897	11.78191819	214.6904576	75.71991675	79.97145638	6.519185708	42.15914085	125.6907709	0.275521688	6.528452035	2.097477329	4.42722784	131.0580028	2.059074857	0.134106728	32.57389876	0.142152078	17.62933154	7.203004036	69.59474194	14.58471839	50.63973975	235.3804422	10.02882734	153.7016695	1.651437703	0.038120991	0.772637117	0.013930391	27.32600607
TCGA-VS-A957-01A	9.884171	10.17742	7.8009	11.187971	10.04026169	Low	0.054887726	0.054055707	45.76640822	34.49136134	0.008689648	3.224384046	7.722001794	7.569374542	52.84976779	62.40052089	1.866534693	1.711979737	0.061708499	34.30355081	11.8459999	139.0278136	57.42662303	61.68493039	0.385897869	21.40310732	74.05705268	0.213211016	5.139547966	0.775194171	2.08643698	210.388683	0.418363135	0.133192241	20.63298377	0.090527618	18.69789353	6.736246461	41.94170564	12.79915341	39.73475545	55.07958412	5.219596077	112.3227289	1.783631991	0.024844838	3.859480543	0.013678677	17.77471717
TCGA-VS-A958-01A	10.267957	9.834471	9.499846	11.748612	10.65464192	Low	0.070076824	0.049985516	46.19481625	25.31282359	0.007768216	6.620442611	8.470048768	7.596928144	52.8580098	53.11179976	1.832114101	2.780523654	0.06159675	47.68829048	11.79667721	161.5466396	65.56742731	70.82525113	2.670346162	27.69211819	91.47360951	0.193904095	5.36953355	1.52018978	3.025445373	163.9950516	1.022512895	0.13330163	26.26093158	0.085651972	17.56676737	8.94527757	62.37900069	13.42539433	43.64566463	155.596411	7.664320336	137.3360536	1.687877561	0.03257254	1.503836578	0.010874565	21.00563556
TCGA-VS-A959-01A	10.319672	9.941048	8.672425	11.882261	10.503155	Low	0.06500654	0.045743004	30.23430648	12.97519899	0.007294626	10.37621209	11.93231521	7.599896573	52.86526212	48.46811686	1.809285028	3.27781181	0.060767136	62.15867597	11.6936897	169.2527608	74.02082666	75.20217965	6.411239511	44.11548407	105.6079892	0.206855314	5.939905524	2.12704174	4.227424747	109.4176936	2.155928845	0.133348893	23.92210015	0.105918195	16.40309767	8.933383443	61.2368451	13.43788748	48.20597763	199.6644837	9.354888524	141.6628362	1.612356033	0.039871819	0.380887877	0.010729311	24.73952462
TCGA-VS-A9U5-01A	9.868823	4.523562	8.174926	11.086136	8.822538673	Low	0.060359463	0.050782395	34.6143275	20.7667974	0.009461178	7.323487549	10.58877216	7.601365531	52.86364718	60.14010376	1.837858153	2.9681026	0.067801657	53.60930387	11.81218351	192.0182964	68.831876	76.10788677	2.903709986	33.48096101	108.7959733	0.245174448	5.794795416	1.689023915	3.638952832	148.9827599	1.257234793	0.133812253	25.79308784	0.113284271	18.30544831	7.56131957	53.36473008	13.56737481	47.97863702	156.9835659	7.925672048	139.0389878	1.698036986	0.033141937	0.888886546	0.011346406	23.04695176
TCGA-VS-A9U6-01A	11.049168	10.398744	9.684749	11.085472	10.99310669	High	0.06918391	0.048766935	27.05361149	10.02945138	0.012109842	23.8350421	20.12693816	7.636347702	52.8801238	61.32323919	1.823753794	7.321379975	0.085062612	111.2932984	11.77185992	329.2400554	92.08497487	119.5967265	33.58838606	107.7432275	193.5084229	0.34997543	7.607305532	3.237333057	8.215911684	90.45072732	7.13284232	0.134707273	32.61308881	0.198960476	16.60854104	8.651139701	97.79552364	15.27757673	54.11586436	473.481355	14.44799611	167.5115605	1.598079406	0.070259091	0.208741309	0.013219239	44.06815251
TCGA-VS-A9U7-01A	11.417325	10.770664	9.97728	10.684749	11.21498125	High	0.067183859	0.049148506	25.81712201	11.27078658	0.01102276	16.96419461	15.64650123	7.618781835	52.8741708	52.73049617	1.814945575	5.340063436	0.085675298	77.97515477	11.74327035	250.5754038	84.98452318	100.0667406	24.43743505	64.78809292	158.6324766	0.315932328	6.635591875	3.052813398	6.034674023	100.4316348	4.266298002	0.134704721	31.51756949	0.168535163	16.32700818	8.180134108	66.61428223	15.05988579	51.18758302	336.4037976	12.42119534	163.9212617	1.592501668	0.051993136	0.223867475	0.011856508	38.74771101
TCGA-VS-A9UB-01A	10.384784	10.116344	8.511753	10.637531	10.29433152	Low	0.074823196	0.050385049	49.15093634	28.00350009	0.00801279	7.212533276	8.850086268	7.614784563	52.85934324	53.7792504	1.845796345	3.652128261	0.063700159	51.9858234	11.85097708	168.4308988	67.53364974	71.42731453	2.957563598	30.0422236	99.06263414	0.215595127	5.613954968	1.556620346	3.310908637	164.0207563	1.181200882	0.133485979	29.44497449	0.089740698	17.93528824	9.469196448	78.55874385	13.26501058	45.55480345	224.8369724	8.152869828	148.4316973	1.698455272	0.038386109	2.095536908	0.01168108	21.55594363
TCGA-VS-A9UC-01A	10.453271	8.870365	8.651052	12.166477	10.35361728	Low	0.062431563	0.047269207	32.65702587	14.85672975	0.006947156	8.844008449	9.739055563	7.602107699	52.86459445	44.02462591	1.818600961	2.928056426	0.060750741	55.65396705	11.7293472	148.8256438	72.2708019	72.99062977	5.341791323	31.845273	94.52731123	0.192188128	5.523847855	1.9013044	3.701787554	112.3662277	1.726183161	0.133440276	24.28331467	0.101843658	15.92932075	8.84685206	54.9027192	13.27672515	47.59622859	194.6812429	8.091444609	146.0326436	1.626001004	0.038571593	0.456884617	0.011725816	22.46296827
TCGA-VS-A9UD-01A	9.383704	10.495855	8.219169	10.696968	9.951939816	Low	0.076350677	0.051031218	46.51441259	30.28118936	0.00909154	6.103008177	10.50966161	7.595377504	52.85673306	70.55474653	1.841431208	3.119870978	0.062775651	45.44267816	11.85683534	184.8692393	61.87308174	70.49254703	1.885949411	27.10001798	96.12364427	0.161722285	5.448857437	1.581074113	3.108413466	183.3186655	0.860416087	0.133396372	28.16423366	0.072183497	19.2747096	8.678332041	64.00298008	13.35326023	45.1723855	152.5068675	8.71756699	136.1008651	1.731885817	0.031586	3.156568967	0.010341843	21.15398932
TCGA-VS-A9UH-01A	9.764872	10.98513	8.714246	10.641149	10.32273277	Low	0.071628396	0.048553969	37.93513483	19.04298933	0.00797513	9.373432361	9.941630813	7.622305352	52.86703268	49.04634287	1.821340163	4.054524813	0.064796609	62.42241469	11.79919281	179.0077872	74.43281327	72.80686435	6.334918887	33.16763571	107.5358503	0.238786161	5.77549478	2.018745325	3.983405503	122.0909483	1.682267762	0.133724666	30.95604565	0.090520312	17.59652213	9.292644106	83.11401233	13.47679595	51.17522836	297.4066239	8.921302707	161.7915095	1.631422909	0.043348367	0.669100892	0.010268906	22.85493195
TCGA-VS-A9UI-01A	10.80655	9.68825	7.930737	10.686501	10.2043084	Low	0.05648498	0.051525282	43.04790029	26.28228929	0.007301158	4.441370855	6.991932461	7.582843386	52.85703912	51.13671501	1.832436586	1.66533891	0.05540857	41.68490146	11.8009984	147.0905245	62.09536666	67.24421594	1.115485292	20.29906209	79.21127408	0.196434558	4.869596833	1.077549475	2.564507771	170.4903115	0.589065215	0.133068269	22.19172006	0.079834692	17.94707082	7.451263529	47.20166306	12.9149602	42.70841156	94.83823995	5.516633203	126.3330358	1.708953774	0.027263765	1.257338994	0.01103401	17.62583132
TCGA-VS-A9UO-01A	11.677279	10.742309	9.603626	14.537825	11.91529946	High	0.080520356	0.049992205	35.33466044	15.19417792	0.014145469	18.61098229	20.97326771	7.628241687	52.87050062	79.56828397	1.85123012	7.439997519	0.088425268	85.27304351	11.8166767	310.9650159	79.3787633	106.1608144	13.78477055	106.4263582	174.1167166	0.304278498	8.012499604	2.901524519	6.132686235	130.1636028	5.144654883	0.134647106	30.06272304	0.199454617	17.52836174	9.486787985	83.34927896	15.21494373	49.16812122	287.0125841	14.38652042	144.0333266	1.695252589	0.049425048	0.833903785	0.013446859	40.77526835
TCGA-VS-A9UP-01A	11.061371	8.936638	8.47978	11.373409	10.39715437	Low	0.075636567	0.049389082	32.01153512	13.01899145	0.013817357	22.81071251	21.335305	7.619372742	52.87389892	71.38552985	1.841314119	9.871708341	0.114596365	93.09047027	11.75988766	289.5564704	88.79851622	105.6002322	32.61500936	83.83863016	168.9872081	0.280614256	7.878760051	3.437349531	6.658909634	102.8276178	6.767381157	0.134787115	38.98121848	0.204794856	16.15471912	8.904863207	91.47237134	16.03593574	53.59127912	422.264426	14.97512057	170.3839157	1.613616276	0.057236343	0.451185223	0.014944326	41.11174412
TCGA-VS-A9UQ-01A	11.142107	11.116994	8.768184	12.440869	11.19841325	High	0.073173518	0.048831415	28.96479414	11.17234318	0.012220975	19.70588558	18.05315062	7.643843841	52.88101275	63.21084166	1.826902432	7.078479945	0.08246293	88.20113187	11.78342213	281.2670976	86.9452533	103.6616234	22.89394362	99.66525729	165.4213634	0.342896926	7.625810114	2.895774938	6.127611477	93.84111995	5.557211593	0.134961972	29.69470549	0.173896966	16.86104773	9.672628954	90.82106391	15.03801807	53.18544664	370.3454072	13.41626355	159.4780299	1.632157303	0.067847176	0.276843104	0.011636469	41.66155901
TCGA-VS-A9UR-01A	11.126704	10.400879	8.820179	11.789126	10.92253214	High	0.070265842	0.049305871	32.88205331	15.49892207	0.010305895	11.59456009	13.71727564	7.60576093	52.86931076	64.88501182	1.826532086	4.147025791	0.074943999	56.17754022	11.75923595	211.6721762	72.6019347	88.74225601	8.667887117	53.82128762	121.5311336	0.20710872	6.325497211	2.242753277	4.104373916	125.1524118	2.443158443	0.13426799	25.92463528	0.124711548	16.82400857	9.018821049	56.82951555	14.5805716	46.16577072	183.5955044	10.88432726	139.7123514	1.66949426	0.042526412	0.559017638	0.011154982	32.45010743
TCGA-VS-A9UT-01A	10.571753	7.918863	8.33985	7.312883	9.200090759	Low	0.077503752	0.043246524	25.33068257	7.222616975	0.009636974	32.76758879	22.69075095	7.626260173	52.88206488	52.81384077	1.799664744	12.47116487	0.107637201	114.21047	11.60937211	230.9371409	105.5700847	96.65694536	92.62931889	97.15926455	151.7446017	0.254297305	7.978962321	4.278996769	7.455700939	61.92939262	12.33907854	0.134483756	39.89491972	0.175325987	14.21278081	10.85697716	115.77291	15.91473528	58.92009988	643.9480891	16.35514566	193.2396243	1.489208227	0.097385074	0.129488562	0.012879975	42.68605636
TCGA-VS-A9UU-01A	10.057992	7.658211	8.098032	8.797662	9.164578388	Low	0.054200449	0.055061887	33.51365071	23.92303394	0.010719971	5.660661998	8.80318856	7.599461592	52.86193488	52.34849702	1.853181228	2.532060723	0.076796973	46.61753347	11.86924516	174.1597608	67.40577233	71.84276516	2.22426426	20.90128098	102.8610869	0.284599877	5.407869725	1.571210356	3.096252688	155.9371971	0.885425979	0.134353372	27.34579728	0.125974241	18.1158816	6.517595033	38.5399523	13.67010299	48.91439874	134.2900895	6.468316475	144.8410647	1.716760208	0.028093948	1.013413996	0.013013124	21.02120171
TCGA-VS-A9UZ-01A	10.358651	10.61471	8.61471	11.589183	10.60184635	Low	0.073051191	0.048179092	35.00491662	15.1969151	0.011536205	15.924749	16.21967043	7.617918187	52.87280744	75.0644479	1.833626252	6.638813492	0.089021138	73.04271041	11.74536712	248.4289878	80.54980602	93.72891376	13.88944487	79.35142344	139.0387113	0.275465834	7.386124066	2.533520086	4.915516479	121.4110502	4.03642879	0.134381522	30.04077127	0.163899823	17.02463393	9.550751747	81.09344836	15.16974589	49.1830839	265.433406	12.26723089	148.8335823	1.656193078	0.050942731	0.561632581	0.011722808	35.67650424
TCGA-VS-A9V0-01A	9.712527	9.905387	8.405141	11.038919	10.04849945	Low	0.06530329	0.047717501	48.18524917	24.27806759	0.007281406	5.349153448	10.3155539	7.556632394	52.8492977	64.21685751	1.847579918	2.844273884	0.06459814	39.51966018	11.69820795	124.8689717	61.35177428	59.0422416	1.010371558	33.71345686	66.32252745	0.150825832	5.842244125	1.02171737	2.324732998	158.3366804	0.855208033	0.132504538	21.03837215	0.081510507	16.64317444	8.559154889	65.35922845	13.25388969	39.62371351	77.9465114	7.464785778	113.0175589	1.696896351	0.030171729	2.725956154	0.014264587	19.34646526
TCGA-VS-A9V2-01A	10.47978	10.279611	8.778077	10.942515	10.49296832	Low	0.062051183	0.0508761	31.87631726	17.15140839	0.009321712	8.965970601	10.56346455	7.614169659	52.86559352	47.62483301	1.838920426	3.498445939	0.072106416	57.35131099	11.8095774	179.1804827	73.58008071	77.83753885	5.463891849	35.62612756	116.0813281	0.283660611	5.909369276	1.974118394	3.95314245	125.5201748	1.779604282	0.134228002	27.09451331	0.134244223	16.87337971	7.934195273	54.50996761	13.71624655	48.82116052	211.9262345	8.494789782	150.7476383	1.662099872	0.038393431	0.582534729	0.012801927	25.73739319
TCGA-VS-A9V3-01A	11.097374	9.83289	8.761551	12.461991	10.89080827	High	0.06407499	0.051450965	38.1646952	21.66321369	0.008822929	7.746654585	9.511820657	7.607133931	52.86229457	52.20386684	1.845088198	3.058557958	0.06771747	50.91496793	11.82854095	176.4260541	68.77911291	79.88251574	3.747796167	32.75877984	108.4359742	0.229948114	5.611552979	1.675093052	3.556092383	150.64698	1.398920612	0.133918015	26.05653992	0.119322464	17.09648052	8.246471222	52.93112095	13.625362	44.8750308	176.2886639	8.058163072	142.3444806	1.698278374	0.036505794	1.010438241	0.012777906	24.76886801
TCGA-WL-A834-01A	10.566054	10.033423	8.710806	11.857981	10.61919794	Low	0.066648762	0.049597222	37.8870169	19.48649442	0.010558582	10.36506666	11.04151351	7.609866947	52.86386282	57.41356609	1.832454373	4.338047082	0.081419541	67.09581209	11.75992712	214.5317555	76.24272351	77.55248124	6.060901698	48.35272545	124.7621942	0.388445085	6.67661532	2.147441238	4.029928346	150.7713986	2.0979976	0.134010388	29.6243135	0.157143564	17.92233963	8.266890234	68.35679881	14.46148762	48.68193207	199.3350517	9.078676417	144.409508	1.661217657	0.033592384	0.764084524	0.010860716	25.99163775
[truncated: 134 more columns]
